# Supplementary material for: Region-Specific Transcriptional Signatures of Brain Aging in the Absence of Neuropathology at the Single-cell Level
Source: bioRxiv. 2025 Aug 19:2023.07.31.551097. Originally published 2023 Aug 1. Preprint. [Version 2] doi: 10.1101/2023.07.31.551097 (PMC10418086; doi:10.1101/2023.07.31.551097)
Supplement: Supplement 1 [file media-1.xlsx]

## Sheet: HBCC Samples
Patient_number	Sex	Age_yrs	Age_Cat	Dx	Ethnicity	Race	Smoker	Cause_Death	Education	Marital_Status	BMI	PMI_hrs	pH	APOE_Genotype	MTG_sample_id	EC_sample_id	PUT_sample_id	SVZ_sample_id
1	F	21.5	Young	Control	Not_Hispanic_Latino	Black_African-American	No	"DILATED CARDIOMYOPATHY"	7th	NA	48.7	25	6.59	E2/E3	Aging080	Aging081	Aging082	Aging083
2	M	26.1	Young	Control	Not_Hispanic_Latino	Black_African-American	Yes	"Hypertensive cardiovascular disease"	GED	Single	41.2	35	6.48	NA	Aging111	Aging112	Aging113	Aging114
3	F	26.2	Young	Control	Not_Hispanic_Latino	Black_African-American	Yes	"ACUTE BRONCHIAL ASTHMA"	HS_diploma	Single	53.9	42	6.92	E3/E3	Aging088	Aging089	Aging090	Aging091
4	M	27.2	Young	Control	Not_Hispanic_Latino	Black_African-American	No	"GSW TO TORSO AND EXTREMITIES"	8th	Single	32.9	14	6.37	E3/E4	Aging095	Aging096	Aging097	Aging098
5	M	27.3	Young	Control	Not_Hispanic_Latino	Black_African-American	No	"Hypertensive cardiovascular disease"	Associate's_2 yrs_college	Single	27.9	45.5	6.48	E3/E4	Aging115	Aging116	Aging117	Aging118
6	F	30	Young	Control	Not_Hispanic_Latino	Black_African-American	Yes	"HYPERTENSIVE HEART DISEASE"	HS_diploma	Unknown	48.1	37.5	6.85	NA	NA	Aging092	NA	Aging094
7	M	60.8	Aged	Control	Not_Hispanic_Latino	Black_African-American	Yes	"ASHCVD"	8th	Widowed	24.6	13	6.69	E3/E4	Aging084	Aging085	Aging086	NA
8	F	64.3	Aged	Control	Not_Hispanic_Latino	White	No	"CIRRHOSIS OF THE LIVER"	Unknown	Married	34.7	19.5	6.19	NA	Aging073	NA	Aging074	Aging075
9	M	68.6	Aged	Control	Not_Hispanic_Latino	Black_African-American	Yes	"OCCLUSIVE CORONARY ATHEROSCLEROSIS"	Bachelor's	Married	37	58	6.72	E3/E3	Aging076	Aging077	Aging078	Aging079
10	F	71.8	Aged	Control	Not_Hispanic_Latino	Black_African-American	No	"PERFORATION OF SIGMOID COLON DURING COLONOSCOPY TO DIAGNOSE RADIATION COLITIS FOLLOWING TREATMENT OF VAGINAL CARCINOMA"	11th	Unknown	36.7	25	6.47	E2/E3	Aging103	Aging104	Aging105	Aging106
11	M	78	Aged	Control	Not_Hispanic_Latino	White	No	"ANAPHYLAXIS FOLLOWING IV CONTRAST ADMINISTRATION FOR THE DIAGNOSIS OF RETINAL DISORDER"	Master's	Unknown	28.1	21.5	6.87	E3/E3	Aging099	Aging100	Aging101	Aging102
12	F	83.6	Aged	Control	Not_Hispanic_Latino	White	No	"BLUNT IMPACT OF TORSO AND EXTREMITIES WITH FRACTURES OF SEVERAL RIBS, HUMERUS, AND RADIUS, AND HEMORRHAGES OF SOFT TISSUES"	Bachelor's	Widowed	25.3	33.5	6.78	E3/E3	Aging107	Aging108	Aging109	Aging110
13	M	85.2	Aged	Control	Not_Hispanic_Latino	Black_African-American	Yes	"SENESCENCE AND HYPERTENSIVE CARDIOVASCULAR DISEASE"	Unknown	Widowed	23.4	44	6.26	E3/E4	Aging069	Aging070	Aging071	Aging072
6 Y	3 M	3 F	5 MTG--3 M/2F	6 EC--3 M/3F	5 PUT-3 M/2F	6 SVZ-3 M/3 F
7 A	4 M	3 F	7 MTG--4 M/3 F	6 EC--4 M/ 2 F	7 PUT--4 M/ 3F	6 SVZ-3 M/3 F
13 Donors	7 Males	6 Female	12 MTG-7M/5 F	12 EC--7 M/5 F	12 PUT--7 M/5 F	12 SVZ-6 M/6 F
