# Supplementary material for: Region-Specific Transcriptional Signatures of Brain Aging in the Absence of Neuropathology at the Single-cell Level
Source: bioRxiv. 2025 Aug 19:2023.07.31.551097. Originally published 2023 Aug 1. Preprint. [Version 2] doi: 10.1101/2023.07.31.551097 (PMC10418086; doi:10.1101/2023.07.31.551097)
Supplement: Supplement 3 [file media-3.csv]

	p_val	avg_log2FC	pct.1	pct.2	p_val_adj	cluster	gene
LINC01608	0	4.45493366690503	0.829	0.128	0	1	LINC01608
DOCK5	0	2.82482827059612	0.938	0.262	0	1	DOCK5
ST18	0	2.70508054086661	0.986	0.312	0	1	ST18
ENPP2	0	2.85860927147525	0.916	0.25	0	1	ENPP2
KCNH8	0	3.15627786810753	0.918	0.26	0	1	KCNH8
C10orf90	0	2.68874642046793	0.916	0.258	0	1	C10orf90
MOBP	0	2.44805879095766	0.911	0.256	0	1	MOBP
LPAR1	0	3.29634204702811	0.849	0.196	0	1	LPAR1
TMEM144	0	2.79807924100529	0.954	0.314	0	1	TMEM144
BCAS1	0	2.59287233447872	0.846	0.21	0	1	BCAS1
SLCO1A2	0	3.02873803810323	0.798	0.163	0	1	SLCO1A2
UGT8	0	2.64440339943133	0.812	0.183	0	1	UGT8
CLDN11	0	2.95932091360635	0.787	0.168	0	1	CLDN11
RNF220	0	2.68220698408555	0.974	0.362	0	1	RNF220
COL4A5	0	2.59870131770473	0.849	0.238	0	1	COL4A5
FAM107B	0	2.8587124166916	0.813	0.206	0	1	FAM107B
ZNF536	0	2.34950738877837	0.93	0.323	0	1	ZNF536
MOG	0	2.79371134291992	0.759	0.155	0	1	MOG
CLMN	0	3.21788436439873	0.861	0.257	0	1	CLMN
SHROOM4	0	2.70039777166236	0.783	0.18	0	1	SHROOM4
ABCA8	0	2.84088635245823	0.73	0.152	0	1	ABCA8
AC012494.1	0	2.64494191562451	0.811	0.236	0	1	AC012494.1
TF	0	2.46811954818177	0.872	0.298	0	1	TF
LINC00639	0	2.99707989499464	0.734	0.165	0	1	LINC00639
FOLH1	0	2.93767417295411	0.711	0.144	0	1	FOLH1
DAAM2	0	2.28991419392232	0.793	0.228	0	1	DAAM2
FA2H	0	2.81789554482744	0.69	0.145	0	1	FA2H
CNDP1	0	3.33904010174434	0.68	0.138	0	1	CNDP1
CREB5	0	2.87653391550111	0.892	0.352	0	1	CREB5
ANLN	0	2.50450426880297	0.704	0.174	0	1	ANLN
SCD	0	2.76205158405924	0.736	0.21	0	1	SCD
CERCAM	0	3.11757677546003	0.672	0.149	0	1	CERCAM
PLEKHH1	0	2.61994160291639	0.905	0.382	0	1	PLEKHH1
MBP	0	2.60459142738769	0.986	0.467	0	1	MBP
VRK2	0	2.77040249570878	0.707	0.195	0	1	VRK2
PLD1	0	2.71518338886046	0.743	0.231	0	1	PLD1
CNP	0	2.85064808550502	0.729	0.217	0	1	CNP
FGFR2	0	2.25386874732312	0.775	0.268	0	1	FGFR2
AC090015.1	0	3.01462765621938	0.647	0.142	0	1	AC090015.1
HHIP	0	3.40016628665756	0.791	0.288	0	1	HHIP
OPALIN	0	4.7754974077576	0.553	0.05	0	1	OPALIN
PLP1	0	2.75371542037771	0.989	0.496	0	1	PLP1
MYRF	0	3.13262502364992	0.609	0.119	0	1	MYRF
GAB1	0	2.34334007094572	0.905	0.419	0	1	GAB1
PRR5L	0	2.37997151890067	0.645	0.161	0	1	PRR5L
PIEZO2	0	2.66951769683428	0.641	0.158	0	1	PIEZO2
AC008571.2	0	2.54731718700701	0.697	0.216	0	1	AC008571.2
ATP10B	0	2.21889520452419	0.704	0.231	0	1	ATP10B
LINC00320	0	3.1379694804054	0.677	0.205	0	1	LINC00320
SH3TC2	0	2.91673984691228	0.588	0.118	0	1	SH3TC2
TMEM63A	0	2.54609621140617	0.613	0.149	0	1	TMEM63A
CD22	0	3.10635885936314	0.565	0.105	0	1	CD22
LINC01170	0	2.63830309601241	0.625	0.171	0	1	LINC01170
GPR37	0	2.99524315909295	0.609	0.156	0	1	GPR37
RFTN2	0	2.30663489460771	0.669	0.219	0	1	RFTN2
PLLP	0	3.06058521095424	0.575	0.125	0	1	PLLP
CDH19	0	3.4605511826894	0.545	0.098	0	1	CDH19
CNTN2	0	2.71074791681473	0.669	0.232	0	1	CNTN2
FBXL7	0	1.61617109176692	0.838	0.401	0	1	FBXL7
LINC01630	0	3.18073606895502	0.595	0.158	0	1	LINC01630
CLDND1	0	2.49279984501551	0.79	0.373	0	1	CLDND1
GLDN	0	2.49529391057054	0.692	0.275	0	1	GLDN
PLAAT3	0	2.63368264701978	0.605	0.19	0	1	PLAAT3
SLC7A14-AS1	0	2.74284148223992	0.808	0.394	0	1	SLC7A14-AS1
PHLDB1	0	2.64086738839734	0.64	0.226	0	1	PHLDB1
CLIC4	0	2.55442608632742	0.581	0.167	0	1	CLIC4
MYO1E	0	2.10782576972903	0.621	0.212	0	1	MYO1E
ASPA	0	2.87070262506841	0.535	0.127	0	1	ASPA
GPRC5B	0	2.47100060620502	0.695	0.287	0	1	GPRC5B
LINC00609	0	1.378847455297	0.727	0.32	0	1	LINC00609
FRMD4B	0	2.16674568098508	0.931	0.525	0	1	FRMD4B
NEAT1	0	0.925231804107066	0.885	0.479	0	1	NEAT1
POLR2F	0	2.71408684323894	0.764	0.359	0	1	POLR2F
SELENOP	0	2.36795639294138	0.544	0.142	0	1	SELENOP
PTGDS	0	1.93897922188204	0.667	0.265	0	1	PTGDS
DOCK10	0	2.20460381871875	0.964	0.567	0	1	DOCK10
LRP2	0	2.37629446949605	0.533	0.139	0	1	LRP2
TTYH2	0	2.72915261292451	0.524	0.13	0	1	TTYH2
SPP1	0	1.9633737848793	0.596	0.205	0	1	SPP1
AMER2	0	2.76492205451552	0.716	0.33	0	1	AMER2
MAL	0	3.26468608631257	0.476	0.091	0	1	MAL
CDK18	0	2.11146904620148	0.582	0.197	0	1	CDK18
LAMP2	0	2.73883570042923	0.831	0.451	0	1	LAMP2
ERMN	0	2.61985171832223	0.49	0.111	0	1	ERMN
TMTC2	0	2.36389001577998	0.968	0.589	0	1	TMTC2
HIP1	0	2.39111968753872	0.731	0.354	0	1	HIP1
MEGF10	0	1.99353213798248	0.72	0.345	0	1	MEGF10
MAG	0	2.92377747036343	0.47	0.096	0	1	MAG
ITGA2	0	2.23836576429064	0.524	0.151	0	1	ITGA2
AC108721.2	0	2.79827346992259	0.471	0.102	0	1	AC108721.2
ZCCHC24	0	2.07796670317429	0.532	0.164	0	1	ZCCHC24
AC110285.1	0	3.49466169118622	0.448	0.08	0	1	AC110285.1
ABCA2	0	2.53133499385766	0.644	0.277	0	1	ABCA2
GSN	0	2.02214890953653	0.653	0.287	0	1	GSN
ZEB2	0	2.08251379372525	0.955	0.591	0	1	ZEB2
TRIM59	0	2.98465395613147	0.468	0.106	0	1	TRIM59
PTPRK	0	1.6293235461319	0.954	0.594	0	1	PTPRK
AL033523.1	0	2.4237281250809	0.555	0.197	0	1	AL033523.1
DOCK1	0	1.85983116873561	0.776	0.418	0	1	DOCK1
AL359091.1	0	2.66762307806262	0.462	0.107	0	1	AL359091.1
SYNJ2	0	1.85069147396443	0.739	0.384	0	1	SYNJ2
ERBB3	0	2.69436844613818	0.471	0.12	0	1	ERBB3
AC079352.1	0	2.10770815306466	0.554	0.208	0	1	AC079352.1
RHOU	0	2.91721549782187	0.485	0.14	0	1	RHOU
CDH20	0	1.20442725457613	0.819	0.474	0	1	CDH20
PREX1	0	2.03877672449665	0.641	0.297	0	1	PREX1
NINJ2	0	3.21458633443803	0.438	0.094	0	1	NINJ2
LDB3	0	2.37731946049794	0.538	0.197	0	1	LDB3
KIF6	0	2.54206118232515	0.647	0.307	0	1	KIF6
SLC5A11	0	1.92474504895933	0.504	0.166	0	1	SLC5A11
TMEM165	0	2.35967105720011	0.922	0.587	0	1	TMEM165
KANK1	0	1.92593737371143	0.657	0.322	0	1	KANK1
KIAA1755	0	2.47950804052971	0.462	0.128	0	1	KIAA1755
NCKAP5	0	2.0542055367204	0.937	0.607	0	1	NCKAP5
PCSK6	0	1.90697862022635	0.695	0.368	0	1	PCSK6
EFHD1	0	2.54041430207563	0.504	0.178	0	1	EFHD1
PDE1C	0	2.32248336624331	0.932	0.608	0	1	PDE1C
PIP4K2A	0	2.86372812080196	0.988	0.665	0	1	PIP4K2A
MTUS1	0	2.00275223212863	0.804	0.484	0	1	MTUS1
HIPK2	0	2.38558803148586	0.859	0.542	0	1	HIPK2
USP54	0	1.99713306805948	0.794	0.478	0	1	USP54
CARNS1	0	2.4005648325475	0.427	0.111	0	1	CARNS1
PXK	0	2.44433814874773	0.875	0.56	0	1	PXK
ANO4	0	2.26039337389128	0.782	0.468	0	1	ANO4
PEX5L	0	1.70067786997726	0.938	0.624	0	1	PEX5L
PMP22	0	2.26858839855563	0.47	0.156	0	1	PMP22
FAM124A	0	2.27162046025198	0.602	0.291	0	1	FAM124A
RASGRP3	0	2.4723566484358	0.453	0.143	0	1	RASGRP3
SCFD2	0	0.220155075570385	0.418	0.728	0	1	SCFD2
CPM	0	2.68751909830607	0.409	0.099	0	1	CPM
NDRG1	0	2.47956768771678	0.513	0.204	0	1	NDRG1
CD9	0	2.97118819268278	0.399	0.09	0	1	CD9
TMTC4	0	2.66147396334742	0.518	0.211	0	1	TMTC4
CUL5	0	0.201283905937037	0.358	0.661	0	1	CUL5
C5orf64	0	2.07587760668827	0.471	0.168	0	1	C5orf64
SEMA3B	0	2.58503374501862	0.406	0.105	0	1	SEMA3B
AC016597.1	0	2.99704562456767	0.424	0.123	0	1	AC016597.1
WDR33	0	0.221713559306451	0.36	0.658	0	1	WDR33
NDUFAF2	0	0.263170873624529	0.239	0.535	0	1	NDUFAF2
CEP192	0	0.222504597806342	0.389	0.684	0	1	CEP192
CHD7	0	1.73729391035901	0.599	0.304	0	1	CHD7
COLGALT2	0	2.2471513009114	0.676	0.382	0	1	COLGALT2
SEMA6A	0	1.99383189732119	0.666	0.372	0	1	SEMA6A
ARHGAP23	0	2.39122467877938	0.543	0.249	0	1	ARHGAP23
PLEKHG3	0	2.73270237625776	0.446	0.153	0	1	PLEKHG3
AC009063.2	0	2.60224105172218	0.395	0.102	0	1	AC009063.2
CEP290	0	0.223412753235207	0.345	0.637	0	1	CEP290
ATG2B	0	0.251814860879541	0.332	0.624	0	1	ATG2B
ALMS1	0	0.231478833328192	0.373	0.662	0	1	ALMS1
PDE1A	0	1.28610910304332	0.792	0.503	0	1	PDE1A
RGCC	0	2.76277814935428	0.406	0.117	0	1	RGCC
SREK1	0	0.220982949566421	0.298	0.587	0	1	SREK1
TRAPPC8	0	0.261688940206742	0.321	0.61	0	1	TRAPPC8
LINC01792	0	4.5869330017934	0.314	0.026	0	1	LINC01792
CNTNAP4	0	1.65501427369589	0.825	0.537	0	1	CNTNAP4
PAPOLA	0	0.221504359665344	0.368	0.655	0	1	PAPOLA
TYW1	0	0.219344872025533	0.293	0.58	0	1	TYW1
RNF38	0	0.234510638438718	0.327	0.613	0	1	RNF38
EDIL3	0	2.33536321854614	0.981	0.698	0	1	EDIL3
BTAF1	0	0.275082747899048	0.352	0.635	0	1	BTAF1
CSDE1	0	0.24899754868221	0.311	0.594	0	1	CSDE1
ATF6	0	0.24522985231193	0.318	0.601	0	1	ATF6
ZFC3H1	0	0.201624866565043	0.305	0.588	0	1	ZFC3H1
YME1L1	0	0.220356282437795	0.276	0.558	0	1	YME1L1
INO80	0	0.214361929602309	0.269	0.551	0	1	INO80
NDE1	0	2.34224009289295	0.406	0.126	0	1	NDE1
CCAR1	0	0.213440254475813	0.293	0.573	0	1	CCAR1
RFFL	0	2.0330196626211	0.703	0.423	0	1	RFFL
EPC2	0	0.251315875479863	0.348	0.627	0	1	EPC2
KIF16B	0	0.244605259152002	0.346	0.625	0	1	KIF16B
MIR181A1HG	0	2.24744632001119	0.806	0.528	0	1	MIR181A1HG
THADA	0	0.232325827766281	0.377	0.655	0	1	THADA
STT3B	0	0.202019864454113	0.267	0.545	0	1	STT3B
AL078590.2	0	2.71578100133553	0.376	0.098	0	1	AL078590.2
MYSM1	0	0.244165238529291	0.34	0.618	0	1	MYSM1
ERI3	0	0.207786883589108	0.306	0.583	0	1	ERI3
LINC00844	0	3.13367327806141	0.355	0.078	0	1	LINC00844
XPO4	0	0.327446569925608	0.309	0.586	0	1	XPO4
ZNF493	0	0.224903573825972	0.288	0.565	0	1	ZNF493
NAA15	0	0.320382497006965	0.322	0.598	0	1	NAA15
SEPTIN4	0	2.68036956328904	0.423	0.148	0	1	SEPTIN4
RAB7A	0	0.283034006512482	0.311	0.585	0	1	RAB7A
PACRGL	0	0.228150449540454	0.234	0.507	0	1	PACRGL
HPN-AS1	0	3.26742485014207	0.333	0.06	0	1	HPN-AS1
SEC63	0	0.269512698278583	0.284	0.556	0	1	SEC63
HEPACAM	0	1.8925872492534	0.435	0.163	0	1	HEPACAM
EP300	0	0.249852871973477	0.33	0.602	0	1	EP300
NUP58	0	0.267805774473289	0.258	0.528	0	1	NUP58
ALG13	0	0.212203825285676	0.263	0.533	0	1	ALG13
ENOSF1	0	2.14731152262759	0.556	0.287	0	1	ENOSF1
RAB11FIP2	0	0.209988448248323	0.262	0.531	0	1	RAB11FIP2
CAPN3	0	2.33797233642546	0.454	0.185	0	1	CAPN3
MTERF1	0	0.372112487653396	0.332	0.601	0	1	MTERF1
KIF13B	0	2.13268060284585	0.732	0.463	0	1	KIF13B
SMC5	0	0.309732344998524	0.348	0.616	0	1	SMC5
FUBP3	0	0.225716715831894	0.244	0.512	0	1	FUBP3
INTS6	0	0.220720109492498	0.269	0.537	0	1	INTS6
NSL1	0	0.255542093161073	0.23	0.497	0	1	NSL1
WIPF1	0	1.95629521162179	0.499	0.232	0	1	WIPF1
XPO7	0	0.326564537715719	0.271	0.538	0	1	XPO7
NAA35	0	0.270175289684545	0.277	0.544	0	1	NAA35
CCDC84	0	0.27404331873969	0.268	0.535	0	1	CCDC84
TMEM98	0	2.99487892280269	0.338	0.071	0	1	TMEM98
PRPF40A	0	0.332324959824558	0.283	0.548	0	1	PRPF40A
ACTR3	0	0.212405956055801	0.26	0.525	0	1	ACTR3
MCCC1	0	0.256866730931272	0.273	0.538	0	1	MCCC1
MINDY2	0	0.266477382903097	0.298	0.563	0	1	MINDY2
NDUFS4	0	0.33057344513932	0.266	0.53	0	1	NDUFS4
PLEKHM3	0	0.284069041523011	0.334	0.598	0	1	PLEKHM3
SH3YL1	0	0.308258072438006	0.298	0.561	0	1	SH3YL1
ZNF654	0	0.229463332747188	0.235	0.498	0	1	ZNF654
SEMA4D	0	2.07033146295495	0.718	0.455	0	1	SEMA4D
GOSR1	0	0.249454925241622	0.229	0.491	0	1	GOSR1
KPNB1	0	0.258111148443092	0.267	0.529	0	1	KPNB1
UPF2	0	0.232094385487222	0.229	0.49	0	1	UPF2
ELP2	0	0.324492573069574	0.311	0.572	0	1	ELP2
LARS	0	0.313360960554666	0.287	0.547	0	1	LARS
DNAJC13	0	0.203254556261197	0.235	0.495	0	1	DNAJC13
RALGAPB	0	0.367483015010224	0.289	0.548	0	1	RALGAPB
SP3	0	0.238778522361262	0.232	0.491	0	1	SP3
PRMT3	0	0.26985652728175	0.232	0.491	0	1	PRMT3
DBNDD2	0	2.42581602306627	0.409	0.15	0	1	DBNDD2
CECR2	0	1.66702908518312	0.476	0.217	0	1	CECR2
SLC25A36	0	0.280177393576917	0.311	0.57	0	1	SLC25A36
AL354809.1	0	3.52646892636829	0.384	0.126	0	1	AL354809.1
GLCE	0	0.249393293659196	0.302	0.559	0	1	GLCE
SUCO	0	0.284123245863436	0.242	0.499	0	1	SUCO
UBE2D2	0	0.303169996824726	0.278	0.535	0	1	UBE2D2
PRPF4B	0	0.322790172841144	0.309	0.566	0	1	PRPF4B
NDFIP2	0	0.200377825702106	0.295	0.551	0	1	NDFIP2
CMC1	0	0.279765188305601	0.21	0.466	0	1	CMC1
SENP2	0	0.211688336513864	0.204	0.46	0	1	SENP2
AC098679.5	0	2.90723718624323	0.328	0.072	0	1	AC098679.5
TMEM123	0	2.33750341383938	0.419	0.163	0	1	TMEM123
CSRP1	0	2.14546243241794	0.386	0.131	0	1	CSRP1
DPP8	0	0.270071766826973	0.248	0.503	0	1	DPP8
OTUD4	0	0.207909304570979	0.214	0.468	0	1	OTUD4
CFDP1	0	0.345403356150408	0.266	0.52	0	1	CFDP1
C21orf91	0	2.51453211262768	0.386	0.132	0	1	C21orf91
ALOX12-AS1	0	0.338167081558617	0.324	0.578	0	1	ALOX12-AS1
YWHAE	0	0.299703512498252	0.305	0.558	0	1	YWHAE
FEZ2	0	0.250247634347943	0.264	0.517	0	1	FEZ2
LATS1	0	0.344300301842012	0.271	0.524	0	1	LATS1
TMEM106B	0	0.302989751524953	0.259	0.512	0	1	TMEM106B
NUP98	0	0.257744574815652	0.247	0.5	0	1	NUP98
ZNF529	0	0.260144785606696	0.211	0.464	0	1	ZNF529
BNIP3L	0	0.344851356405698	0.287	0.539	0	1	BNIP3L
DHX29	0	0.222734988201282	0.2	0.452	0	1	DHX29
FKTN	0	0.354295904792824	0.238	0.49	0	1	FKTN
WDR11	0	0.261804124510105	0.275	0.527	0	1	WDR11
CBLB	0	0.260967114270381	0.309	0.56	0	1	CBLB
ATG4C	0	2.25827010415208	0.751	0.5	0	1	ATG4C
CKMT2-AS1	0	0.221345359807837	0.241	0.492	0	1	CKMT2-AS1
TFEB	0	2.42215297125356	0.394	0.143	0	1	TFEB
PRUNE2	0	2.5083212979673	0.932	0.681	0	1	PRUNE2
FBXO21	0	0.2992908028774	0.28	0.531	0	1	FBXO21
PDE8A	0	2.36731779479042	0.935	0.684	0	1	PDE8A
TANGO6	0	0.302582975370423	0.235	0.486	0	1	TANGO6
TTC28-AS1	0	0.266306102519118	0.224	0.475	0	1	TTC28-AS1
LNPEP	0	0.314848808013751	0.317	0.568	0	1	LNPEP
TM9SF3	0	0.376103507904319	0.32	0.571	0	1	TM9SF3
WDR41	0	0.269746760676823	0.239	0.489	0	1	WDR41
R3HCC1L	0	0.216609916925854	0.193	0.443	0	1	R3HCC1L
NKX6-2	0	2.89584564711889	0.319	0.069	0	1	NKX6-2
ZDHHC9	0	2.66489212852906	0.443	0.193	0	1	ZDHHC9
CAPN7	0	0.328971583455732	0.311	0.56	0	1	CAPN7
ECHDC1	0	0.212240497033898	0.21	0.459	0	1	ECHDC1
TBC1D23	0	0.231152310929151	0.197	0.446	0	1	TBC1D23
SEM1	0	0.38478984556784	0.255	0.504	0	1	SEM1
ARFIP1	0	0.37710585329232	0.305	0.553	0	1	ARFIP1
FOXK2	0	0.378740759479574	0.302	0.55	0	1	FOXK2
SLC12A6	0	0.275264064161266	0.215	0.463	0	1	SLC12A6
FBXO28	0	0.212317389896258	0.174	0.422	0	1	FBXO28
MECP2	0	0.30032919630583	0.257	0.505	0	1	MECP2
SEC62	0	0.335262200747041	0.297	0.544	0	1	SEC62
ADIPOR2	0	2.10614645214941	0.677	0.43	0	1	ADIPOR2
CA2	0	2.62045271006876	0.367	0.12	0	1	CA2
AP4S1	0	0.212699949773706	0.174	0.421	0	1	AP4S1
CAPRIN1	0	0.234294273579131	0.218	0.464	0	1	CAPRIN1
EYA3	0	0.40304707407765	0.266	0.512	0	1	EYA3
TMEM235	0	3.43193292628338	0.294	0.048	0	1	TMEM235
RCAN1	0	0.252556495837511	0.246	0.492	0	1	RCAN1
PRR14L	0	0.257864143559989	0.223	0.469	0	1	PRR14L
AGPS	0	0.352784299481547	0.289	0.534	0	1	AGPS
STAU1	0	0.240161652605357	0.216	0.461	0	1	STAU1
KPNA4	0	0.340551092836434	0.239	0.484	0	1	KPNA4
SEC31A	0	0.381473308077275	0.29	0.534	0	1	SEC31A
CWF19L2	0	0.442667069911511	0.303	0.547	0	1	CWF19L2
SLC30A7	0	0.29804654185213	0.2	0.444	0	1	SLC30A7
ATG10	0	0.395270379835906	0.26	0.504	0	1	ATG10
CYB5R4	0	0.356176206074785	0.28	0.524	0	1	CYB5R4
LIN52	0	0.392460089708804	0.236	0.48	0	1	LIN52
CTNNBL1	0	0.275727369720265	0.202	0.446	0	1	CTNNBL1
ZNF782	0	0.266969200510837	0.229	0.473	0	1	ZNF782
KPNA6	0	0.233668982304575	0.206	0.449	0	1	KPNA6
PITPNB	0	0.226731048843929	0.211	0.454	0	1	PITPNB
MIER1	0	0.369299147994084	0.273	0.516	0	1	MIER1
LGR5	0	2.24666528795164	0.377	0.134	0	1	LGR5
APTX	0	0.31338815182148	0.227	0.47	0	1	APTX
USP12	0	0.273644081121798	0.233	0.476	0	1	USP12
TERF1	0	0.250734553446249	0.212	0.454	0	1	TERF1
INO80D	0	0.382241037300345	0.26	0.502	0	1	INO80D
SACM1L	0	0.236871422117459	0.193	0.435	0	1	SACM1L
TMEM30A	0	0.311449675720372	0.25	0.492	0	1	TMEM30A
STX7	0	0.232481905050458	0.268	0.51	0	1	STX7
LAMA2	0	1.83686010311977	0.462	0.221	0	1	LAMA2
CEP95	0	0.256985343256096	0.219	0.46	0	1	CEP95
SH3GLB1	0	0.410104635710082	0.266	0.507	0	1	SH3GLB1
ARL8B	0	0.380435750897578	0.273	0.514	0	1	ARL8B
CLNS1A	0	0.41876607530786	0.246	0.487	0	1	CLNS1A
HDLBP	0	0.351863247027982	0.25	0.49	0	1	HDLBP
CHD1	0	0.29432912276485	0.243	0.483	0	1	CHD1
PDSS2	0	0.333517551158662	0.24	0.48	0	1	PDSS2
TRIM24	0	0.404788857718844	0.274	0.514	0	1	TRIM24
TAF1	0	0.433119803426673	0.3	0.539	0	1	TAF1
TAF3	0	0.333367633638198	0.205	0.444	0	1	TAF3
KLHL28	0	0.233366712733968	0.218	0.457	0	1	KLHL28
COPG2	0	0.2472267323776	0.183	0.422	0	1	COPG2
IPO7	0	0.216891438612688	0.192	0.431	0	1	IPO7
GGNBP2	0	0.219892882408946	0.187	0.426	0	1	GGNBP2
FBXO9	0	0.315317301608756	0.217	0.455	0	1	FBXO9
ZNHIT6	0	0.291227893816624	0.182	0.42	0	1	ZNHIT6
DENND6A	0	0.425862194925994	0.268	0.506	0	1	DENND6A
SH3D19	0	1.93246334899885	0.79	0.552	0	1	SH3D19
KDM3B	0	0.311719286658665	0.244	0.482	0	1	KDM3B
COPS2	0	0.295327551051578	0.193	0.431	0	1	COPS2
IMMP1L	0	0.439537115380684	0.233	0.471	0	1	IMMP1L
STRADA	0	0.322523834360746	0.232	0.47	0	1	STRADA
STX8	0	0.400651922531723	0.29	0.527	0	1	STX8
FBXO38	0	0.283210769205545	0.182	0.419	0	1	FBXO38
FAXDC2	0	2.26940718076222	0.437	0.2	0	1	FAXDC2
AKAP10	0	0.370355376404321	0.28	0.517	0	1	AKAP10
MORF4L1	0	0.333045000144278	0.304	0.54	0	1	MORF4L1
SLC10A7	0	0.270807623372011	0.224	0.46	0	1	SLC10A7
ZNF277	0	0.305153485162489	0.216	0.452	0	1	ZNF277
PPP4R3A	0	0.255007707099127	0.218	0.454	0	1	PPP4R3A
ATXN3	0	0.305584931321238	0.219	0.455	0	1	ATXN3
CDC42	0	0.314079541725192	0.239	0.475	0	1	CDC42
STX6	0	0.293074511354523	0.202	0.438	0	1	STX6
RAP1B	0	0.230816948547818	0.242	0.478	0	1	RAP1B
PRORP	0	0.257793909923164	0.177	0.413	0	1	PRORP
TP53TG5	0	2.537176253227	0.471	0.235	0	1	TP53TG5
HSP90AB1	0	0.216950600928028	0.315	0.55	0	1	HSP90AB1
SSR1	0	0.30895953576211	0.209	0.444	0	1	SSR1
RAF1	0	0.378433900621887	0.279	0.514	0	1	RAF1
KLHL42	0	0.359091205357342	0.261	0.496	0	1	KLHL42
CDYL	0	0.453007084739261	0.285	0.519	0	1	CDYL
EMSY	0	0.448113829273191	0.288	0.522	0	1	EMSY
ERBIN	0	2.31286188712302	0.957	0.723	0	1	ERBIN
MRPS28	0	0.375183513696533	0.256	0.49	0	1	MRPS28
DAPK2	0	2.55038085277423	0.358	0.124	0	1	DAPK2
PADI2	0	1.69282780666828	0.363	0.13	0	1	PADI2
ZNF84	0	0.203195790073848	0.18	0.413	0	1	ZNF84
SUN2	0	2.65395946512322	0.433	0.2	0	1	SUN2
RBMX	0	0.256083362594808	0.267	0.5	0	1	RBMX
KHDRBS1	0	0.387216399264537	0.25	0.482	0	1	KHDRBS1
KANSL3	0	0.235104843143165	0.182	0.414	0	1	KANSL3
AC092924.2	0	2.21968044757424	0.326	0.095	0	1	AC092924.2
SPOCK3	0	1.42779274344834	0.965	0.734	0	1	SPOCK3
RAB12	0	0.349384995181758	0.209	0.439	0	1	RAB12
ZBTB41	0	0.24386739099424	0.177	0.407	0	1	ZBTB41
HMGN3	0	0.328102742115242	0.27	0.5	0	1	HMGN3
HIBADH	0	0.536043700147001	0.275	0.505	0	1	HIBADH
METAP2	0	0.228366133923542	0.166	0.395	0	1	METAP2
ORC2	0	0.444889812602212	0.253	0.482	0	1	ORC2
AATK	0	2.30843479089101	0.726	0.497	0	1	AATK
SRSF10	0	0.37687651464746	0.229	0.457	0	1	SRSF10
GOPC	0	0.314769035928678	0.229	0.457	0	1	GOPC
SUCLG1	0	0.289047176101882	0.187	0.415	0	1	SUCLG1
SLC25A46	0	0.52717208746662	0.281	0.509	0	1	SLC25A46
DNHD1	0	0.449867573696237	0.267	0.495	0	1	DNHD1
AC087564.1	0	1.68159399486774	0.417	0.189	0	1	AC087564.1
CCSAP	0	0.403541829697871	0.222	0.449	0	1	CCSAP
PSMF1	0	0.214478159221892	0.159	0.386	0	1	PSMF1
GLUL	0	1.57074769164383	0.462	0.236	0	1	GLUL
LANCL2	0	0.48805256974438	0.282	0.508	0	1	LANCL2
DDHD2	0	0.221197257809074	0.173	0.399	0	1	DDHD2
SH3BP5	0	0.379345612672075	0.221	0.447	0	1	SH3BP5
SSBP1	0	0.388078417881942	0.233	0.459	0	1	SSBP1
NDUFAF6	0	0.433368876883691	0.219	0.445	0	1	NDUFAF6
UGGT1	0	0.329791557088744	0.199	0.425	0	1	UGGT1
HACD2	0	0.448434095862367	0.278	0.504	0	1	HACD2
CLK4	0	0.225094170507233	0.186	0.412	0	1	CLK4
KLHL32	0	2.10899056316967	0.885	0.659	0	1	KLHL32
ZNF655	0	0.421153288283363	0.261	0.487	0	1	ZNF655
PPP1R14A	0	2.60038919832546	0.303	0.077	0	1	PPP1R14A
SLK	0	0.325563341965945	0.241	0.466	0	1	SLK
TXNL1	0	0.432863190549382	0.235	0.46	0	1	TXNL1
CEP164	0	0.257620640922457	0.208	0.433	0	1	CEP164
METTL25	0	0.508088086384867	0.264	0.489	0	1	METTL25
NPC1	0	2.07776045016709	0.553	0.329	0	1	NPC1
ARSB	0	0.356617058203682	0.211	0.435	0	1	ARSB
EVI2A	0	2.72683153556735	0.315	0.091	0	1	EVI2A
NPLOC4	0	0.316337590711265	0.222	0.446	0	1	NPLOC4
CCDC138	0	0.363167750233647	0.188	0.412	0	1	CCDC138
EIF3E	0	0.322904419697981	0.263	0.487	0	1	EIF3E
SUPT20H	0	0.256937378560521	0.199	0.423	0	1	SUPT20H
TBCEL	0	0.341151145465242	0.172	0.395	0	1	TBCEL
GCFC2	0	0.388796399566972	0.231	0.454	0	1	GCFC2
DCTN4	0	0.287410797561834	0.208	0.431	0	1	DCTN4
ZNF800	0	0.391967688821862	0.222	0.445	0	1	ZNF800
SPAST	0	0.440038104497556	0.251	0.474	0	1	SPAST
ELP3	0	0.346232388592855	0.186	0.409	0	1	ELP3
AL133304.3	0	1.58305909935184	0.418	0.195	0	1	AL133304.3
SPTLC1	0	0.403959248852871	0.229	0.451	0	1	SPTLC1
FAIM2	0	0.304395798958987	0.216	0.438	0	1	FAIM2
TPR	0	0.447911322152788	0.257	0.479	0	1	TPR
CIR1	0	0.292241112085943	0.186	0.408	0	1	CIR1
KIF5B	0	0.344002836016335	0.242	0.463	0	1	KIF5B
SYT9	0	2.10709156117463	0.452	0.231	0	1	SYT9
SARNP	0	0.366932675647683	0.211	0.432	0	1	SARNP
RBM41	0	0.216413401071897	0.168	0.389	0	1	RBM41
CREBRF	0	0.43168109670087	0.267	0.488	0	1	CREBRF
TUT7	0	0.253442914158998	0.191	0.412	0	1	TUT7
SEC61A2	0	0.277891529877119	0.186	0.407	0	1	SEC61A2
ST7L	0	0.425269552129003	0.239	0.459	0	1	ST7L
AC097376.3	0	0.31320956493334	0.206	0.426	0	1	AC097376.3
ACIN1	0	0.33936875665271	0.234	0.454	0	1	ACIN1
ZNF44	0	0.22735250557231	0.173	0.392	0	1	ZNF44
KLHL4	0	2.28244700038776	0.517	0.298	0	1	KLHL4
UGP2	0	0.298620307667408	0.213	0.432	0	1	UGP2
PCMTD2	0	0.294577491231317	0.228	0.447	0	1	PCMTD2
IQGAP1	0	1.96280252509134	0.691	0.472	0	1	IQGAP1
TSPAN15	0	2.51976574180226	0.323	0.105	0	1	TSPAN15
TRIT1	0	0.32835576378748	0.152	0.37	0	1	TRIT1
PIR	0	0.278075788306944	0.17	0.388	0	1	PIR
RAB5A	0	0.306783209468315	0.2	0.418	0	1	RAB5A
DEPTOR	0	2.36033153983513	0.492	0.274	0	1	DEPTOR
EPRS	0	0.257606268851907	0.183	0.4	0	1	EPRS
NUP133	0	0.503161490527233	0.244	0.461	0	1	NUP133
INTS7	0	0.239707532726534	0.159	0.376	0	1	INTS7
TBK1	0	0.266791620918893	0.17	0.387	0	1	TBK1
RBM27	0	0.349450850960932	0.197	0.414	0	1	RBM27
CRYAB	0	1.7443931886538	0.346	0.129	0	1	CRYAB
ZNF577	0	0.302503858041208	0.191	0.408	0	1	ZNF577
MRPS9	0	0.37991680671224	0.182	0.398	0	1	MRPS9
QDPR	0	2.59778160886015	0.669	0.453	0	1	QDPR
CHORDC1	0	0.278104016647641	0.19	0.406	0	1	CHORDC1
MRPS5	0	0.370149368129604	0.228	0.444	0	1	MRPS5
ATP6AP1L	0	0.317025660452914	0.219	0.435	0	1	ATP6AP1L
PRKAR1A	0	0.320257251052366	0.222	0.438	0	1	PRKAR1A
PPP2CA	0	0.317318393811298	0.193	0.409	0	1	PPP2CA
SHTN1	0	2.39589111531834	0.959	0.743	0	1	SHTN1
LHPP	0	0.292237412784085	0.189	0.404	0	1	LHPP
ZRANB1	0	0.259226164784452	0.18	0.395	0	1	ZRANB1
CERS4	0	0.428360621337377	0.253	0.468	0	1	CERS4
MTCH2	0	0.278945324554748	0.172	0.386	0	1	MTCH2
RASSF2	0	1.97350402949011	0.323	0.109	0	1	RASSF2
CNOT6	0	0.20775579732525	0.153	0.367	0	1	CNOT6
WTAP	0	0.379975632220323	0.206	0.42	0	1	WTAP
API5	0	0.279788463591509	0.159	0.373	0	1	API5
PCSK7	0	0.388443178493048	0.216	0.43	0	1	PCSK7
PSMD11	0	0.446699961683215	0.229	0.443	0	1	PSMD11
FOXN2	0	2.02959281083042	0.591	0.377	0	1	FOXN2
SLC35D1	0	0.321215170280304	0.192	0.405	0	1	SLC35D1
ZNF718	0	0.437724685652324	0.251	0.464	0	1	ZNF718
CAPS2	0	0.294193849718605	0.289	0.502	0	1	CAPS2
IQCK	0	0.264095441006248	0.247	0.46	0	1	IQCK
RNF169	0	0.431422224496856	0.268	0.481	0	1	RNF169
CREB1	0	0.433549000297333	0.248	0.46	0	1	CREB1
SLC25A16	0	0.354000362335995	0.192	0.404	0	1	SLC25A16
GPR107	0	0.375033406056931	0.222	0.434	0	1	GPR107
RNASEH2B	0	0.40465088588043	0.214	0.426	0	1	RNASEH2B
CAPZA1	0	0.414085333816803	0.266	0.478	0	1	CAPZA1
PALM2-AKAP2	0	2.63446148668092	0.899	0.687	0	1	PALM2-AKAP2
EIF5B	0	0.37476739953826	0.193	0.404	0	1	EIF5B
ZNF141	0	0.24561093132058	0.177	0.388	0	1	ZNF141
POT1	0	0.447161224241982	0.235	0.446	0	1	POT1
PPP2R2D	0	0.430535874636778	0.225	0.436	0	1	PPP2R2D
MRE11	0	0.283518468279659	0.161	0.372	0	1	MRE11
AASDHPPT	0	0.238733571177556	0.17	0.381	0	1	AASDHPPT
SCAF4	0	0.313196054931574	0.167	0.378	0	1	SCAF4
SRSF1	0	0.230373712826588	0.178	0.388	0	1	SRSF1
TM2D1	0	0.36640280885909	0.204	0.414	0	1	TM2D1
AGAP3	0	0.241417059595395	0.161	0.371	0	1	AGAP3
YY1	0	0.371309357654427	0.206	0.416	0	1	YY1
NFIA	0	0.724095914180585	0.816	0.606	0	1	NFIA
SRFBP1	0	0.20530518166492	0.137	0.347	0	1	SRFBP1
ELMO1	0	2.17159090565144	0.976	0.766	0	1	ELMO1
GNAI1	0	1.95663667821737	0.683	0.474	0	1	GNAI1
IMMT	0	0.387833904357564	0.192	0.401	0	1	IMMT
APPL1	0	0.397339775767121	0.213	0.422	0	1	APPL1
CCDC149	0	0.200536965198036	0.145	0.354	0	1	CCDC149
FAM193B	0	0.234517973475185	0.16	0.369	0	1	FAM193B
CEPT1	0	0.386720561951889	0.193	0.401	0	1	CEPT1
LINC00877	0	2.66589208783338	0.327	0.119	0	1	LINC00877
AC093879.1	0	0.30639793427205	0.253	0.461	0	1	AC093879.1
AC068282.1	0	0.202279880390806	0.157	0.365	0	1	AC068282.1
STAM2	0	0.377183792956949	0.208	0.416	0	1	STAM2
MAN2A1	0	2.12562728008105	0.96	0.752	0	1	MAN2A1
CTNNA3	0	2.57687667431852	0.997	0.789	0	1	CTNNA3
GAB2	0	1.70251527433206	0.753	0.545	0	1	GAB2
YY1AP1	0	0.354162216206832	0.197	0.404	0	1	YY1AP1
NR1D2	0	0.419875154444626	0.257	0.464	0	1	NR1D2
ALG14	0	0.291551688255966	0.147	0.354	0	1	ALG14
THUMPD3-AS1	0	0.379886138004411	0.195	0.401	0	1	THUMPD3-AS1
NUP54	0	0.390927826629858	0.185	0.391	0	1	NUP54
TMCC3	0	2.1532369679273	0.328	0.122	0	1	TMCC3
CUL4A	0	0.418304559946192	0.24	0.446	0	1	CUL4A
ZFX	0	0.32508656400563	0.188	0.394	0	1	ZFX
MARCKSL1	0	1.83998096700955	0.364	0.158	0	1	MARCKSL1
SELENOT	0	0.427669662438066	0.226	0.432	0	1	SELENOT
SLC31A2	0	2.54402973621429	0.299	0.093	0	1	SLC31A2
CPNE1	0	0.224338391837001	0.149	0.355	0	1	CPNE1
RNF10	0	0.358026902327865	0.188	0.393	0	1	RNF10
PDCD7	0	0.343210979395503	0.198	0.403	0	1	PDCD7
ARNT	0	0.399159704600144	0.207	0.412	0	1	ARNT
TRIQK	0	0.435344188605001	0.171	0.376	0	1	TRIQK
UBAP1L	0	0.451413487767108	0.207	0.412	0	1	UBAP1L
PLCL1	0	1.91215920329565	0.947	0.742	0	1	PLCL1
HSPA2	0	2.56302187269363	0.29	0.085	0	1	HSPA2
HAGH	0	0.207291275477122	0.14	0.345	0	1	HAGH
DSTYK	0	0.299943611229124	0.166	0.37	0	1	DSTYK
GFM1	0	0.268655819840299	0.142	0.346	0	1	GFM1
GATM	0	1.91408679075971	0.423	0.219	0	1	GATM
ACTG1	0	0.221767462738199	0.234	0.438	0	1	ACTG1
ZNF81	0	0.210527296055061	0.153	0.357	0	1	ZNF81
ST3GAL6	0	0.613759020863904	0.179	0.382	0	1	ST3GAL6
AC084198.2	0	0.371242095270482	0.261	0.464	0	1	AC084198.2
MSL2	0	0.456585247444875	0.193	0.396	0	1	MSL2
COPB1	0	0.357560421927709	0.186	0.389	0	1	COPB1
NEK3	0	2.37464822567772	0.32	0.117	0	1	NEK3
RPS6KB1	0	0.545548681587189	0.24	0.443	0	1	RPS6KB1
AKT2	0	0.231291628472928	0.172	0.375	0	1	AKT2
SELENOF	0	0.496551598891363	0.229	0.432	0	1	SELENOF
FBXO25	0	0.301276125818063	0.161	0.364	0	1	FBXO25
VIRMA	0	0.37201582900205	0.17	0.373	0	1	VIRMA
IFNAR1	0	0.207132069567845	0.144	0.347	0	1	IFNAR1
CRYZL1	0	0.466154857371419	0.219	0.422	0	1	CRYZL1
LRRC8C	0	0.25808000445921	0.188	0.39	0	1	LRRC8C
WDFY1	0	0.349805352872342	0.177	0.379	0	1	WDFY1
TATDN1	0	0.421744440015225	0.197	0.399	0	1	TATDN1
ZFP91	0	0.392861087144974	0.173	0.375	0	1	ZFP91
PABPN1	0	0.283653923146799	0.195	0.397	0	1	PABPN1
PRPF39	0	0.509468288386649	0.242	0.444	0	1	PRPF39
VPS39	0	0.372403885869745	0.177	0.379	0	1	VPS39
ACAP3	0	0.215385929758821	0.152	0.354	0	1	ACAP3
ZNF197	0	0.218410673050637	0.152	0.354	0	1	ZNF197
FANCC	0	0.347394308603662	0.162	0.364	0	1	FANCC
CDC16	0	0.463549579392331	0.232	0.434	0	1	CDC16
VAMP2	0	0.332326868097319	0.221	0.423	0	1	VAMP2
TXNIP	0	1.88205246366884	0.324	0.123	0	1	TXNIP
HEXA	0	0.222942678185799	0.145	0.346	0	1	HEXA
AL592183.1	0	0.331859730031597	0.206	0.407	0	1	AL592183.1
PCA3	0	2.74054682177464	0.334	0.134	0	1	PCA3
ERGIC2	0	0.574127344859474	0.238	0.438	0	1	ERGIC2
ZBTB1	0	0.458774487537435	0.239	0.439	0	1	ZBTB1
BTF3L4	0	0.298495912566922	0.152	0.352	0	1	BTF3L4
ZBTB7A	0	0.332008476215082	0.167	0.367	0	1	ZBTB7A
RAC1	0	0.334983930027773	0.207	0.406	0	1	RAC1
CCM2	0	0.407260271382125	0.202	0.401	0	1	CCM2
AMN1	0	0.392341108916309	0.192	0.391	0	1	AMN1
DNAJC3	0	0.406795569459644	0.202	0.401	0	1	DNAJC3
FAF2	0	0.36813606192409	0.169	0.368	0	1	FAF2
SEC23IP	0	0.398969429039644	0.17	0.369	0	1	SEC23IP
CEP128	0	0.530734961396444	0.231	0.43	0	1	CEP128
BLOC1S6	0	0.304350583563482	0.15	0.349	0	1	BLOC1S6
SLC6A15	0	0.560633938970945	0.184	0.382	0	1	SLC6A15
NHLRC2	0	0.463906607582774	0.233	0.431	0	1	NHLRC2
LMCD1-AS1	0	1.4108856434808	0.761	0.564	0	1	LMCD1-AS1
HSP90B1	0	0.398429093007176	0.204	0.401	0	1	HSP90B1
DHX8	0	0.294283822508538	0.146	0.343	0	1	DHX8
SH3TC2-DT	0	2.42175923050512	0.27	0.073	0	1	SH3TC2-DT
ANAPC4	0	0.464059312991889	0.22	0.417	0	1	ANAPC4
C6orf89	0	0.470768195706496	0.221	0.418	0	1	C6orf89
COG7	0	0.270571678839349	0.165	0.362	0	1	COG7
CPNE2	0	2.27207957546704	0.351	0.154	0	1	CPNE2
ENTPD4	0	0.262549607853066	0.145	0.341	0	1	ENTPD4
ETFDH	0	0.369531187365664	0.183	0.379	0	1	ETFDH
CDKL3	0	0.239284957484507	0.172	0.368	0	1	CDKL3
SLAIN1	0	2.09196479480036	0.905	0.71	0	1	SLAIN1
DEPDC5	0	0.261054617690231	0.142	0.337	0	1	DEPDC5
GOLPH3	0	0.508707620405089	0.241	0.436	0	1	GOLPH3
AP3S2	0	0.400462831837932	0.18	0.375	0	1	AP3S2
CUEDC1	0	2.09738280701273	0.452	0.257	0	1	CUEDC1
MAST3	0	0.381920006432862	0.196	0.391	0	1	MAST3
RBBP4	0	0.448016440595367	0.218	0.413	0	1	RBBP4
SPANXA2-OT1	0	0.390373151990295	0.166	0.361	0	1	SPANXA2-OT1
KIF13A	0	1.52245597007723	0.767	0.573	0	1	KIF13A
TUBGCP5	0	0.240924707304888	0.141	0.335	0	1	TUBGCP5
SMIM7	0	0.265723632871746	0.144	0.338	0	1	SMIM7
XIAP	0	0.353480486826219	0.191	0.385	0	1	XIAP
DNAJC16	0	0.31321998602276	0.153	0.347	0	1	DNAJC16
CYP2J2	0	2.20349576753296	0.283	0.089	0	1	CYP2J2
MRPL42	0	0.312028760449211	0.152	0.346	0	1	MRPL42
RSRC2	0	0.391805776361219	0.216	0.41	0	1	RSRC2
MAP2K6	0	0.227437794332472	0.154	0.348	0	1	MAP2K6
FAM13C	0	1.85795615336983	0.741	0.547	0	1	FAM13C
MAP4K4	0	1.80938072299337	0.917	0.724	0	1	MAP4K4
AGBL3	0	0.237033568479299	0.146	0.339	0	1	AGBL3
CSAD	0	0.318445461281449	0.21	0.403	0	1	CSAD
UBXN7	0	0.42927020790517	0.214	0.407	0	1	UBXN7
TMEFF2	0	1.76409292193705	0.88	0.687	0	1	TMEFF2
ARF1	0	0.243120775211334	0.144	0.336	0	1	ARF1
PIK3R4	0	0.229298709953833	0.119	0.311	0	1	PIK3R4
CASP8AP2	0	0.211075069682124	0.136	0.328	0	1	CASP8AP2
RAB22A	0	0.222616812236095	0.131	0.323	0	1	RAB22A
MTHFD2L	0	0.488541934766485	0.227	0.419	0	1	MTHFD2L
DDX39B	0	0.216258558123487	0.158	0.35	0	1	DDX39B
SP4	0	0.540280272289194	0.216	0.408	0	1	SP4
DYNLL1	0	0.297897220693997	0.22	0.412	0	1	DYNLL1
PSEN1	0	1.98175351695512	0.75	0.558	0	1	PSEN1
SLC30A6	0	0.290807521261053	0.137	0.328	0	1	SLC30A6
MOB4	0	0.232111204916311	0.13	0.321	0	1	MOB4
TUBE1	0	0.355229193074603	0.184	0.375	0	1	TUBE1
AMFR	0	0.267878913634719	0.154	0.345	0	1	AMFR
EMC10	0	2.75750312934337	0.339	0.149	0	1	EMC10
RNF103	0	0.506535358782457	0.182	0.372	0	1	RNF103
KIN	0	0.2337646759314	0.127	0.317	0	1	KIN
GOLGA1	0	0.318919829952072	0.162	0.352	0	1	GOLGA1
OLIG1	0	2.01220261211409	0.285	0.095	0	1	OLIG1
PHLPP1	0	2.36732072458492	0.97	0.78	0	1	PHLPP1
CCNL2	0	0.384100992892316	0.208	0.397	0	1	CCNL2
TYW1B	0	0.458898447605901	0.208	0.397	0	1	TYW1B
AL731577.2	0	0.414846554312882	0.205	0.394	0	1	AL731577.2
SAP130	0	0.392391526416183	0.174	0.363	0	1	SAP130
AC005261.1	0	0.47420231818451	0.214	0.402	0	1	AC005261.1
CEP162	0	0.436419810968937	0.194	0.382	0	1	CEP162
PRR18	0	3.0263633311578	0.244	0.056	0	1	PRR18
TCEA1	0	0.33768013364295	0.174	0.362	0	1	TCEA1
EIF5	0	0.367825286199243	0.178	0.366	0	1	EIF5
NVL	0	0.575254509516562	0.219	0.407	0	1	NVL
HDAC2-AS2	0	2.0267700502702	0.749	0.561	0	1	HDAC2-AS2
FMR1	0	0.313047479286887	0.148	0.335	0	1	FMR1
MRPS31	0	0.411990050916599	0.185	0.372	0	1	MRPS31
TMC7	0	2.38549542368228	0.373	0.186	0	1	TMC7
ABCB7	0	0.295111185343257	0.163	0.35	0	1	ABCB7
HAPLN2	0	2.09264307948456	0.311	0.125	0	1	HAPLN2
DGUOK	0	0.211398927394889	0.113	0.299	0	1	DGUOK
TMF1	0	0.410950819129941	0.173	0.359	0	1	TMF1
ELAVL1	0	0.256426899719902	0.131	0.317	0	1	ELAVL1
NBDY	0	0.474824577945787	0.186	0.372	0	1	NBDY
HDAC2	0	0.419630918102342	0.165	0.351	0	1	HDAC2
MORC3	0	0.44034046637516	0.221	0.407	0	1	MORC3
ATG4B	0	0.23034004093389	0.142	0.327	0	1	ATG4B
ATP6V1D	0	0.385291750793478	0.157	0.342	0	1	ATP6V1D
TEX2	0	0.561098130169168	0.211	0.396	0	1	TEX2
OFD1	0	0.385035234191698	0.208	0.393	0	1	OFD1
RHOQ	0	0.215336546090984	0.181	0.366	0	1	RHOQ
MFSD11	0	0.433405939117755	0.194	0.379	0	1	MFSD11
EPM2A	0	0.388073816872521	0.222	0.407	0	1	EPM2A
SLC24A2	0	1.89631259723595	0.985	0.8	0	1	SLC24A2
MFSD14A	0	0.508110942734517	0.212	0.396	0	1	MFSD14A
PPP6C	0	0.383912924426755	0.151	0.335	0	1	PPP6C
GSTO2	0	0.413577334376224	0.151	0.334	0	1	GSTO2
MEAF6	0	0.216699484494339	0.133	0.316	0	1	MEAF6
NIFK-AS1	0	0.211865163418279	0.122	0.305	0	1	NIFK-AS1
USP13	0	0.340906428005313	0.182	0.365	0	1	USP13
PARL	0	0.316404183343976	0.134	0.317	0	1	PARL
PEX1	0	0.469247283499102	0.187	0.37	0	1	PEX1
AC004083.1	0	0.50416359876386	0.191	0.374	0	1	AC004083.1
AL158152.1	0	0.225290268834886	0.137	0.32	0	1	AL158152.1
VPS4B	0	0.523310120601622	0.192	0.375	0	1	VPS4B
OTUD7B	0	1.81157459632448	0.521	0.339	0	1	OTUD7B
HCFC2	0	0.522434059640781	0.186	0.368	0	1	HCFC2
CPB2-AS1	0	2.23630081267529	0.476	0.294	0	1	CPB2-AS1
ZNF264	0	0.221014858690855	0.117	0.299	0	1	ZNF264
MTERF4	0	0.373260785092085	0.162	0.343	0	1	MTERF4
IP6K2	0	0.326309042402473	0.151	0.332	0	1	IP6K2
L3MBTL1	0	0.544730795939953	0.209	0.39	0	1	L3MBTL1
KAT2B	0	1.45336692813201	0.64	0.459	0	1	KAT2B
LRRC63	0	1.72699484883561	0.317	0.136	0	1	LRRC63
KAT7	0	0.302637651228201	0.128	0.309	0	1	KAT7
ST13	0	0.399219355741799	0.184	0.365	0	1	ST13
FAM120C	0	0.28571866379366	0.139	0.32	0	1	FAM120C
PROX1	0	1.69855994010191	0.347	0.166	0	1	PROX1
BRD8	0	0.260807599933079	0.144	0.324	0	1	BRD8
ZNF439	0	0.356705132395591	0.147	0.327	0	1	ZNF439
TBC1D14	0	0.291611517691672	0.176	0.356	0	1	TBC1D14
CEP120	0	0.213858909023554	0.115	0.295	0	1	CEP120
RPL21	0	0.311192922913719	0.188	0.368	0	1	RPL21
MAP1A	0	0.452698659788523	0.193	0.373	0	1	MAP1A
UBE2L3	0	0.240189668129317	0.133	0.313	0	1	UBE2L3
CEP104	0	0.406961272577993	0.156	0.335	0	1	CEP104
ITGB1	0	0.377029101870409	0.22	0.399	0	1	ITGB1
AREL1	0	0.395308623892966	0.137	0.316	0	1	AREL1
CCP110	0	2.32449676284593	0.599	0.42	0	1	CCP110
HTRA1	0	1.46544126057203	0.407	0.228	0	1	HTRA1
ZDHHC11	0	0.294309663391171	0.155	0.333	0	1	ZDHHC11
EXOC7	0	0.311345832697134	0.156	0.334	0	1	EXOC7
NDUFV2	0	0.387673667212976	0.156	0.334	0	1	NDUFV2
SH3BP4	0	2.27372326159656	0.293	0.115	0	1	SH3BP4
ING5	0	0.23898399167259	0.135	0.313	0	1	ING5
POLR2B	0	0.463006188322915	0.179	0.357	0	1	POLR2B
RAD52	0	0.254653353297978	0.135	0.313	0	1	RAD52
SART3	0	0.263990060673384	0.119	0.297	0	1	SART3
TMEM50B	0	0.423003879382326	0.191	0.369	0	1	TMEM50B
ATP6V1E1	0	0.211434064971777	0.119	0.297	0	1	ATP6V1E1
BIN1	0	2.25905493828166	0.562	0.385	0	1	BIN1
RYBP	0	2.12548424687999	0.757	0.58	0	1	RYBP
SLC35A3	0	0.593487556522192	0.208	0.385	0	1	SLC35A3
SRP72	0	0.320697894298512	0.143	0.32	0	1	SRP72
VPS26A	0	0.401136002645507	0.148	0.325	0	1	VPS26A
RNF138	0	0.434414604478297	0.159	0.336	0	1	RNF138
SYMPK	0	0.360424061552289	0.158	0.335	0	1	SYMPK
SLC9A8	0	0.392449716398674	0.161	0.338	0	1	SLC9A8
SYNCRIP	0	0.47121445166971	0.184	0.361	0	1	SYNCRIP
SPCS3	0	0.427003178880127	0.171	0.348	0	1	SPCS3
MYO1D	0	1.87629453998129	0.764	0.588	0	1	MYO1D
ANGEL2	0	0.569820742993475	0.21	0.386	0	1	ANGEL2
ABCB10	0	0.380568647073487	0.143	0.319	0	1	ABCB10
MFSD14B	0	0.33850630210663	0.146	0.322	0	1	MFSD14B
SUPT6H	0	0.409752619988088	0.148	0.324	0	1	SUPT6H
S100B	0	1.22290194345091	0.334	0.158	0	1	S100B
DNAJC21	0	0.265452815825375	0.128	0.304	0	1	DNAJC21
SPCS2	0	0.511757656433111	0.197	0.373	0	1	SPCS2
DIS3	0	0.248686274348831	0.116	0.292	0	1	DIS3
TMEM33	0	0.455379957803511	0.168	0.344	0	1	TMEM33
SLC44A1	0	2.48160173684692	0.991	0.816	0	1	SLC44A1
APLP1	0	2.11600786630912	0.529	0.354	0	1	APLP1
DHX35	0	0.223059398076518	0.105	0.28	0	1	DHX35
PPIA	0	0.388070915803914	0.151	0.326	0	1	PPIA
PARP1	0	0.246327574092661	0.134	0.309	0	1	PARP1
RBM28	0	0.438096173418237	0.186	0.361	0	1	RBM28
P2RX7	0	1.82054739194803	0.507	0.332	0	1	P2RX7
GET1	0	0.315366656951018	0.137	0.312	0	1	GET1
MGRN1	0	0.411811085553321	0.167	0.341	0	1	MGRN1
PIK3C2B	0	2.26472318982496	0.5	0.326	0	1	PIK3C2B
LTBP1	0	1.69217311030889	0.364	0.19	0	1	LTBP1
AGGF1	0	0.288370394366918	0.117	0.291	0	1	AGGF1
WRNIP1	0	0.386772219271904	0.133	0.307	0	1	WRNIP1
ZNF75A	0	0.297690394353672	0.128	0.302	0	1	ZNF75A
MGAT3	0	0.414415037915073	0.134	0.308	0	1	MGAT3
SORT1	0	1.88169774901275	0.835	0.661	0	1	SORT1
ARAP2	0	1.82825062083465	0.945	0.771	0	1	ARAP2
SLC25A13	0	1.57529203342017	0.643	0.47	0	1	SLC25A13
DUSP10	0	2.59931736005988	0.27	0.097	0	1	DUSP10
SERTAD2	0	0.426669782856405	0.148	0.321	0	1	SERTAD2
PPP1R10	0	0.229165055573857	0.141	0.314	0	1	PPP1R10
BCL2L14	0	0.458791375262457	0.151	0.324	0	1	BCL2L14
AC007262.2	0	0.486723906315463	0.15	0.323	0	1	AC007262.2
CD55	0	2.70176632450202	0.349	0.176	0	1	CD55
RBM45	0	0.330303166263836	0.126	0.299	0	1	RBM45
FNTB	0	0.425859445899357	0.212	0.384	0	1	FNTB
MKRN3	0	1.95969707831171	0.374	0.202	0	1	MKRN3
LINC01376	0	0.345722919292161	0.159	0.33	0	1	LINC01376
SMC3	0	0.449455698751459	0.154	0.325	0	1	SMC3
PLEKHB1	0	2.19890127112825	0.262	0.091	0	1	PLEKHB1
MRPL19	0	0.566452474554725	0.182	0.353	0	1	MRPL19
ALG5	0	0.345810070418898	0.129	0.3	0	1	ALG5
RPS29	0	0.27384236620571	0.136	0.307	0	1	RPS29
TAF4	0	0.280841216909946	0.126	0.297	0	1	TAF4
SLCO3A1	0	1.90572867681468	0.854	0.683	0	1	SLCO3A1
PEPD	0	0.24654052617555	0.111	0.281	0	1	PEPD
GRAMD2B	0	0.467860867117292	0.404	0.234	0	1	GRAMD2B
NUP205	0	0.413110126819565	0.151	0.321	0	1	NUP205
TRPM6	0	2.22522636196168	0.256	0.086	0	1	TRPM6
KCNJ10	0	1.96087944973205	0.282	0.112	0	1	KCNJ10
AC061958.1	0	2.64664665556506	0.237	0.067	0	1	AC061958.1
ARPC1A	0	0.316157809544009	0.124	0.294	0	1	ARPC1A
TCP11L1	0	0.586151989021365	0.194	0.364	0	1	TCP11L1
PSMA3	0	0.229627936930185	0.126	0.296	0	1	PSMA3
ZC3H7B	0	0.208581310182608	0.114	0.284	0	1	ZC3H7B
AASS	0	1.43819841279876	0.406	0.237	0	1	AASS
CNPY2	0	0.40469446647353	0.145	0.314	0	1	CNPY2
ZFP14	0	0.533824681136659	0.197	0.366	0	1	ZFP14
RBX1	0	0.578380498855295	0.202	0.371	0	1	RBX1
NIPBL	0	0.602626290377715	0.656	0.825	0	1	NIPBL
GTPBP10	0	0.541062038896815	0.172	0.34	0	1	GTPBP10
MED28	0	0.468912148040967	0.161	0.329	0	1	MED28
CTCF	0	0.351211152721366	0.141	0.309	0	1	CTCF
SARS	0	0.305516253470216	0.126	0.294	0	1	SARS
HIP1R	0	1.57166135269195	0.414	0.246	0	1	HIP1R
ZNF559	0	0.42680191417187	0.181	0.349	0	1	ZNF559
HNRNPL	0	0.512097737467412	0.196	0.364	0	1	HNRNPL
RNF8	0	0.208753187535356	0.104	0.271	0	1	RNF8
UPF3B	0	0.449609499866342	0.157	0.324	0	1	UPF3B
KDM1B	0	0.2121737532877	0.118	0.285	0	1	KDM1B
SEMA3C	0	1.83463638309871	0.357	0.19	0	1	SEMA3C
EIF2A	0	0.219357193222283	0.115	0.281	0	1	EIF2A
MSANTD2	0	0.45829017257348	0.155	0.321	0	1	MSANTD2
RESF1	0	0.402701331077858	0.17	0.336	0	1	RESF1
TM2D3	0	0.378859052900349	0.144	0.31	0	1	TM2D3
EIF1AX	0	0.411878633505969	0.167	0.333	0	1	EIF1AX
ZNF512	0	0.250465428620457	0.127	0.293	0	1	ZNF512
NSUN2	0	0.38878290982823	0.131	0.297	0	1	NSUN2
TXNDC15	0	0.375399298769393	0.13	0.296	0	1	TXNDC15
PFDN1	0	0.39331565819573	0.121	0.287	0	1	PFDN1
FGF1	0	1.83235189459641	0.412	0.246	0	1	FGF1
AHR	0	0.542661383615817	0.178	0.344	0	1	AHR
MMS19	0	0.599738154100807	0.187	0.353	0	1	MMS19
USPL1	0	0.254355000306883	0.116	0.282	0	1	USPL1
KLHDC2	0	0.345260654891784	0.135	0.301	0	1	KLHDC2
EIF3J	0	0.338204681930317	0.132	0.298	0	1	EIF3J
SF3B3	0	0.31384011715111	0.13	0.296	0	1	SF3B3
PAIP1	0	0.263068020866234	0.108	0.273	0	1	PAIP1
AARS	0	0.224650874513154	0.115	0.28	0	1	AARS
ZNF302	0	0.465835732721203	0.178	0.343	0	1	ZNF302
ANKMY1	0	0.338539966826595	0.156	0.321	0	1	ANKMY1
RBM12B	0	0.403164164466611	0.154	0.319	0	1	RBM12B
PSMC6	0	0.500497807353291	0.163	0.328	0	1	PSMC6
MTMR4	0	0.484527949440928	0.165	0.33	0	1	MTMR4
PRPF38B	0	0.509370978826957	0.195	0.36	0	1	PRPF38B
PGGT1B	0	0.244300925182198	0.12	0.285	0	1	PGGT1B
IST1	0	0.559474924565785	0.194	0.359	0	1	IST1
SWT1	0	0.469388606931234	0.176	0.34	0	1	SWT1
BZW1	0	0.227024928474159	0.112	0.276	0	1	BZW1
EIF4E2	0	0.264427076940139	0.103	0.267	0	1	EIF4E2
DCAF1	0	0.301649695598681	0.113	0.277	0	1	DCAF1
AL591895.1	0	2.5524650421338	0.227	0.063	0	1	AL591895.1
AP4E1	0	0.49174234243229	0.159	0.323	0	1	AP4E1
BSDC1	0	0.530018647458329	0.182	0.346	0	1	BSDC1
XPC	0	0.368309099846325	0.139	0.303	0	1	XPC
VPS13B-DT	0	0.349746709032954	0.132	0.296	0	1	VPS13B-DT
SAR1A	0	0.35602984744653	0.127	0.291	0	1	SAR1A
DNAJC9	0	0.661294295437778	0.182	0.346	0	1	DNAJC9
PSMD5	0	0.271039897884052	0.114	0.277	0	1	PSMD5
TRAF6	0	0.303639717462147	0.109	0.272	0	1	TRAF6
ZNF566	0	0.278670142233646	0.107	0.27	0	1	ZNF566
DRG1	0	0.276834987415142	0.114	0.277	0	1	DRG1
CCDC112	0	0.52533323235554	0.152	0.315	0	1	CCDC112
ATG12	0	0.405609616476249	0.142	0.305	0	1	ATG12
BBIP1	0	0.599412260222806	0.171	0.334	0	1	BBIP1
BAZ2A	0	0.381677334078806	0.165	0.328	0	1	BAZ2A
MCM3AP	0	0.404067801386738	0.16	0.323	0	1	MCM3AP
METTL14	0	0.410663983178023	0.13	0.293	0	1	METTL14
MATR3-1	0	0.323003063620654	0.126	0.289	0	1	MATR3-1
BANP	0	0.241259351127739	0.119	0.282	0	1	BANP
HINT1	0	0.273186431797182	0.117	0.279	0	1	HINT1
SRBD1	0	0.412479043367516	0.164	0.326	0	1	SRBD1
COPB2	0	0.48702259015026	0.149	0.311	0	1	COPB2
PRKAA1	0	0.485703838027044	0.161	0.323	0	1	PRKAA1
BRI3	0	0.394686629243925	0.142	0.304	0	1	BRI3
ZFAND6	0	0.259291643383428	0.206	0.368	0	1	ZFAND6
GABPA	0	0.446675687422337	0.152	0.314	0	1	GABPA
DUT	0	0.27550617613156	0.128	0.29	0	1	DUT
ZNF345	0	0.309442005594918	0.126	0.288	0	1	ZNF345
FRYL	0	2.17137880863203	0.949	0.787	0	1	FRYL
POLR3G	0	0.306827778520758	0.11	0.271	0	1	POLR3G
PON2	0	1.10628087900193	0.34	0.179	0	1	PON2
SERBP1	0	0.427294984235087	0.148	0.309	0	1	SERBP1
AKNAD1	0	0.434495135663207	0.15	0.311	0	1	AKNAD1
AC092835.1	0	0.506009143886035	0.141	0.302	0	1	AC092835.1
MCM9	0	0.465056205395474	0.162	0.323	0	1	MCM9
CWF19L1	0	0.261494208016715	0.1	0.261	0	1	CWF19L1
CYP51A1	0	0.259730126785053	0.133	0.294	0	1	CYP51A1
RPL30	0	0.225269697644428	0.124	0.285	0	1	RPL30
METTL2B	0	0.281704882817189	0.105	0.265	0	1	METTL2B
VCP	0	0.228435255624131	0.109	0.269	0	1	VCP
IFT52	0	0.297422505303458	0.108	0.268	0	1	IFT52
RTKN	0	2.50903978150425	0.225	0.065	0	1	RTKN
C5orf30	0	0.537952204210504	0.156	0.316	0	1	C5orf30
SRP19	0	0.53801802649193	0.166	0.326	0	1	SRP19
PITRM1	0	0.210448340495282	0.094	0.254	0	1	PITRM1
CHUK	0	0.213765499295597	0.094	0.254	0	1	CHUK
EIF2S1	0	0.255044130980139	0.094	0.254	0	1	EIF2S1
CDH1	0	3.99341965758232	0.184	0.024	0	1	CDH1
UACA	0	1.44348834502658	0.298	0.138	0	1	UACA
CES4A	0	0.456398196889642	0.136	0.296	0	1	CES4A
PGRMC1	0	0.352742877178048	0.189	0.349	0	1	PGRMC1
RNASE1	0	3.04994158987034	0.203	0.044	0	1	RNASE1
KLF3-AS1	0	0.337736246248882	0.164	0.323	0	1	KLF3-AS1
SDHA	0	0.512538187127587	0.146	0.305	0	1	SDHA
TFB1M	0	0.552910661051233	0.171	0.33	0	1	TFB1M
HMOX2	0	0.221874971238906	0.092	0.251	0	1	HMOX2
SMU1	0	0.426629734643499	0.139	0.298	0	1	SMU1
PRRG1	0	1.96547557919832	0.488	0.329	0	1	PRRG1
TMEM50A	0	0.399299498890899	0.123	0.281	0	1	TMEM50A
JADE2	0	0.279535036919948	0.104	0.262	0	1	JADE2
NPRL3	0	0.534542561654026	0.179	0.337	0	1	NPRL3
CSNK1E	0	0.465072654142149	0.181	0.339	0	1	CSNK1E
YTHDF2	0	0.208594968833242	0.098	0.256	0	1	YTHDF2
AC007038.1	0	0.513346522937201	0.163	0.321	0	1	AC007038.1
SLC33A1	0	0.391968790572487	0.129	0.287	0	1	SLC33A1
AC004690.2	0	1.82106357034065	0.239	0.081	0	1	AC004690.2
TPD52L2	0	0.255152911930366	0.125	0.283	0	1	TPD52L2
ZNF682	0	0.401869575838445	0.121	0.278	0	1	ZNF682
PTN	0	1.55747064663564	0.479	0.322	0	1	PTN
SEC23B	0	0.358056274786128	0.129	0.286	0	1	SEC23B
PRKCQ	0	2.24280843469808	0.276	0.12	0	1	PRKCQ
BTBD3	0	1.99688619766168	0.538	0.382	0	1	BTBD3
NARS2	0	0.406146458218609	0.139	0.295	0	1	NARS2
RALBP1	0	0.430535859820819	0.128	0.284	0	1	RALBP1
RNF114	0	0.274861678456473	0.115	0.27	0	1	RNF114
SNRNP40	0	0.479665965458456	0.15	0.305	0	1	SNRNP40
CCDC59	0	0.697520593404693	0.16	0.315	0	1	CCDC59
FAM174B	0	0.514822852144071	0.143	0.298	0	1	FAM174B
KRBOX4	0	0.531944669545063	0.156	0.311	0	1	KRBOX4
ZNF585A	0	0.395728051499977	0.129	0.284	0	1	ZNF585A
WDTC1	0	0.218785358296872	0.105	0.259	0	1	WDTC1
CRIPT	0	0.361318562679867	0.122	0.276	0	1	CRIPT
USP34	0	0.414146283436336	0.749	0.903	0	1	USP34
CARS	0	0.43772405513795	0.121	0.275	0	1	CARS
PLBD2	0	0.345069584950436	0.105	0.259	0	1	PLBD2
CASC3	0	0.554838292864737	0.176	0.33	0	1	CASC3
SOD1	0	0.236839175886539	0.113	0.267	0	1	SOD1
ZNF140	0	0.219121012125268	0.087	0.241	0	1	ZNF140
PDIA3	0	0.425722946583031	0.154	0.308	0	1	PDIA3
ZNF253	0	0.563558103260859	0.154	0.308	0	1	ZNF253
LINC02615	0	0.212312733487692	0.13	0.284	0	1	LINC02615
RDH11	0	0.306546476698315	0.134	0.288	0	1	RDH11
CEBPZOS	0	0.35812756584918	0.125	0.278	0	1	CEBPZOS
AC113383.1	0	0.258496971761133	0.109	0.262	0	1	AC113383.1
OLMALINC	0	2.1450265424554	0.332	0.179	0	1	OLMALINC
TUBGCP2	0	0.276951301436274	0.114	0.267	0	1	TUBGCP2
EFL1	0	0.403122096018824	0.116	0.269	0	1	EFL1
MYO19	0	0.277713112037251	0.113	0.266	0	1	MYO19
WWC3	0	0.56276397279044	0.178	0.331	0	1	WWC3
USP38	0	0.277648565773752	0.096	0.249	0	1	USP38
GALNT6	0	2.78383799450052	0.208	0.055	0	1	GALNT6
ERLEC1	0	0.295518486222355	0.117	0.269	0	1	ERLEC1
NUP210	0	0.223403519227206	0.105	0.257	0	1	NUP210
SQSTM1	0	0.428376553419161	0.174	0.326	0	1	SQSTM1
TDRD7	0	0.401440857749879	0.117	0.269	0	1	TDRD7
CCNY	0	0.539507813298196	0.692	0.844	0	1	CCNY
SC5D	0	0.267975506861167	0.11	0.262	0	1	SC5D
POU6F1	0	0.367224270832881	0.127	0.279	0	1	POU6F1
CHURC1	0	0.549276428913564	0.174	0.326	0	1	CHURC1
ZNF410	0	0.309500061553841	0.116	0.268	0	1	ZNF410
AL390198.1	0	0.392550247043314	0.11	0.262	0	1	AL390198.1
RTF2	0	0.328914889154799	0.11	0.262	0	1	RTF2
RBBP5	0	0.200875881831415	0.088	0.24	0	1	RBBP5
DDX18	0	0.441942099431052	0.142	0.294	0	1	DDX18
BIRC2	0	0.487492193308168	0.161	0.313	0	1	BIRC2
GPR173	0	0.392290557458274	0.135	0.287	0	1	GPR173
MARCH1	0	1.65358134574695	0.976	0.825	0	1	MARCH1
PSMB1	0	0.412633026719627	0.117	0.268	0	1	PSMB1
ZSWIM8	0	0.267549112454923	0.109	0.26	0	1	ZSWIM8
CCDC90B	0	0.269252538406315	0.117	0.268	0	1	CCDC90B
TCF4	0	0.369943415566419	0.863	0.712	0	1	TCF4
CTBP1	0	0.21932530288012	0.099	0.25	0	1	CTBP1
ABCE1	0	0.53891908960648	0.141	0.292	0	1	ABCE1
AC078881.1	0	2.18736725843307	0.311	0.16	0	1	AC078881.1
ZUP1	0	0.317659177523185	0.096	0.247	0	1	ZUP1
PGAP2	0	0.246440891342864	0.097	0.248	0	1	PGAP2
GDI1	0	0.477988610408322	0.146	0.297	0	1	GDI1
AFMID	0	2.43635718556688	0.283	0.132	0	1	AFMID
ARID4B	0	0.727753641085763	0.682	0.833	0	1	ARID4B
AMOTL2	0	2.45136301763696	0.258	0.108	0	1	AMOTL2
SOX2-OT	0	1.12803235509361	0.927	0.777	0	1	SOX2-OT
ZFYVE16	0	1.95490422507095	0.854	0.704	0	1	ZFYVE16
CPQ	0	1.70155304684059	0.621	0.471	0	1	CPQ
CRY1	0	0.202592652267138	0.118	0.268	0	1	CRY1
RPN2	0	0.310424996755923	0.117	0.267	0	1	RPN2
MAIP1	0	0.392587516639831	0.096	0.246	0	1	MAIP1
STK25	0	0.229638252690142	0.092	0.242	0	1	STK25
TTBK1	0	0.223094088163401	0.089	0.239	0	1	TTBK1
FAM222A	0	2.31197498147014	0.302	0.152	0	1	FAM222A
EID1	0	0.409713999388913	0.161	0.311	0	1	EID1
COX4I1	0	0.205976946312717	0.098	0.248	0	1	COX4I1
GTF3C3	0	0.498433333284595	0.14	0.29	0	1	GTF3C3
RPS14	0	0.254897413080266	0.132	0.282	0	1	RPS14
GRM3	0	1.03735112293985	0.818	0.668	0	1	GRM3
ZCCHC8	0	0.412073104463658	0.126	0.275	0	1	ZCCHC8
FAM217B	0	0.337282938269234	0.12	0.269	0	1	FAM217B
AP001442.1	0	0.349022825831214	0.116	0.265	0	1	AP001442.1
HADHA	0	0.304332607258964	0.142	0.291	0	1	HADHA
ARL17A	0	0.212216196124504	0.099	0.248	0	1	ARL17A
ARFGAP3	0	0.371725940367733	0.141	0.29	0	1	ARFGAP3
CLCN6	0	0.342590231203918	0.121	0.269	0	1	CLCN6
PTMA	0	1.94907101644496	0.666	0.518	0	1	PTMA
RBSN	0	0.403060983018474	0.119	0.267	0	1	RBSN
DYNLL2	0	0.378569055319279	0.128	0.276	0	1	DYNLL2
RPS27	0	0.213070250734473	0.151	0.299	0	1	RPS27
SMARCAL1	0	0.484037749051814	0.149	0.297	0	1	SMARCAL1
FAM66B	0	0.503951786646081	0.151	0.299	0	1	FAM66B
TRAM1	0	0.530399395668131	0.169	0.317	0	1	TRAM1
SPATA22	0	2.3873903131144	0.247	0.099	0	1	SPATA22
DDX52	0	0.264585527344535	0.097	0.245	0	1	DDX52
ZNF569	0	0.260326603066986	0.098	0.246	0	1	ZNF569
PHF6	0	0.439870059679085	0.142	0.29	0	1	PHF6
EXOSC3	0	0.375777660573254	0.118	0.265	0	1	EXOSC3
AIF1L	0	2.7302214787681	0.195	0.048	0	1	AIF1L
PPFIBP2	0	2.08488807672468	0.264	0.117	0	1	PPFIBP2
RNF214	0	0.412431336079332	0.123	0.27	0	1	RNF214
DCTN2	0	0.294695936649917	0.103	0.25	0	1	DCTN2
PTRH2	0	0.423311139574496	0.117	0.264	0	1	PTRH2
HPS4	0	0.340456299959214	0.126	0.273	0	1	HPS4
PMPCB	0	0.533952167924942	0.16	0.307	0	1	PMPCB
SLC35D2	0	2.42507855242044	0.21	0.063	0	1	SLC35D2
GOLGA5	0	0.296677759707868	0.095	0.242	0	1	GOLGA5
GREM1	0	4.06558780647995	0.174	0.027	0	1	GREM1
TSTD2	0	0.354879198203543	0.122	0.268	0	1	TSTD2
FRMD5	0	1.9516685483958	0.984	0.838	0	1	FRMD5
ATP6V0D1	0	0.25730594207009	0.087	0.233	0	1	ATP6V0D1
PRPF8	0	0.322410769684147	0.129	0.275	0	1	PRPF8
PLEKHM1	0	0.383635194000019	0.105	0.251	0	1	PLEKHM1
ZNF283	0	0.314981764963277	0.103	0.249	0	1	ZNF283
INSYN2B	0	2.48823098329741	0.301	0.155	0	1	INSYN2B
RNF20	0	0.368486186682908	0.1	0.246	0	1	RNF20
GLTP	0	2.08611408493569	0.361	0.215	0	1	GLTP
C16orf72	0	0.298286163837529	0.1	0.246	0	1	C16orf72
PHF12	0	0.590420668580412	0.163	0.309	0	1	PHF12
TYMSOS	0	3.35330393048745	0.18	0.034	0	1	TYMSOS
TNPO2	0	0.223535243059042	0.101	0.247	0	1	TNPO2
DPYD	0	1.41090734180316	0.939	0.793	0	1	DPYD
POC5	0	0.459605005260002	0.115	0.26	0	1	POC5
CFL1	0	0.400657370588694	0.126	0.271	0	1	CFL1
VPS13C	0	0.534879326963103	0.725	0.87	0	1	VPS13C
TNRC6C	0	0.606200615997751	0.659	0.804	0	1	TNRC6C
GORASP2	0	0.34670723479159	0.101	0.246	0	1	GORASP2
ZNF862	0	0.466756864586851	0.145	0.29	0	1	ZNF862
VCPIP1	0	0.248138482676026	0.094	0.239	0	1	VCPIP1
TJP2	0	1.65447400657286	0.354	0.209	0	1	TJP2
CCNT1	0	0.258810675674903	0.101	0.246	0	1	CCNT1
ZFP82	0	0.258188615457697	0.09	0.235	0	1	ZFP82
MTMR10	0	1.67769749550101	0.417	0.272	0	1	MTMR10
BBS9	0	0.755455693930957	0.677	0.822	0	1	BBS9
TESK2	0	1.66054192945607	0.383	0.239	0	1	TESK2
MSMO1	0	0.230004279823548	0.106	0.25	0	1	MSMO1
TMEM184C	0	0.235092646332648	0.093	0.237	0	1	TMEM184C
PLGRKT	0	0.591822007598529	0.144	0.288	0	1	PLGRKT
WIPI2	0	0.445110185514379	0.13	0.273	0	1	WIPI2
SEPTIN7	0	2.14599731232261	0.957	0.814	0	1	SEPTIN7
TRIM4	0	0.41265403325422	0.127	0.27	0	1	TRIM4
UNC5B	0	2.03255726524824	0.281	0.138	0	1	UNC5B
RBM19	0	0.421266223151044	0.126	0.269	0	1	RBM19
N4BP2L2	0	0.404369603228961	0.773	0.916	0	1	N4BP2L2
UFM1	0	0.455351974091834	0.148	0.291	0	1	UFM1
EPS15	0	1.75813801422139	0.725	0.583	0	1	EPS15
UNC5C	0	1.99934582256547	0.969	0.827	0	1	UNC5C
TMEM167A	0	0.414972727972675	0.137	0.279	0	1	TMEM167A
PSTK	0	0.43562548751179	0.111	0.253	0	1	PSTK
MLLT6	0	0.309710586167916	0.131	0.273	0	1	MLLT6
BPTF	0	0.708553890308814	0.692	0.834	0	1	BPTF
SEC22C	0	0.549008755146194	0.142	0.284	0	1	SEC22C
RHOA	0	0.449581914936533	0.161	0.303	0	1	RHOA
CHMP2B	0	0.238736051343117	0.1	0.242	0	1	CHMP2B
CNBP	0	0.505533534257233	0.145	0.287	0	1	CNBP
WBP11	0	0.315762774826782	0.098	0.24	0	1	WBP11
NAPA	0	0.23511872626422	0.094	0.236	0	1	NAPA
ZBTB20	0	1.38182753215505	0.977	0.836	0	1	ZBTB20
SLC27A4	0	0.212345402584583	0.082	0.223	0	1	SLC27A4
LIPA	0	1.73112803182267	0.619	0.478	0	1	LIPA
HNRNPUL2	0	0.368550547225959	0.108	0.249	0	1	HNRNPUL2
THUMPD1	0	0.449159492722052	0.113	0.254	0	1	THUMPD1
SERAC1	0	0.646111985543678	0.146	0.287	0	1	SERAC1
H2AFV	0	0.512258810589355	0.154	0.295	0	1	H2AFV
SLC25A17	0	0.257927771117359	0.101	0.242	0	1	SLC25A17
SRCIN1	0	1.79013515859082	0.601	0.46	0	1	SRCIN1
SPATA6	0	1.29198135627767	0.63	0.49	0	1	SPATA6
TTLL7	0	2.30624623776816	0.971	0.831	0	1	TTLL7
ITPKB	0	0.799252123083026	0.342	0.202	0	1	ITPKB
LINC01877	0	1.82584487027315	0.323	0.183	0	1	LINC01877
C5orf24	0	0.472076030134326	0.133	0.273	0	1	C5orf24
SPOCK1	0	1.66893957512671	0.929	0.789	0	1	SPOCK1
EIF2AK1	0	0.462989764009906	0.123	0.263	0	1	EIF2AK1
PSMC2	0	0.411212589253227	0.104	0.244	0	1	PSMC2
KIRREL3	0	0.655084715423955	0.842	0.702	0	1	KIRREL3
PCBP3	0	0.303086050271692	0.134	0.274	0	1	PCBP3
SOX10	0	2.3348868099154	0.232	0.092	0	1	SOX10
NAB1	0	0.414801528872565	0.147	0.287	0	1	NAB1
RPS25	0	0.266320364014764	0.128	0.267	0	1	RPS25
TERF2	0	0.462754565854646	0.119	0.258	0	1	TERF2
GABARAPL2	0	0.337221642010323	0.127	0.266	0	1	GABARAPL2
ANKRD12	0	0.680815493086441	0.698	0.837	0	1	ANKRD12
PLPP2	0	2.88029905481048	0.182	0.043	0	1	PLPP2
EIF2S3	0	0.377017390856941	0.137	0.276	0	1	EIF2S3
RPL11	0	0.257555958260223	0.147	0.286	0	1	RPL11
SNRNP200	0	0.209682028468215	0.097	0.236	0	1	SNRNP200
SKP2	0	0.339617535538976	0.1	0.239	0	1	SKP2
ASPHD1	0	0.662564750145934	0.136	0.274	0	1	ASPHD1
MAPRE2	0	0.784133507983525	0.644	0.782	0	1	MAPRE2
ZNF791	0	0.317485838357878	0.104	0.242	0	1	ZNF791
UNC50	0	0.366473787245013	0.101	0.239	0	1	UNC50
NDUFB2	0	0.231057363180955	0.098	0.236	0	1	NDUFB2
AL034405.1	0	3.41959314342686	0.208	0.07	0	1	AL034405.1
AK2	0	0.37564475329983	0.11	0.247	0	1	AK2
YBX1	0	0.31971258751085	0.113	0.25	0	1	YBX1
COG2	0	0.438962451958109	0.115	0.252	0	1	COG2
NTPCR	0	0.252200010417673	0.077	0.214	0	1	NTPCR
EPCAM-DT	0	2.09403792660895	0.232	0.095	0	1	EPCAM-DT
ACYP2	0	0.735399662317625	0.695	0.832	0	1	ACYP2
CCT4	0	0.413210556356703	0.121	0.258	0	1	CCT4
RPN1	0	0.202619074709346	0.09	0.227	0	1	RPN1
RWDD1	0	0.35334762680346	0.088	0.225	0	1	RWDD1
DENND10	0	0.21387604395062	0.078	0.215	0	1	DENND10
NSFL1C	0	0.456638784083719	0.116	0.253	0	1	NSFL1C
CBR1	0	2.33618988587817	0.255	0.118	0	1	CBR1
PHIP	0	0.703146026006894	0.686	0.823	0	1	PHIP
LRRC1	0	1.7281147874022	0.549	0.413	0	1	LRRC1
IKBKB	0	0.377806470762672	0.141	0.277	0	1	IKBKB
PSMD4	0	0.211317521627124	0.073	0.209	0	1	PSMD4
ADAMTS4	0	2.38935726179944	0.195	0.059	0	1	ADAMTS4
AIDA	0	0.398833900302631	0.115	0.251	0	1	AIDA
C2orf69	0	0.227381317405557	0.08	0.216	0	1	C2orf69
TYW5	0	0.29512113818503	0.088	0.224	0	1	TYW5
APOD	0	1.81603017969775	0.222	0.086	0	1	APOD
SNW1	0	0.516870609030265	0.14	0.276	0	1	SNW1
RMDN3	0	0.271675505249961	0.082	0.218	0	1	RMDN3
NFIX	0	1.49731899209001	0.536	0.4	0	1	NFIX
AP2A1	0	0.233884131367778	0.093	0.229	0	1	AP2A1
CTPS2	0	0.339279710737466	0.14	0.276	0	1	CTPS2
IARS2	0	0.580561911077217	0.144	0.279	0	1	IARS2
MEIS1	0	1.58658540176335	0.432	0.297	0	1	MEIS1
DCTN1	0	0.59130009833618	0.125	0.26	0	1	DCTN1
ATIC	0	0.412855625803973	0.111	0.246	0	1	ATIC
PLRG1	0	0.239444955145975	0.085	0.22	0	1	PLRG1
LYRM7	0	0.450224799615672	0.114	0.249	0	1	LYRM7
CDK19	0	2.07796704605184	0.866	0.731	0	1	CDK19
RABGEF1	0	0.824575819063656	0.631	0.766	0	1	RABGEF1
SDHAF2	0	0.319661398838229	0.099	0.234	0	1	SDHAF2
TEF	0	0.291787270976575	0.098	0.233	0	1	TEF
ZNF585B	0	0.577704284401521	0.147	0.282	0	1	ZNF585B
UBE2F	0	0.532341604399774	0.143	0.277	0	1	UBE2F
DCAF16	0	0.620993618423935	0.145	0.279	0	1	DCAF16
IAH1	0	0.269125320986758	0.089	0.223	0	1	IAH1
NUP155	0	0.312808566576083	0.094	0.228	0	1	NUP155
RAD17	0	0.373644033637368	0.107	0.241	0	1	RAD17
ZNF727	0	0.378984485491068	0.115	0.249	0	1	ZNF727
KCNMB4	0	2.01695012913394	0.645	0.511	0	1	KCNMB4
PWP1	0	0.254297867266093	0.087	0.221	0	1	PWP1
NDRG2	0	1.59340727015551	0.241	0.107	0	1	NDRG2
SMARCE1	0	0.572040479316183	0.14	0.274	0	1	SMARCE1
RANBP3	0	0.427014234281421	0.108	0.242	0	1	RANBP3
MAVS	0	0.402743012484136	0.126	0.26	0	1	MAVS
NCL	0	0.547719354198109	0.143	0.276	0	1	NCL
CYP4V2	0	0.328099413279715	0.143	0.276	0	1	CYP4V2
ATP5PB	0	0.236037725705988	0.084	0.217	0	1	ATP5PB
SDCCAG8	0	0.794027347412111	0.656	0.789	0	1	SDCCAG8
GTF3C2	0	0.496667162008076	0.112	0.245	0	1	GTF3C2
TAF7	0	0.226368074922285	0.09	0.223	0	1	TAF7
AL021368.2	0	0.560565746896689	0.121	0.254	0	1	AL021368.2
HS3ST5	0	0.902903562090675	0.708	0.575	0	1	HS3ST5
SGK1	0	1.86593938160988	0.798	0.665	0	1	SGK1
TRMT10B	0	0.404751936213249	0.119	0.252	0	1	TRMT10B
TMEM38B	0	0.292520809998041	0.108	0.241	0	1	TMEM38B
DIP2B	0	2.10169913330792	0.932	0.799	0	1	DIP2B
TK2	0	0.228426891849161	0.089	0.222	0	1	TK2
PIN4	0	0.391486625055734	0.091	0.224	0	1	PIN4
VWA1	0	2.96174096676419	0.171	0.039	0	1	VWA1
ANKRD28	0	0.747075711743925	0.676	0.808	0	1	ANKRD28
FAM114A1	0	2.61522278679941	0.184	0.052	0	1	FAM114A1
NOL7	0	0.225054212847514	0.086	0.218	0	1	NOL7
ZNF451-AS1	0	0.341628706755188	0.112	0.244	0	1	ZNF451-AS1
OTUD6B	0	0.401581651009499	0.097	0.229	0	1	OTUD6B
ABHD17B	0	2.09228449561652	0.487	0.355	0	1	ABHD17B
FNBP1	0	1.73009456080123	0.845	0.713	0	1	FNBP1
ACBD5	0	0.413323754587588	0.116	0.248	0	1	ACBD5
RPP30	0	0.227307171461266	0.071	0.203	0	1	RPP30
ATXN7L3B	0	0.329505774081418	0.097	0.229	0	1	ATXN7L3B
SIAH1	0	0.578319030683777	0.134	0.266	0	1	SIAH1
POLR2A	0	0.547669462941703	0.13	0.262	0	1	POLR2A
TTI1	0	0.469210582744005	0.108	0.24	0	1	TTI1
SEC22B	0	0.408936794109227	0.111	0.242	0	1	SEC22B
CCT3	0	0.323717607118071	0.104	0.235	0	1	CCT3
CATSPERE	0	0.47281578604474	0.129	0.26	0	1	CATSPERE
OAT	0	0.398376531144226	0.132	0.263	0	1	OAT
LTO1	0	0.430439235022091	0.101	0.232	0	1	LTO1
AC009318.1	0	0.467154473176848	0.11	0.241	0	1	AC009318.1
FBRSL1	0	0.323460997464163	0.097	0.228	0	1	FBRSL1
CLPX	0	0.57905879214018	0.14	0.271	0	1	CLPX
SEC11A	0	0.483227562130746	0.136	0.267	0	1	SEC11A
MPPE1	0	0.428507610643729	0.105	0.236	0	1	MPPE1
FAM210A	0	0.351111310783957	0.089	0.22	0	1	FAM210A
RPS19	0	0.296994614194453	0.136	0.267	0	1	RPS19
ZNF224	0	0.281114272986772	0.084	0.215	0	1	ZNF224
COX20	0	0.337470117523764	0.116	0.246	0	1	COX20
ACP1	0	0.340409309921789	0.093	0.223	0	1	ACP1
FAM200B	0	0.507891377634039	0.108	0.238	0	1	FAM200B
COX15	0	0.312659331857388	0.091	0.221	0	1	COX15
THAP12	0	0.254977970208118	0.075	0.205	0	1	THAP12
SENP1	0	0.289503567793762	0.093	0.223	0	1	SENP1
EIF4A1	0	0.335203802932977	0.113	0.243	0	1	EIF4A1
CHMP4B	0	0.203088556218138	0.081	0.211	0	1	CHMP4B
SLC48A1	0	2.15230627277032	0.286	0.156	0	1	SLC48A1
TCP11L2	0	1.92971307649413	0.3	0.17	0	1	TCP11L2
TRMT1L	0	0.569661166858885	0.136	0.265	0	1	TRMT1L
ZNF546	0	0.405456727927871	0.109	0.238	0	1	ZNF546
ZMPSTE24	0	0.338167094758813	0.088	0.216	0	1	ZMPSTE24
PDE4B	0	2.13139985153987	0.994	0.866	0	1	PDE4B
SETDB1	0	0.589838520860974	0.136	0.264	0	1	SETDB1
CCT5	0	0.241575107006443	0.071	0.199	0	1	CCT5
MMUT	0	0.393709756788081	0.105	0.233	0	1	MMUT
ZMIZ2	0	0.334888751206125	0.092	0.22	0	1	ZMIZ2
SLC25A28	0	0.411522046937999	0.1	0.228	0	1	SLC25A28
EIF3F	0	0.386828486981463	0.092	0.22	0	1	EIF3F
NDUFV1	0	0.516443213467245	0.123	0.251	0	1	NDUFV1
PPFIA2-AS1	0	0.489455069029421	0.111	0.239	0	1	PPFIA2-AS1
ANGEL1	0	0.23851806100578	0.101	0.229	0	1	ANGEL1
AC007216.4	0	0.438747467281352	0.099	0.227	0	1	AC007216.4
PELP1	0	0.327878433803055	0.086	0.214	0	1	PELP1
BROX	0	0.530395371541974	0.123	0.25	0	1	BROX
DPY30	0	0.327205706023745	0.091	0.218	0	1	DPY30
TSN	0	0.451226998097134	0.104	0.231	0	1	TSN
MBD4	0	0.229125231548793	0.079	0.206	0	1	MBD4
TRIM26	0	0.381447015000315	0.1	0.227	0	1	TRIM26
TAF11	0	0.45987522008003	0.112	0.239	0	1	TAF11
CCT6A	0	0.200794261898395	0.076	0.203	0	1	CCT6A
FAM76B	0	0.552858135046137	0.12	0.247	0	1	FAM76B
EI24	0	0.277944523057398	0.077	0.204	0	1	EI24
PTPN21	0	0.276022435571357	0.098	0.225	0	1	PTPN21
LITAF	0	1.92396876001489	0.207	0.08	0	1	LITAF
AC025682.1	0	0.283511112636413	0.096	0.223	0	1	AC025682.1
ARHGAP1	0	2.1620702054613	0.346	0.219	0	1	ARHGAP1
EVI5	0	0.80690872365629	0.587	0.713	0	1	EVI5
KIDINS220	0	0.752557997256744	0.661	0.787	0	1	KIDINS220
CEBPZ	0	0.324741884089669	0.092	0.218	0	1	CEBPZ
BOK	0	2.67129970250186	0.184	0.058	0	1	BOK
LRRFIP2	0	0.784312483997319	0.65	0.776	0	1	LRRFIP2
FAM13B	0	1.02051648892215	0.603	0.729	0	1	FAM13B
FAM8A1	0	0.303060364385559	0.079	0.205	0	1	FAM8A1
AC018647.1	0	2.57514285695816	0.173	0.047	0	1	AC018647.1
GPAT4	0	0.301856594303072	0.079	0.205	0	1	GPAT4
HPS5	0	0.37826800906019	0.098	0.224	0	1	HPS5
WNK1	0	0.81735219376406	0.69	0.816	0	1	WNK1
SNHG29	0	0.232212206367525	0.093	0.219	0	1	SNHG29
NUP85	0	0.304938429270778	0.087	0.213	0	1	NUP85
PSMD13	0	0.238297877088536	0.072	0.197	0	1	PSMD13
TMEM258	0	2.52658572592849	0.22	0.095	0	1	TMEM258
PTCSC3	0	1.18383108735366	0.248	0.123	0	1	PTCSC3
ZC3H18	0	0.493858387753593	0.104	0.229	0	1	ZC3H18
TMC6	0	2.29681353245211	0.182	0.057	0	1	TMC6
NDUFA13	0	0.270857936988075	0.098	0.223	0	1	NDUFA13
PLCG1	0	0.225993996495127	0.104	0.229	0	1	PLCG1
RNF185	0	0.510306972552439	0.108	0.233	0	1	RNF185
CTNNBIP1	0	0.41797669331918	0.11	0.235	0	1	CTNNBIP1
EAPP	0	0.492490826373565	0.11	0.234	0	1	EAPP
MRPL39	0	0.206346152686951	0.071	0.195	0	1	MRPL39
EIF3B	0	0.271620713302215	0.09	0.214	0	1	EIF3B
CHMP5	0	0.329921016694155	0.087	0.211	0	1	CHMP5
ABCD4	0	0.273903818637538	0.095	0.219	0	1	ABCD4
ZNF417	0	0.394607664904821	0.093	0.217	0	1	ZNF417
COL9A2	0	1.86499032660524	0.204	0.08	0	1	COL9A2
MTF1	0	0.319480083232251	0.08	0.203	0	1	MTF1
NIPBL-DT	0	0.296972061544379	0.078	0.201	0	1	NIPBL-DT
LINC01411	0	1.81709327091711	0.228	0.105	0	1	LINC01411
ZNF595	0	0.620338139614473	0.119	0.242	0	1	ZNF595
AP000282.1	0	2.64630986809634	0.18	0.057	0	1	AP000282.1
AC092958.1	0	2.30087859401132	0.172	0.049	0	1	AC092958.1
PHF10	0	0.314517185103011	0.113	0.236	0	1	PHF10
ZNF789	0	0.249118351353194	0.084	0.207	0	1	ZNF789
RPS6	0	0.348458329073989	0.115	0.238	0	1	RPS6
SET	0	0.456506852975816	0.115	0.238	0	1	SET
MAP6D1	0	2.350091136819	0.224	0.102	0	1	MAP6D1
EIF2S2	0	0.470816219873008	0.11	0.232	0	1	EIF2S2
MITF	0	1.60345615026193	0.465	0.343	0	1	MITF
LINC01182	0	0.530257482709662	0.125	0.247	0	1	LINC01182
QKI	0	2.09805701929932	0.998	0.876	0	1	QKI
KMT2C	0	0.598331980199887	0.786	0.908	0	1	KMT2C
ZSWIM7	0	0.317246518763842	0.087	0.209	0	1	ZSWIM7
PSMC1	0	0.382656997982113	0.083	0.205	0	1	PSMC1
ZNF14	0	0.346015538790162	0.085	0.207	0	1	ZNF14
SMG9	0	0.298021385924851	0.085	0.207	0	1	SMG9
RBM10	0	0.515961273811497	0.114	0.236	0	1	RBM10
DNAJC8	0	0.283325897691492	0.077	0.198	0	1	DNAJC8
TTC4	0	0.300442732275764	0.108	0.229	0	1	TTC4
AIMP1	0	0.468448902290141	0.112	0.233	0	1	AIMP1
QRSL1	0	0.462874324057756	0.107	0.228	0	1	QRSL1
ASB8	0	0.262959748365079	0.073	0.194	0	1	ASB8
METTL4	0	0.285894995010306	0.081	0.202	0	1	METTL4
KLK6	0	2.47900973401798	0.168	0.047	0	1	KLK6
DGCR8	0	0.215792418977208	0.071	0.192	0	1	DGCR8
ACTR1B	0	0.357587298607802	0.086	0.207	0	1	ACTR1B
ALCAM	0	1.29158531999995	0.873	0.752	0	1	ALCAM
SURF4	0	0.455610487802479	0.097	0.218	0	1	SURF4
BCL7A	0	0.402635087076983	0.086	0.207	0	1	BCL7A
AL139383.1	0	1.80699832449063	0.298	0.177	0	1	AL139383.1
SPRYD7	0	0.364974265366768	0.085	0.206	0	1	SPRYD7
DERL1	0	0.287783159660135	0.077	0.197	0	1	DERL1
CCDC130	0	0.370605994954305	0.103	0.223	0	1	CCDC130
YIPF6	0	0.467520614256638	0.11	0.23	0	1	YIPF6
VAMP7	0	0.335751710648	0.08	0.2	0	1	VAMP7
LDLRAP1	0	2.25964116133693	0.18	0.06	0	1	LDLRAP1
CNKSR3	0	1.77340054542988	0.365	0.245	0	1	CNKSR3
HNRNPA2B1	0	0.793609668436988	0.666	0.786	0	1	HNRNPA2B1
DNMT1	0	0.50659944360656	0.118	0.238	0	1	DNMT1
PPID	0	0.309334192302	0.075	0.194	0	1	PPID
FAM53C	0	0.257203418807179	0.077	0.196	0	1	FAM53C
VPS33A	0	0.35551786680167	0.081	0.2	0	1	VPS33A
MED1	0	0.326321178940753	0.084	0.203	0	1	MED1
POMGNT1	0	0.35808738720881	0.097	0.216	0	1	POMGNT1
RAP1GDS1	0	0.805238932837484	0.641	0.76	0	1	RAP1GDS1
MTO1	0	0.393490656610187	0.091	0.21	0	1	MTO1
MTIF3	0	0.516666980987808	0.12	0.239	0	1	MTIF3
SREBF1	0	2.06211159190362	0.291	0.172	0	1	SREBF1
BCAS3	0	0.781037160513122	0.773	0.892	0	1	BCAS3
NONO	0	0.303965726043455	0.091	0.21	0	1	NONO
ACAD10	0	0.425380373737287	0.11	0.228	0	1	ACAD10
CLCN7	0	0.300009391755386	0.085	0.203	0	1	CLCN7
WBP2NL	0	0.202808644822609	0.105	0.223	0	1	WBP2NL
ELK4	0	0.590199033632647	0.119	0.237	0	1	ELK4
EXOC3	0	0.352039489076788	0.094	0.212	0	1	EXOC3
RAB2B	0	0.373689573413273	0.092	0.21	0	1	RAB2B
NIPA2	0	0.260091132964075	0.07	0.188	0	1	NIPA2
SETD4	0	0.409108331442731	0.086	0.204	0	1	SETD4
PRKAB2	0	0.363833669710551	0.082	0.199	0	1	PRKAB2
C1orf112	0	0.268719720125048	0.085	0.202	0	1	C1orf112
NFU1	0	0.528240058582929	0.115	0.232	0	1	NFU1
AC093865.1	0	0.331796551514246	0.117	0.234	0	1	AC093865.1
CFAP97	0	0.299821493983069	0.084	0.201	0	1	CFAP97
BRD2	0	0.256819582782081	0.103	0.22	0	1	BRD2
PTPA	0	0.242116163758972	0.074	0.191	0	1	PTPA
MDM1	0	0.245679777867203	0.076	0.193	0	1	MDM1
EFCAB13	0	0.204655905285581	0.105	0.222	0	1	EFCAB13
NAA20	0	0.25468985926659	0.075	0.192	0	1	NAA20
MAP1LC3A	0	0.239891875122051	0.073	0.19	0	1	MAP1LC3A
PDE6D	0	0.43172087016352	0.096	0.213	0	1	PDE6D
TBC1D5	0	0.581759197882897	0.788	0.905	0	1	TBC1D5
MRPL22	0	0.506878140128264	0.092	0.209	0	1	MRPL22
TSC22D4	0	1.67817068471649	0.245	0.128	0	1	TSC22D4
RPL35	0	0.226148593335891	0.096	0.213	0	1	RPL35
LURAP1	0	0.328368894636344	0.083	0.199	0	1	LURAP1
LEMD2	0	0.280773668114974	0.078	0.194	0	1	LEMD2
YAE1	0	0.467896132924897	0.102	0.218	0	1	YAE1
LPCAT3	0	0.592123510408196	0.115	0.231	0	1	LPCAT3
UBE2Q2	0	0.351366019994597	0.105	0.221	0	1	UBE2Q2
CDC42SE1	0	0.298560763773964	0.1	0.216	0	1	CDC42SE1
CYP27A1	0	1.73807612221502	0.293	0.177	0	1	CYP27A1
EHMT2	0	0.419907636655583	0.091	0.207	0	1	EHMT2
MCAM	0	2.86116449107895	0.172	0.056	0	1	MCAM
SNF8	0	0.242337419658453	0.07	0.186	0	1	SNF8
SLC39A11	0	1.15775130370312	0.668	0.552	0	1	SLC39A11
NUDC	0	0.221997673817006	0.073	0.188	0	1	NUDC
THEM4	0	0.481918236699805	0.107	0.222	0	1	THEM4
HSPBAP1	0	0.402149932164232	0.103	0.218	0	1	HSPBAP1
SOCS4	0	0.305434444822451	0.073	0.188	0	1	SOCS4
NBR2	0	0.312869771502044	0.083	0.198	0	1	NBR2
E2F6	0	0.304330780054399	0.062	0.177	0	1	E2F6
FIGN	0	1.60225921776783	0.474	0.359	0	1	FIGN
ACVR2B	0	0.505045471171575	0.099	0.214	0	1	ACVR2B
FAM20C	0	0.21349877511463	0.089	0.204	0	1	FAM20C
CBLL1	0	0.287831631711448	0.066	0.181	0	1	CBLL1
MON2	0	0.816850551495059	0.711	0.826	0	1	MON2
COPS5	0	0.429273100070154	0.089	0.203	0	1	COPS5
CHST3	0	1.82415354178818	0.203	0.089	0	1	CHST3
AP000873.2	0	0.408464474959107	0.082	0.196	0	1	AP000873.2
AL162511.1	0	1.36776854660783	0.219	0.105	0	1	AL162511.1
TMEM94	0	0.387175000594074	0.106	0.22	0	1	TMEM94
ZNF571	0	0.552101946780217	0.102	0.216	0	1	ZNF571
CLCA4	0	3.11340082396603	0.146	0.032	0	1	CLCA4
NEK7	0	1.43040543991507	0.451	0.337	0	1	NEK7
GTF2H2	0	0.401133221920236	0.095	0.209	0	1	GTF2H2
LINC01470	0	1.67812738110414	0.299	0.185	0	1	LINC01470
AGMO	0	2.45656434110353	0.173	0.059	0	1	AGMO
PRKCQ-AS1	0	3.11940569553918	0.152	0.038	0	1	PRKCQ-AS1
ATM	0	0.865557271047919	0.554	0.668	0	1	ATM
FBXL14	0	0.235152729380816	0.062	0.176	0	1	FBXL14
C1orf198	0	1.67430937976589	0.28	0.167	0	1	C1orf198
MCMBP	0	0.513051764833354	0.111	0.224	0	1	MCMBP
RBM12	0	0.32950264769571	0.079	0.192	0	1	RBM12
OLIG2	0	2.35311681878586	0.156	0.043	0	1	OLIG2
GUK1	0	0.394914226308544	0.1	0.213	0	1	GUK1
TRIM2	0	2.05085093886894	0.966	0.853	0	1	TRIM2
RAPGEF5	0	0.604985354100704	0.886	0.773	0	1	RAPGEF5
EBAG9	0	0.239501689816323	0.066	0.179	0	1	EBAG9
ELF1	0	1.45771090076824	0.347	0.234	0	1	ELF1
ADD1	0	1.21621817786085	0.563	0.675	0	1	ADD1
AC105941.1	0	3.13720127779313	0.14	0.028	0	1	AC105941.1
DNAH1	0	0.431360175484557	0.086	0.198	0	1	DNAH1
PTCD2	0	0.349552920338037	0.078	0.19	0	1	PTCD2
GTPBP4	0	0.405897389245944	0.078	0.19	0	1	GTPBP4
GANAB	0	0.307692645081574	0.085	0.197	0	1	GANAB
AL136298.1	0	0.491970434937699	0.085	0.197	0	1	AL136298.1
USF2	0	0.25397233781121	0.073	0.185	0	1	USF2
POGZ	0	0.908724783385425	0.647	0.759	0	1	POGZ
PFDN2	0	0.541795361566371	0.096	0.208	0	1	PFDN2
SCARB2	0	1.7561702113496	0.631	0.519	0	1	SCARB2
SGMS1	0	0.762116729387859	0.726	0.838	0	1	SGMS1
AP3M1	0	0.315699925685731	0.068	0.18	0	1	AP3M1
WDR89	0	0.269906687809072	0.063	0.175	0	1	WDR89
RNF125	0	2.3361625479477	0.178	0.066	0	1	RNF125
SYAP1	0	0.367869931546387	0.098	0.21	0	1	SYAP1
FCHSD2	0	1.71767667530024	0.676	0.565	0	1	FCHSD2
TKT	0	0.222191136776577	0.088	0.199	0	1	TKT
FAM126A	0	2.06771676841665	0.327	0.216	0	1	FAM126A
PTDSS2	0	0.420619300924069	0.09	0.201	0	1	PTDSS2
CHP1	0	0.408944302812879	0.09	0.201	0	1	CHP1
EFCAB5	0	0.295629899607341	0.051	0.162	0	1	EFCAB5
FBXO8	0	0.358551870928277	0.075	0.186	0	1	FBXO8
FRG1	0	0.320627763976189	0.08	0.191	0	1	FRG1
GIGYF1	0	0.535617267186678	0.106	0.217	0	1	GIGYF1
OSBPL5	0	0.617571638556343	0.105	0.216	0	1	OSBPL5
STX5	0	0.353680509727809	0.085	0.196	0	1	STX5
IL10RB	0	0.335045793045986	0.079	0.19	0	1	IL10RB
SLC9A9	0	1.05607909469261	0.611	0.5	0	1	SLC9A9
ENOPH1	0	0.535637821383109	0.101	0.212	0	1	ENOPH1
ZNF608	0	1.23726695556588	0.506	0.395	0	1	ZNF608
DPF3	0	1.20195037248956	0.358	0.247	0	1	DPF3
PRRC1	0	0.475830247937997	0.092	0.202	0	1	PRRC1
LTV1	0	0.229926160994663	0.059	0.169	0	1	LTV1
PDK4	0	1.37432547065659	0.199	0.089	0	1	PDK4
SVEP1	0	2.525651791266	0.277	0.167	0	1	SVEP1
DRAM2	0	0.40873405570657	0.104	0.214	0	1	DRAM2
CACYBP	0	0.295875055467564	0.072	0.182	0	1	CACYBP
C15orf40	0	0.562857453583818	0.105	0.215	0	1	C15orf40
PSMD7	0	0.428415461673368	0.077	0.187	0	1	PSMD7
HSBP1	0	0.286808095935976	0.08	0.19	0	1	HSBP1
KIF19	0	3.4202718753164	0.131	0.021	0	1	KIF19
FAF1	0	0.655680435060223	0.782	0.892	0	1	FAF1
CCZ1B	0	0.534313217972705	0.101	0.211	0	1	CCZ1B
CHCHD2	0	0.279156019384146	0.094	0.204	0	1	CHCHD2
CDC14B	0	1.59501110146127	0.702	0.592	0	1	CDC14B
CDK17	0	0.840337953701269	0.613	0.723	0	1	CDK17
ERH	0	0.44428690557229	0.094	0.204	0	1	ERH
SH3GL3	0	1.78945016263946	0.887	0.777	0	1	SH3GL3
NSUN4	0	0.206891229708357	0.06	0.169	0	1	NSUN4
GGCX	0	0.37265136277044	0.09	0.199	0	1	GGCX
TMEM170A	0	0.361698441355448	0.091	0.2	0	1	TMEM170A
ATMIN	0	0.468392943909165	0.086	0.195	0	1	ATMIN
LIG3	0	0.274853341562148	0.06	0.169	0	1	LIG3
SLC38A10	0	0.314128829981789	0.087	0.196	0	1	SLC38A10
AL603839.3	0	0.260536630026451	0.071	0.18	0	1	AL603839.3
CRTAP	0	0.21828500654815	0.073	0.182	0	1	CRTAP
SRCAP	0	0.315599740829448	0.078	0.187	0	1	SRCAP
DNAJC6	0	1.84147579024117	0.917	0.808	0	1	DNAJC6
LPGAT1	0	2.00872207586045	0.858	0.749	0	1	LPGAT1
TTF1	0	0.298613830892129	0.07	0.179	0	1	TTF1
PRDM4	0	0.271935076565201	0.065	0.174	0	1	PRDM4
CBFB	0	1.57897930679717	0.384	0.275	0	1	CBFB
ATP5F1E	0	0.338228251408902	0.099	0.208	0	1	ATP5F1E
D2HGDH	0	0.241219644090356	0.085	0.193	0	1	D2HGDH
LURAP1L-AS1	0	2.75433218380983	0.214	0.106	0	1	LURAP1L-AS1
AC021054.1	0	2.749379791545	0.157	0.049	0	1	AC021054.1
SOX8	0	2.18614857848732	0.211	0.103	0	1	SOX8
VRK3	0	0.293110733049646	0.071	0.179	0	1	VRK3
FAT4	0	1.73324933472881	0.283	0.175	0	1	FAT4
PROSER1	0	0.608146898875507	0.1	0.208	0	1	PROSER1
RAD51B	0	1.28460017122805	0.525	0.418	0	1	RAD51B
OTUD6B-AS1	0	0.205790832734924	0.064	0.171	0	1	OTUD6B-AS1
HAUS6	0	0.576023391542655	0.093	0.2	0	1	HAUS6
PGS1	0	0.521713036115448	0.095	0.202	0	1	PGS1
KAT14	0	0.33509190427561	0.063	0.17	0	1	KAT14
PARK7	0	0.379566418530522	0.078	0.185	0	1	PARK7
NMRK1	0	0.473683921470616	0.081	0.188	0	1	NMRK1
NDUFC2	0	0.298654669914361	0.075	0.182	0	1	NDUFC2
LSM12	0	0.290946857411668	0.071	0.178	0	1	LSM12
ZNF460	0	0.377756232269904	0.071	0.178	0	1	ZNF460
ARHGEF37	0	1.91059643190969	0.302	0.195	0	1	ARHGEF37
PAQR8	0	1.7401031454091	0.237	0.13	0	1	PAQR8
JAM3	0	1.799999942499	0.729	0.622	0	1	JAM3
POLG	0	0.310844923025658	0.065	0.172	0	1	POLG
ZBTB24	0	0.260344225431593	0.059	0.165	0	1	ZBTB24
PRIMA1	0	1.99000596721822	0.196	0.09	0	1	PRIMA1
MAP2K2	0	0.459707443321836	0.093	0.199	0	1	MAP2K2
LINC01445	0	1.72009247307684	0.177	0.071	0	1	LINC01445
CDV3	0	0.22684939023171	0.067	0.173	0	1	CDV3
AC016821.1	0	2.37278789111924	0.173	0.067	0	1	AC016821.1
RALGAPA1	0	0.760450761237195	0.765	0.871	0	1	RALGAPA1
TTLL11	0	0.900373776782356	0.571	0.676	0	1	TTLL11
SMARCD1	0	0.282443035096147	0.065	0.17	0	1	SMARCD1
IER3IP1	0	0.321150675446119	0.058	0.163	0	1	IER3IP1
ZNF790	0	0.470244924146934	0.092	0.197	0	1	ZNF790
ACTR1A	0	0.389361366028186	0.077	0.182	0	1	ACTR1A
HEPN1	0	1.60072008367453	0.187	0.082	0	1	HEPN1
UBE2I	0	0.383921075249635	0.085	0.19	0	1	UBE2I
RBCK1	0	0.311175516783161	0.085	0.19	0	1	RBCK1
FAM161A	0	0.216088106071229	0.068	0.173	0	1	FAM161A
USP47	0	0.953265537682533	0.68	0.785	0	1	USP47
IKZF4	0	0.29451929170151	0.067	0.172	0	1	IKZF4
LARP6	0	2.28134566172795	0.301	0.196	0	1	LARP6
ZBTB40	0	0.424867597374169	0.092	0.196	0	1	ZBTB40
RNASEH1	0	0.320964515501338	0.06	0.164	0	1	RNASEH1
AC063944.1	0	2.2994792961213	0.335	0.231	0	1	AC063944.1
ADAMTS14	0	3.48947001779494	0.127	0.023	0	1	ADAMTS14
NUP188	0	0.369733690228109	0.083	0.187	0	1	NUP188
TSC22D3	0	2.3301557087636	0.22	0.116	0	1	TSC22D3
RBPJ	0	1.72045822240851	0.774	0.67	0	1	RBPJ
THBS2	0	1.96110084948268	0.172	0.068	0	1	THBS2
PLPP3	0	0.640201777550499	0.336	0.233	0	1	PLPP3
DPH5	0	0.556602666502247	0.091	0.194	0	1	DPH5
VHL	0	0.231127581996674	0.065	0.168	0	1	VHL
PLXNB1	0	1.66322822047181	0.2	0.097	0	1	PLXNB1
GNL3	0	0.222034035424322	0.063	0.166	0	1	GNL3
CEP41	0	0.200802628931618	0.067	0.17	0	1	CEP41
MTERF3	0	0.246024221579489	0.054	0.157	0	1	MTERF3
GCN1	0	0.420170224571793	0.087	0.19	0	1	GCN1
DBF4B	0	0.484847174560774	0.092	0.195	0	1	DBF4B
GID8	0	0.29858181461874	0.061	0.164	0	1	GID8
SMIM4	0	0.339279025272642	0.079	0.182	0	1	SMIM4
ERAP1	0	0.347745907854458	0.078	0.181	0	1	ERAP1
ZNF169	0	0.506044332841708	0.073	0.176	0	1	ZNF169
ZFP37	0	0.403407997709893	0.081	0.184	0	1	ZFP37
EIF2B1	0	0.394547607668589	0.077	0.18	0	1	EIF2B1
SPG21	0	0.423800193890701	0.085	0.188	0	1	SPG21
MAP7	0	1.75198898173196	0.955	0.852	0	1	MAP7
KCNJ2	0	1.98744573673415	0.271	0.169	0	1	KCNJ2
PPP1R12C	0	0.241598328283298	0.064	0.166	0	1	PPP1R12C
RBL1	0	0.428104464456526	0.091	0.193	0	1	RBL1
PSMA7	0	0.451982930224656	0.088	0.19	0	1	PSMA7
AP000477.3	0	2.91460864364004	0.132	0.03	0	1	AP000477.3
CNOT8	0	0.37634011194826	0.08	0.182	0	1	CNOT8
ABCF1	0	0.437532152737006	0.077	0.179	0	1	ABCF1
BORCS7	0	0.301196846390679	0.073	0.175	0	1	BORCS7
SLC35C2	0	0.250041223606529	0.071	0.173	0	1	SLC35C2
KIF2A	0	1.04871105598196	0.525	0.627	0	1	KIF2A
ELL2	0	1.49009591063176	0.696	0.594	0	1	ELL2
ZW10	0	0.419454130975621	0.07	0.172	0	1	ZW10
VEZF1	0	1.89671062157265	0.28	0.179	0	1	VEZF1
TFAP2E	0	0.258054430118567	0.069	0.17	0	1	TFAP2E
NRBP1	0	0.464742873166021	0.09	0.191	0	1	NRBP1
DIMT1	0	0.491348368915633	0.089	0.19	0	1	DIMT1
SNRNP48	0	0.469787801263305	0.086	0.187	0	1	SNRNP48
APTR	0	0.331550953219043	0.062	0.163	0	1	APTR
DPH7	0	0.46362673834185	0.086	0.187	0	1	DPH7
RNF6	0	0.298796345145587	0.054	0.155	0	1	RNF6
SYNE3	0	2.36092728613444	0.164	0.063	0	1	SYNE3
BFAR	0	0.212153194574486	0.063	0.164	0	1	BFAR
MPHOSPH10	0	0.490003226724883	0.081	0.182	0	1	MPHOSPH10
DNAJB12	0	0.411266752131175	0.073	0.174	0	1	DNAJB12
YTHDF1	0	0.477832902615543	0.085	0.186	0	1	YTHDF1
CHADL	0	2.10688752956539	0.177	0.076	0	1	CHADL
UBQLN2	0	0.332844312866364	0.074	0.175	0	1	UBQLN2
FAM102A	0	1.96330991099877	0.427	0.326	0	1	FAM102A
FTH1	0	1.58666815479456	0.631	0.53	0	1	FTH1
ADAMTS18	0	2.42822416456951	0.171	0.071	0	1	ADAMTS18
ING3	0	0.287133380346783	0.069	0.169	0	1	ING3
CREB3L2	0	1.79127321051448	0.304	0.204	0	1	CREB3L2
KLHL9	0	0.257766889851396	0.067	0.167	0	1	KLHL9
TOPORS	0	0.352281688417112	0.069	0.169	0	1	TOPORS
C10orf88	0	0.383232877567871	0.069	0.169	0	1	C10orf88
BEST1	0	2.29306021398204	0.159	0.059	0	1	BEST1
THAP2	0	0.255912737389481	0.062	0.162	0	1	THAP2
CDK11A	0	0.341159584914195	0.08	0.18	0	1	CDK11A
SLC45A3	0	2.36812868101295	0.147	0.047	0	1	SLC45A3
TMEM9B	0	0.329929556806874	0.074	0.174	0	1	TMEM9B
ZNF444	0	0.270481213919631	0.072	0.172	0	1	ZNF444
SLC12A2	0	1.7731432477534	0.701	0.601	0	1	SLC12A2
EVA1C	0	1.75974986552487	0.518	0.419	0	1	EVA1C
PAM16	0	0.448719407718038	0.071	0.17	0	1	PAM16
CDK11B	0	0.241796590806396	0.065	0.164	0	1	CDK11B
RACK1	0	0.411080798048094	0.088	0.187	0	1	RACK1
TBP	0	0.371822568932651	0.065	0.164	0	1	TBP
MRPS11	0	0.273389648500883	0.053	0.152	0	1	MRPS11
ARL2BP	0	0.282401170072093	0.067	0.166	0	1	ARL2BP
ZNF551	0	0.239624091836046	0.06	0.159	0	1	ZNF551
COMMD2	0	0.426095477332723	0.076	0.175	0	1	COMMD2
ELMO1-AS1	0	2.49071055408442	0.147	0.048	0	1	ELMO1-AS1
SEC24C	0	0.440385005507138	0.08	0.179	0	1	SEC24C
KMT5A	0	0.264295433549638	0.073	0.172	0	1	KMT5A
DDX17	0	0.707075814100154	0.821	0.919	0	1	DDX17
TMED3	0	0.20530556286995	0.054	0.152	0	1	TMED3
RPS15A	0	0.213011112573468	0.07	0.168	0	1	RPS15A
CCDC174	0	0.408343702279545	0.076	0.174	0	1	CCDC174
MOB2	0	0.479127399958395	0.077	0.175	0	1	MOB2
NMRAL1	0	0.460009187609874	0.076	0.174	0	1	NMRAL1
CTDP1	0	0.524835584645908	0.076	0.174	0	1	CTDP1
LINC01135	0	1.85195697687498	0.295	0.197	0	1	LINC01135
STK3	0	1.27697524248666	0.505	0.408	0	1	STK3
SPTLC2	0	1.76076154239726	0.545	0.448	0	1	SPTLC2
ZNF227	0	0.386294258625794	0.073	0.17	0	1	ZNF227
EIF4G1	0	0.201684987578665	0.068	0.165	0	1	EIF4G1
RRP36	0	0.26200685528505	0.06	0.157	0	1	RRP36
EFS	0	2.12893553409603	0.152	0.055	0	1	EFS
UBOX5	0	0.309837722916662	0.055	0.152	0	1	UBOX5
RAE1	0	0.255156875890841	0.054	0.151	0	1	RAE1
ERI1	0	0.528304922203033	0.076	0.173	0	1	ERI1
TMEM126B	0	0.403167255738224	0.075	0.171	0	1	TMEM126B
SZRD1	0	0.21386692517027	0.057	0.153	0	1	SZRD1
DNAJC19	0	0.244837552198427	0.059	0.155	0	1	DNAJC19
NDUFS6	0	0.407630190100891	0.067	0.163	0	1	NDUFS6
LRIG3	0	2.22967018585122	0.156	0.06	0	1	LRIG3
SGK2	0	2.22651974585335	0.163	0.067	0	1	SGK2
WDR13	0	0.249321622210833	0.06	0.156	0	1	WDR13
FDPS	0	0.34439158100882	0.078	0.174	0	1	FDPS
PLEKHA1	0	1.11205933927255	0.531	0.627	0	1	PLEKHA1
ACER3	0	1.77117116509502	0.673	0.578	0	1	ACER3
SNX29	0	0.870444975483606	0.591	0.686	0	1	SNX29
TARS	0	0.32478590273969	0.074	0.169	0	1	TARS
MUSK	0	2.33172673977704	0.138	0.043	0	1	MUSK
COPS3	0	0.477036503373452	0.074	0.169	0	1	COPS3
ADIPOR1	0	0.314853076837646	0.061	0.156	0	1	ADIPOR1
SLC2A12	0	0.299508139890806	0.06	0.155	0	1	SLC2A12
SMNDC1	0	0.273413741667648	0.058	0.153	0	1	SMNDC1
RCC1L	0	0.536100676694402	0.081	0.176	0	1	RCC1L
VPS4A	0	0.431436577627536	0.077	0.172	0	1	VPS4A
USP32	0	1.05193722433963	0.62	0.715	0	1	USP32
C12orf76	0	1.88829059679457	0.444	0.35	0	1	C12orf76
DFFA	0	0.454900516411295	0.075	0.169	0	1	DFFA
RBM3	0	0.449168879775078	0.073	0.167	0	1	RBM3
CNIH4	0	0.441569325197022	0.067	0.161	0	1	CNIH4
TXNDC9	0	0.331410942473802	0.056	0.15	0	1	TXNDC9
PDE12	0	0.319630796502049	0.056	0.15	0	1	PDE12
CISD2	0	0.33249098891873	0.067	0.161	0	1	CISD2
LINC01299	0	3.63769830921022	0.112	0.018	0	1	LINC01299
ADAT1	0	0.412580794794045	0.063	0.157	0	1	ADAT1
GPS2	0	0.213050357464169	0.057	0.151	0	1	GPS2
MAPT-AS1	0	0.418157778340518	0.051	0.145	0	1	MAPT-AS1
MIER3	0	0.452728276241507	0.078	0.172	0	1	MIER3
CNNM4	0	0.535010706429724	0.076	0.169	0	1	CNNM4
HIST1H2AC	0	1.5859080190777	0.198	0.105	0	1	HIST1H2AC
CLPTM1L	0	0.263884156801015	0.055	0.148	0	1	CLPTM1L
ZBTB26	0	0.383036980160587	0.059	0.152	0	1	ZBTB26
ZNF839	0	0.380201895851693	0.066	0.159	0	1	ZNF839
UBE2A	0	0.251771709782268	0.063	0.156	0	1	UBE2A
NME3	0	0.269489554424335	0.08	0.173	0	1	NME3
HSD17B4	0	1.08178294980266	0.537	0.63	0	1	HSD17B4
ADD3	0	0.785993087849544	0.618	0.711	0	1	ADD3
CCNH	0	0.880858529629174	0.702	0.794	0	1	CCNH
ENO4	0	1.86273950640741	0.387	0.295	0	1	ENO4
ZFP2	0	0.374683691314087	0.076	0.168	0	1	ZFP2
ELOVL1	0	2.0798040734376	0.161	0.069	0	1	ELOVL1
PAPPA2	0	0.437706760963987	0.067	0.159	0	1	PAPPA2
FH	0	0.331740006710473	0.056	0.148	0	1	FH
ZNF692	0	0.294075442027117	0.057	0.149	0	1	ZNF692
ZBTB47	0	0.310150557201836	0.067	0.159	0	1	ZBTB47
AC026316.5	0	1.56677505846884	0.16	0.068	0	1	AC026316.5
FAM47E	0	0.318982587956884	0.067	0.159	0	1	FAM47E
HSPA1A	0	1.15001292196045	0.231	0.139	0	1	HSPA1A
PSMA2	0	0.467192688086565	0.069	0.161	0	1	PSMA2
POMZP3	0	0.237461946159406	0.053	0.145	0	1	POMZP3
LYSMD4	0	0.502792764868908	0.065	0.157	0	1	LYSMD4
AC092279.1	0	0.212475824245012	0.059	0.151	0	1	AC092279.1
ZNF615	0	0.201838428915114	0.049	0.141	0	1	ZNF615
AK6	0	0.214060865937268	0.047	0.138	0	1	AK6
DPP9	0	0.439499770793779	0.074	0.165	0	1	DPP9
PPP1R8	0	0.368662156963407	0.06	0.151	0	1	PPP1R8
GMEB1	0	0.304978573092198	0.052	0.143	0	1	GMEB1
KCTD18	0	0.435922572417132	0.064	0.155	0	1	KCTD18
ZNF12	0	0.335977394832996	0.06	0.151	0	1	ZNF12
MPLKIP	0	0.363155224702517	0.065	0.156	0	1	MPLKIP
TFAM	0	0.335984402691192	0.055	0.146	0	1	TFAM
LONP1	0	0.279415242337483	0.06	0.151	0	1	LONP1
LINC01535	0	0.346527870682116	0.067	0.158	0	1	LINC01535
HSCB	0	0.203001634409759	0.056	0.147	0	1	HSCB
CDC42EP1	0	2.74252105824167	0.121	0.03	0	1	CDC42EP1
DDX3Y	0	0.216512755574752	0.068	0.159	0	1	DDX3Y
TSPAN5	0	0.699800689240891	0.686	0.777	0	1	TSPAN5
YPEL2	0	1.94228890355201	0.585	0.494	0	1	YPEL2
NSMCE2	0	1.09327277273228	0.689	0.779	0	1	NSMCE2
DYSF	0	2.53771454047443	0.382	0.292	0	1	DYSF
WHRN	0	1.80846259989844	0.34	0.25	0	1	WHRN
ENDOD1	0	1.82910019707413	0.378	0.288	0	1	ENDOD1
PSMD9	0	0.487878922944874	0.072	0.162	0	1	PSMD9
CMTM5	0	2.1829128581195	0.135	0.045	0	1	CMTM5
KCTD6	0	0.268979413195307	0.063	0.153	0	1	KCTD6
PSMD6	0	0.322257471507188	0.054	0.144	0	1	PSMD6
DNA2	0	0.489931870639587	0.067	0.157	0	1	DNA2
CD82	0	2.32973859035025	0.129	0.039	0	1	CD82
RAD23A	0	0.384635514058678	0.061	0.151	0	1	RAD23A
AC118549.1	0	1.08493957423525	0.646	0.736	0	1	AC118549.1
LANCL1	0	1.67350446513867	0.75	0.66	0	1	LANCL1
SERINC5	0	1.39516054730848	0.609	0.519	0	1	SERINC5
MIR100HG	0	0.841114676206106	0.773	0.863	0	1	MIR100HG
PPIH	0	0.229662771747369	0.048	0.137	0	1	PPIH
AP001783.1	0	0.301763092331466	0.05	0.139	0	1	AP001783.1
TTLL7-IT1	0	2.58435950166815	0.175	0.086	0	1	TTLL7-IT1
USP39	0	0.301692348199597	0.056	0.145	0	1	USP39
CCAR2	0	0.300054364309333	0.054	0.143	0	1	CCAR2
AC006299.1	0	0.439904881796016	0.056	0.145	0	1	AC006299.1
ZNF561-AS1	0	0.372786215272567	0.07	0.159	0	1	ZNF561-AS1
FAM122B	0	0.458242559517892	0.065	0.154	0	1	FAM122B
APBB2	0	1.59709373481151	0.884	0.795	0	1	APBB2
ST6GALNAC3	0	1.23407173161226	0.777	0.689	0	1	ST6GALNAC3
AL392086.3	0	0.945052223124121	0.273	0.185	0	1	AL392086.3
TIPIN	0	0.215556949777358	0.052	0.14	0	1	TIPIN
AMMECR1L	0	0.258900353804207	0.048	0.136	0	1	AMMECR1L
SMIM19	0	0.221922453535901	0.046	0.134	0	1	SMIM19
SPATA5L1	0	0.202290934794891	0.047	0.135	0	1	SPATA5L1
FKRP	0	0.250917164390039	0.05	0.138	0	1	FKRP
LINC02199	0	3.29498567076192	0.108	0.02	0	1	LINC02199
BLOC1S5	0	0.406642857818338	0.067	0.155	0	1	BLOC1S5
AC064807.1	0	0.343392064497153	0.059	0.147	0	1	AC064807.1
DIPK1C	0	2.69467103421934	0.12	0.032	0	1	DIPK1C
SCD5	0	1.46927723642076	0.884	0.796	0	1	SCD5
ZNF596	0	0.21390957657201	0.05	0.137	0	1	ZNF596
COA5	0	0.441587705635953	0.064	0.151	0	1	COA5
COQ10B	0	0.320404798564482	0.058	0.145	0	1	COQ10B
DVL3	0	0.285147711097562	0.064	0.151	0	1	DVL3
TJAP1	0	1.99556967597856	0.254	0.167	0	1	TJAP1
HSF1	0	0.223061337818593	0.056	0.143	0	1	HSF1
MID1IP1	0	2.65235330790183	0.128	0.041	0	1	MID1IP1
AC092910.3	0	0.279485069879599	0.051	0.137	0	1	AC092910.3
HPN	0	2.5162741956492	0.129	0.043	0	1	HPN
CYBRD1	0	1.4955116848117	0.183	0.097	0	1	CYBRD1
GTF2H2C	0	0.248749371766464	0.057	0.143	0	1	GTF2H2C
ZNF268	0	0.358282919718759	0.062	0.148	0	1	ZNF268
SHC4	0	1.90929483682186	0.186	0.1	0	1	SHC4
C16orf46	0	0.447426487618515	0.056	0.142	0	1	C16orf46
TUBB4A	0	1.8719604414378	0.292	0.206	0	1	TUBB4A
HDAC6	0	0.38440513414809	0.066	0.152	0	1	HDAC6
TCF12	0	1.84513777140772	0.965	0.879	0	1	TCF12
OSBPL1A	0	1.55885368191597	0.799	0.714	0	1	OSBPL1A
MAGOH	0	0.32546060866855	0.052	0.137	0	1	MAGOH
MTHFSD	0	0.211482144913068	0.052	0.137	0	1	MTHFSD
AC113370.1	0	3.106561129477	0.108	0.023	0	1	AC113370.1
HELLS	0	0.347292446581657	0.063	0.148	0	1	HELLS
MTA1	0	0.227303573117065	0.061	0.146	0	1	MTA1
CHRM5	0	2.03696564511928	0.235	0.15	0	1	CHRM5
TANC1	0	1.08818538245257	0.481	0.396	0	1	TANC1
ANK3	0	0.99172106163805	0.973	0.888	0	1	ANK3
SPAG9	0	0.957728853725507	0.695	0.779	0	1	SPAG9
NXPE3	0	1.79800257585157	0.495	0.411	0	1	NXPE3
PSAT1	0	1.66226964599087	0.259	0.175	0	1	PSAT1
CDKN1C	0	2.16579912684068	0.137	0.053	0	1	CDKN1C
RNF187	0	0.207712889225361	0.048	0.132	0	1	RNF187
SCYL1	0	0.201741962523714	0.043	0.127	0	1	SCYL1
LAYN	0	2.86322014565867	0.117	0.033	0	1	LAYN
CHAMP1	0	0.292963487965472	0.045	0.129	0	1	CHAMP1
CFL2	0	2.19093283357584	0.197	0.113	0	1	CFL2
ZFP1	0	0.328885659875256	0.045	0.129	0	1	ZFP1
HHATL	0	1.43654325750782	0.219	0.135	0	1	HHATL
SRP68	0	0.348620075884335	0.057	0.141	0	1	SRP68
PPP1R12B	0	0.792377154051368	0.752	0.836	0	1	PPP1R12B
STK39	0	0.857679346666088	0.686	0.77	0	1	STK39
COBL	0	1.50034774887494	0.836	0.752	0	1	COBL
SRPK2	0	0.771698738955458	0.775	0.859	0	1	SRPK2
STXBP6	0	1.01013813558051	0.483	0.399	0	1	STXBP6
SLC22A15	0	1.6870442250865	0.68	0.597	0	1	SLC22A15
WWOX	0	0.682641134583513	0.827	0.91	0	1	WWOX
AL645465.1	0	0.637819640561916	0.052	0.135	0	1	AL645465.1
GUSB	0	0.332590840499361	0.053	0.136	0	1	GUSB
FAM53B	0	1.86451379123809	0.49	0.407	0	1	FAM53B
ZNF428	0	0.249562820536047	0.055	0.138	0	1	ZNF428
C1orf131	0	0.210485653184373	0.045	0.128	0	1	C1orf131
ZNF639	0	0.21049073066505	0.047	0.13	0	1	ZNF639
STARD7-AS1	0	0.21951780982245	0.041	0.124	0	1	STARD7-AS1
LRP4	0	1.21502386437237	0.176	0.093	0	1	LRP4
DIPK2B	0	2.15169486386641	0.119	0.036	0	1	DIPK2B
PRKACB	0	0.72759918992785	0.786	0.869	0	1	PRKACB
SESTD1	0	1.02996381244761	0.607	0.69	0	1	SESTD1
FUT8	0	1.87376560706348	0.914	0.832	0	1	FUT8
GTPBP8	0	0.345583447822433	0.052	0.134	0	1	GTPBP8
AC096677.1	0	2.20468522379383	0.166	0.084	0	1	AC096677.1
ADAMTS8	0	0.221830067187701	0.033	0.115	0	1	ADAMTS8
CRNKL1	0	0.321440403618725	0.05	0.132	0	1	CRNKL1
AC119674.1	0	1.87356022425428	0.15	0.068	0	1	AC119674.1
ZSCAN25	0	0.211808123320905	0.04	0.122	0	1	ZSCAN25
GTDC1	0	0.946423699991532	0.633	0.715	0	1	GTDC1
STXBP3	0	1.60742169075313	0.509	0.428	0	1	STXBP3
POU3F3	0	1.6210967823638	0.266	0.185	0	1	POU3F3
AC004943.2	0	0.30063662882346	0.057	0.138	0	1	AC004943.2
MAPRE1	0	0.238016369492679	0.052	0.133	0	1	MAPRE1
MET	0	2.19852365464166	0.159	0.078	0	1	MET
ZDHHC8	0	0.241439617311765	0.043	0.124	0	1	ZDHHC8
AL589787.1	0	2.39350385548855	0.119	0.038	0	1	AL589787.1
AC082651.1	0	3.43533160767705	0.097	0.017	0	1	AC082651.1
RIOK2	0	0.310311737395036	0.046	0.126	0	1	RIOK2
AAR2	0	0.233456332017857	0.048	0.128	0	1	AAR2
PEX11B	0	0.244731343406581	0.042	0.122	0	1	PEX11B
AC061708.1	0	2.13599016709908	0.175	0.095	0	1	AC061708.1
FANCL	0	1.08697065604634	0.554	0.634	0	1	FANCL
PSD3	0	0.41231425724553	0.797	0.877	0	1	PSD3
DLEU2	0	1.55398661548023	0.729	0.649	0	1	DLEU2
CADM1	0	0.368488626808936	0.821	0.9	0	1	CADM1
PACC1	0	1.84762703763728	0.221	0.142	0	1	PACC1
DCAF13	0	0.368494341609539	0.051	0.13	0	1	DCAF13
RNF139	0	0.303200317086711	0.047	0.126	0	1	RNF139
NFS1	0	0.286015951877278	0.048	0.127	0	1	NFS1
ABTB2	0	1.6651580881116	0.204	0.125	0	1	ABTB2
ZNF644	0	1.10962845674063	0.674	0.753	0	1	ZNF644
NKAIN2	0	0.942339714859902	0.969	0.89	0	1	NKAIN2
RRM1	0	0.384541872282512	0.052	0.13	0	1	RRM1
ZNF202	0	0.283768484018047	0.037	0.115	0	1	ZNF202
UBE2Q1	0	0.314986988692397	0.048	0.126	0	1	UBE2Q1
C1orf35	0	0.249538621707417	0.047	0.125	0	1	C1orf35
C9orf78	0	0.310788650724388	0.048	0.126	0	1	C9orf78
ATG16L2	0	0.281928257994562	0.05	0.128	0	1	ATG16L2
AQP11	0	0.380866246961216	0.044	0.122	0	1	AQP11
ZNF180	0	0.304911535938038	0.047	0.125	0	1	ZNF180
LINC02473	0	2.83363610430938	0.102	0.024	0	1	LINC02473
THOP1	0	0.21931245874961	0.04	0.118	0	1	THOP1
DLG1	0	1.51367605047311	0.953	0.875	0	1	DLG1
ZHX2	0	1.17477936139234	0.556	0.479	0	1	ZHX2
DYRK4	0	0.269532249556648	0.049	0.126	0	1	DYRK4
TUBA1A	0	1.45469586685068	0.494	0.418	0	1	TUBA1A
ZNF470	0	0.260476989315721	0.04	0.116	0	1	ZNF470
MOSPD2	0	1.84974924279103	0.359	0.283	0	1	MOSPD2
TTI2	0	0.290479770870164	0.046	0.122	0	1	TTI2
SYF2	0	0.231925149792893	0.042	0.118	0	1	SYF2
MRPS23	0	0.296314817193187	0.042	0.118	0	1	MRPS23
ACSS2	0	1.96822526692901	0.299	0.223	0	1	ACSS2
ZNF704	0	1.0168670532468	0.664	0.74	0	1	ZNF704
ZNF280D	0	1.09471916376702	0.675	0.751	0	1	ZNF280D
FAHD2B	0	0.20504640143299	0.04	0.115	0	1	FAHD2B
ABCF2	0	0.326474309914319	0.046	0.121	0	1	ABCF2
DMAC1	0	0.313451677802502	0.046	0.121	0	1	DMAC1
CCDC77	0	0.322058472940488	0.046	0.121	0	1	CCDC77
UBE4B	0	1.12882660900026	0.624	0.699	0	1	UBE4B
AK5	0	1.13671600830998	0.832	0.757	0	1	AK5
ARHGEF10	0	1.39771464885692	0.42	0.346	0	1	ARHGEF10
OGFOD3	0	0.227004455867309	0.037	0.111	0	1	OGFOD3
KCNK15-AS1	0	0.284475246918198	0.039	0.113	0	1	KCNK15-AS1
LINC01099	0	3.80319639015701	0.094	0.02	0	1	LINC01099
AGPAT4	0	1.44603550522393	0.741	0.667	0	1	AGPAT4
NAV1	0	0.755480833148491	0.601	0.674	0	1	NAV1
GNAO1	0	1.14097190881486	0.726	0.799	0	1	GNAO1
TMEM125	0	2.6342475851647	0.101	0.028	0	1	TMEM125
SLC4A5	0	1.94692594241082	0.22	0.147	0	1	SLC4A5
SPATA2	0	0.284423979836081	0.04	0.113	0	1	SPATA2
C21orf62-AS1	0	1.60871545361692	0.265	0.192	0	1	C21orf62-AS1
FAM222A-AS1	0	2.02384384539363	0.172	0.099	0	1	FAM222A-AS1
AP003086.1	0	1.43399604766411	0.352	0.279	0	1	AP003086.1
NT5DC1	0	1.61669674186915	0.671	0.599	0	1	NT5DC1
TACC1	0	1.03359182543779	0.565	0.637	0	1	TACC1
ABCG1	0	2.13365757926162	0.293	0.221	0	1	ABCG1
SNX30	0	1.77555298797695	0.475	0.403	0	1	SNX30
UVRAG	0	1.13859608475216	0.673	0.745	0	1	UVRAG
RICTOR	0	1.08768553306634	0.694	0.765	0	1	RICTOR
RDH14	0	0.30547231597822	0.04	0.111	0	1	RDH14
AL160269.1	0	2.68501651276121	0.097	0.026	0	1	AL160269.1
MYO9B	0	1.42079255952174	0.405	0.334	0	1	MYO9B
HDAC11	0	2.10090976206779	0.211	0.14	0	1	HDAC11
MYO15B	0	1.3661815392541	0.172	0.101	0	1	MYO15B
NOC2L	0	0.230968203589749	0.037	0.107	0	1	NOC2L
SPSB1	0	1.9727908339495	0.163	0.093	0	1	SPSB1
ZFHX4	0	1.03047579466525	0.526	0.456	0	1	ZFHX4
RAPGEF3	0	1.68117478045678	0.157	0.087	0	1	RAPGEF3
LACC1	0	2.41112204355797	0.134	0.064	0	1	LACC1
DCAF11	0	0.239939660754672	0.037	0.107	0	1	DCAF11
ADAMTS1	0	2.11450572816614	0.099	0.029	0	1	ADAMTS1
GAL3ST1	0	2.12497064341754	0.139	0.069	0	1	GAL3ST1
COMMD9	0	0.215214173506476	0.034	0.104	0	1	COMMD9
AL355835.1	0	1.57624092749553	0.177	0.107	0	1	AL355835.1
RRBP1	0	1.71534970609918	0.21	0.14	0	1	RRBP1
CHKA	0	1.02669023143032	0.579	0.648	0	1	CHKA
CT69	0	2.7437741641199	0.1	0.031	0	1	CT69
LINC00601	0	2.62128115495294	0.099	0.03	0	1	LINC00601
AC022075.1	0	3.04433285096376	0.095	0.026	0	1	AC022075.1
STARD9	0	1.76567674119229	0.427	0.358	0	1	STARD9
COL9A3	0	2.08218026971678	0.123	0.054	0	1	COL9A3
ATP8A1	0	1.24702962035777	0.934	0.866	0	1	ATP8A1
MYLIP	0	2.16697521978225	0.234	0.166	0	1	MYLIP
INSIG1	0	1.91271740696159	0.211	0.143	0	1	INSIG1
GJB1	0	2.27589911943123	0.102	0.034	0	1	GJB1
SGK3	0	0.791247567459434	0.722	0.789	0	1	SGK3
DNAJB2	0	1.72934474343547	0.268	0.201	0	1	DNAJB2
PPP3CB-AS1	0	1.90171140731569	0.146	0.079	0	1	PPP3CB-AS1
LIMCH1	0	1.24418883585654	0.916	0.85	0	1	LIMCH1
LINC00862	0	2.09817917646511	0.279	0.213	0	1	LINC00862
NKX2-2	0	1.96741860969419	0.109	0.043	0	1	NKX2-2
LGI3	0	2.09314813788293	0.206	0.14	0	1	LGI3
PLS3	0	1.49573846788959	0.296	0.23	0	1	PLS3
RAPGEF6	0	0.916331036252577	0.749	0.815	0	1	RAPGEF6
SLC4A8	0	1.24634141560637	0.551	0.617	0	1	SLC4A8
CPOX	0	1.82888568362664	0.31	0.245	0	1	CPOX
KEL	0	2.05861082266229	0.12	0.055	0	1	KEL
RHOBTB1	0	1.81300357234927	0.362	0.297	0	1	RHOBTB1
ADGRE2	0	2.60505662481991	0.091	0.026	0	1	ADGRE2
AC020907.1	0	2.7731440879766	0.087	0.022	0	1	AC020907.1
ZNF146	0	1.82842309706464	0.426	0.361	0	1	ZNF146
AL392023.2	0	1.30234808998638	0.287	0.222	0	1	AL392023.2
HSP90AA1	0	0.854377239826816	0.699	0.763	0	1	HSP90AA1
LINC01949	0	1.99000450769066	0.134	0.07	0	1	LINC01949
IL1RAPL1	0	1.74608626481062	0.999	0.935	0	1	IL1RAPL1
NFASC	0	1.61332622210538	0.827	0.764	0	1	NFASC
FHIT	0	0.966400680802095	0.806	0.869	0	1	FHIT
KIF1B	0	0.660507007902803	0.865	0.927	0	1	KIF1B
AC004052.1	0	2.91734773038711	0.079	0.017	0	1	AC004052.1
SALL1	0	1.73407813262988	0.122	0.06	0	1	SALL1
RERE	0	0.779637392940482	0.879	0.941	0	1	RERE
PTBP2	0	1.71797068125516	0.868	0.806	0	1	PTBP2
DNM3	0	1.38682129535171	0.98	0.918	0	1	DNM3
DENND5A	0	1.56812374876737	0.673	0.612	0	1	DENND5A
AP000688.2	0	2.84324462224576	0.082	0.021	0	1	AP000688.2
TPD52	0	1.26598291215674	0.531	0.592	0	1	TPD52
RETREG1	0	1.59681619962069	0.646	0.586	0	1	RETREG1
AP001360.3	0	2.80566295129137	0.079	0.019	0	1	AP001360.3
ATP1B1	0	0.862086305534254	0.667	0.727	0	1	ATP1B1
NOTCH1	0	1.33008949774926	0.121	0.062	0	1	NOTCH1
KLF13	0	1.87848721223943	0.301	0.242	0	1	KLF13
TNRC6C-AS1	0	2.21966117480268	0.092	0.033	0	1	TNRC6C-AS1
AC012494.2	0	2.6067651471264	0.08	0.022	0	1	AC012494.2
PI16	0	1.75186200971839	0.1	0.042	0	1	PI16
GLIPR2	0	2.09893585763069	0.114	0.056	0	1	GLIPR2
SLC22A23	0	1.14682466669165	0.599	0.656	0	1	SLC22A23
RHOG	0	2.3243893280036	0.093	0.036	0	1	RHOG
ZSWIM6	0	0.356973260891164	0.861	0.917	0	1	ZSWIM6
AL133244.2	0	3.15769071046255	0.073	0.017	0	1	AL133244.2
AMD1	0	1.91760058779307	0.481	0.425	0	1	AMD1
IGSF11	0	0.809510348105269	0.687	0.743	0	1	IGSF11
LINC01010	0	3.27284391364981	0.082	0.027	0	1	LINC01010
AC022182.1	0	2.59939312873148	0.083	0.028	0	1	AC022182.1
C18orf54	0	2.31569506557373	0.089	0.034	0	1	C18orf54
AC007566.1	0	1.54408153730835	0.466	0.412	0	1	AC007566.1
GPM6B	0	1.50772880509338	0.936	0.883	0	1	GPM6B
AC020909.2	0	3.74247164137781	0.061	0.008	0	1	AC020909.2
ICOSLG	0	3.30334856288098	0.063	0.011	0	1	ICOSLG
WSB1	0	1.07567593009295	0.768	0.82	0	1	WSB1
ZNF708	0	1.57040639766178	0.575	0.523	0	1	ZNF708
NUTM2A-AS1	0	1.35356464889095	0.597	0.648	0	1	NUTM2A-AS1
AL590999.1	0	2.08295390050017	0.084	0.033	0	1	AL590999.1
AC245123.1	0	2.58516229313314	0.091	0.04	0	1	AC245123.1
PTP4A2	0	1.72727819897437	0.441	0.39	0	1	PTP4A2
TULP4	0	1.27881842103943	0.651	0.702	0	1	TULP4
MXI1	0	1.1344138084303	0.532	0.583	0	1	MXI1
TECPR2	0	1.68910740966743	0.572	0.521	0	1	TECPR2
STARD13	0	1.34915978146205	0.638	0.588	0	1	STARD13
HAGLR	0	2.24511888026169	0.076	0.026	0	1	HAGLR
LINC01098	0	3.13012146768511	0.07	0.02	0	1	LINC01098
IFNG-AS1	0	3.20216678102898	0.082	0.032	0	1	IFNG-AS1
AGAP1	0	1.22279866036653	0.953	0.903	0	1	AGAP1
PTPRD	0	0.398622486520617	0.994	0.945	0	1	PTPRD
GJC2	0	2.3152541419683	0.079	0.03	0	1	GJC2
AC008505.1	0	2.47965929325291	0.072	0.023	0	1	AC008505.1
DIPK2A	0	1.51468233047027	0.357	0.308	0	1	DIPK2A
TARSL2	0	1.29526125410441	0.535	0.584	0	1	TARSL2
S1PR5	0	2.61775896070841	0.065	0.017	0	1	S1PR5
BAZ2B	0	0.930476471849691	0.839	0.886	0	1	BAZ2B
IP6K3	0	2.47572117141053	0.068	0.021	0	1	IP6K3
MAP4K5	0	1.65563235346297	0.845	0.798	0	1	MAP4K5
SILC1	0	1.3703557850318	0.541	0.495	0	1	SILC1
STMN4	0	1.60526521296428	0.341	0.295	0	1	STMN4
TMEFF1	0	1.34054596707161	0.591	0.637	0	1	TMEFF1
FAR1	0	1.2540581857782	0.709	0.755	0	1	FAR1
MBNL2	0	0.982194787028952	0.869	0.823	0	1	MBNL2
L3MBTL4	0	1.04249428635253	0.625	0.579	0	1	L3MBTL4
TYMS	0	3.01527702629791	0.065	0.019	0	1	TYMS
RAP1A	0	1.27430473446712	0.536	0.582	0	1	RAP1A
DPYSL2	0	0.954269278245901	0.778	0.824	0	1	DPYSL2
UBE2E2	0	0.815749289475445	0.841	0.886	0	1	UBE2E2
ATP11A	0	1.21853460029668	0.498	0.543	0	1	ATP11A
LINC01221	0	2.77926543379015	0.063	0.018	0	1	LINC01221
GPIHBP1	0	1.98536999773338	0.076	0.031	0	1	GPIHBP1
MAGI2-AS3	0	1.43025583129872	0.385	0.34	0	1	MAGI2-AS3
PPP2R2A	0	1.09668534981916	0.667	0.712	0	1	PPP2R2A
MOB3B	0	1.07592459427057	0.703	0.658	0	1	MOB3B
CAPN13	0	2.799929256176	0.069	0.025	0	1	CAPN13
AL133325.3	0	2.12090718157872	0.071	0.027	0	1	AL133325.3
ATG13	0	1.7647749183683	0.375	0.331	0	1	ATG13
DUSP16	0	1.71849877140424	0.442	0.398	0	1	DUSP16
OMG	0	1.74932287036424	0.351	0.307	0	1	OMG
VPS35L	0	1.32177568900653	0.54	0.584	0	1	VPS35L
NALCN	0	0.883904956718477	0.82	0.863	0	1	NALCN
AC004158.1	0	1.65917828049689	0.462	0.419	0	1	AC004158.1
CR1	0	3.47363905211209	0.052	0.009	0	1	CR1
NCAM2	0	1.25894167666438	0.978	0.935	0	1	NCAM2
DUBR	0	1.65725933485554	0.624	0.582	0	1	DUBR
AGTPBP1	0	1.57916311571806	0.791	0.749	0	1	AGTPBP1
ZBTB16	0	0.89322282607321	0.541	0.499	0	1	ZBTB16
NLK	0	1.01595817099837	0.697	0.739	0	1	NLK
ENOX2	0	1.842157729353	0.394	0.352	0	1	ENOX2
NMUR2	0	2.3599403169287	0.065	0.023	0	1	NMUR2
AL358216.1	0	2.98501842372441	0.059	0.017	0	1	AL358216.1
NAALADL2	0	1.11719818495667	0.709	0.75	0	1	NAALADL2
SIK3	0	1.89172153173921	0.99	0.949	0	1	SIK3
OSBPL9	0	1.19934035840117	0.654	0.695	0	1	OSBPL9
FEZ1	0	1.48507953095821	0.512	0.472	0	1	FEZ1
GAREM1	0	0.877190612579951	0.577	0.617	0	1	GAREM1
AC100801.1	0	3.25372961215038	0.051	0.011	0	1	AC100801.1
SASH1	0	0.770989492067567	0.61	0.571	0	1	SASH1
DLC1	0	0.614695629001215	0.768	0.729	0	1	DLC1
GPR62	0	3.08090455627383	0.051	0.012	0	1	GPR62
FNIP1	0	1.27209906482999	0.762	0.8	0	1	FNIP1
ARFGEF3	0	0.904966161612561	0.728	0.766	0	1	ARFGEF3
ARHGAP21	0	1.47903699383282	0.923	0.885	0	1	ARHGAP21
AC006059.1	0	1.61420200478568	0.427	0.389	0	1	AC006059.1
FMNL2	0	1.32743884176979	0.965	0.927	0	1	FMNL2
RNF144A	0	0.816274563394082	0.712	0.749	0	1	RNF144A
PSME4	0	1.16674022554148	0.635	0.672	0	1	PSME4
HECW2	0	0.700722598925314	0.765	0.802	0	1	HECW2
FNIP2	0	1.34267732335205	0.515	0.551	0	1	FNIP2
REEP3	0	1.41500499127815	0.425	0.389	0	1	REEP3
PPM1B	0	1.3700448524796	0.639	0.674	0	1	PPM1B
AC108721.1	0	2.53228091138209	0.049	0.014	0	1	AC108721.1
TPPP	0	1.83533039711745	0.413	0.378	0	1	TPPP
CCDC88A	0	1.34199248400381	0.923	0.89	0	1	CCDC88A
KIAA1324L	0	1.51503909606458	0.664	0.631	0	1	KIAA1324L
WDFY2	0	1.25083196157526	0.56	0.527	0	1	WDFY2
NCOA7	0	1.24073609820082	0.676	0.709	0	1	NCOA7
LSS	0	1.50121512780039	0.398	0.366	0	1	LSS
LINC01222	0	2.7764137697379	0.043	0.011	0	1	LINC01222
ADSS	0	1.43016420227328	0.459	0.491	0	1	ADSS
AP3B1	0	1.28762432107566	0.561	0.593	0	1	AP3B1
NASP	0	1.37551019318626	0.458	0.428	0	1	NASP
ATF7	0	1.32475543581129	0.468	0.438	0	1	ATF7
PPP2R2B	0	1.51340465785661	0.991	0.962	0	1	PPP2R2B
SLF2	0	1.28557320080116	0.527	0.556	0	1	SLF2
DOCK9	0	1.18631329053355	0.783	0.754	0	1	DOCK9
TREH	0	2.97503941804122	0.038	0.009	0	1	TREH
ADA	0	3.54795715511196	0.036	0.007	0	1	ADA
IKZF2	0	1.48873202713436	0.366	0.337	0	1	IKZF2
SECISBP2L	0	1.50510795118245	0.717	0.689	0	1	SECISBP2L
NIPAL3	0	1.65689366938982	0.378	0.351	0	1	NIPAL3
ZNF638	0	1.12512719344546	0.907	0.934	0	1	ZNF638
PHYHIPL	0	1.27956168887508	0.604	0.577	0	1	PHYHIPL
PPM1H	0	1.52017164388157	0.687	0.66	0	1	PPM1H
NEO1	0	1.47657091984444	0.752	0.725	0	1	NEO1
RASGRF2	0	0.643027386818958	0.597	0.571	0	1	RASGRF2
SSH2	0	1.05664143638991	0.819	0.845	0	1	SSH2
PPP2R5A	0	1.42726333788369	0.383	0.358	0	1	PPP2R5A
PKP4	0	0.808865936170359	0.826	0.851	0	1	PKP4
LIFR	0	0.916554938990443	0.608	0.583	0	1	LIFR
CDK5RAP2	0	1.31880595565387	0.514	0.539	0	1	CDK5RAP2
ZDHHC20	0	1.33718769272979	0.634	0.659	0	1	ZDHHC20
TRAPPC10	0	1.37018683744362	0.469	0.494	0	1	TRAPPC10
AC096564.1	0	1.5594195772038	0.377	0.353	0	1	AC096564.1
MFAP3L	0	1.48738853894394	0.377	0.353	0	1	MFAP3L
PCDH9-AS2	0	1.21749958590427	0.583	0.559	0	1	PCDH9-AS2
SYNDIG1	0	0.726572544962877	0.552	0.576	0	1	SYNDIG1
CLASP2	0	1.33454667444117	0.971	0.948	0	1	CLASP2
GPSM2	0	1.363272468386	0.437	0.415	0	1	GPSM2
HBS1L	0	1.59741930904352	0.607	0.585	0	1	HBS1L
PICALM	0	1.43820363062274	0.859	0.837	0	1	PICALM
SEC14L5	0	1.50694013623365	0.486	0.464	0	1	SEC14L5
ENOX1	0	0.711009740599896	0.799	0.821	0	1	ENOX1
PPP1R16B	0	0.912940124380346	0.644	0.665	0	1	PPP1R16B
LINC00463	0	4.3307079142942	0.025	0.004	0	1	LINC00463
RAB30	0	1.35184384543031	0.42	0.399	0	1	RAB30
PPP1R21	0	1.53632261135584	0.59	0.57	0	1	PPP1R21
ELF2	0	1.33756742824616	0.638	0.658	0	1	ELF2
CALD1	0	1.23527403522685	0.518	0.498	0	1	CALD1
CDC42BPA	0	0.936763513374666	0.911	0.93	0	1	CDC42BPA
ZKSCAN1	0	1.35243092864462	0.577	0.596	0	1	ZKSCAN1
DLG2	0	0.39901708608325	0.998	0.979	0	1	DLG2
DICER1	0	1.44644473266369	0.739	0.72	0	1	DICER1
MYO6	0	1.2023156357484	0.809	0.828	0	1	MYO6
DIP2C	0	1.08978952919408	0.876	0.894	0	1	DIP2C
NPAS3	0	0.299598747217333	0.957	0.939	0	1	NPAS3
BBX	0	1.2806784330705	0.686	0.704	0	1	BBX
MVB12B	0	1.31900322920719	0.73	0.713	0	1	MVB12B
CYTH1	0	1.36981073788696	0.533	0.516	0	1	CYTH1
AKAP6	0	0.838637386137574	0.944	0.927	0	1	AKAP6
BACH2	0	0.938268143318087	0.578	0.594	0	1	BACH2
MAGI2	0	1.11179564864757	0.996	0.98	0	1	MAGI2
DSCAML1	0	0.998310021976079	0.792	0.776	0	1	DSCAML1
EPN2	0	0.963297337063787	0.683	0.667	0	1	EPN2
PHACTR3	0	1.23630997837703	0.742	0.758	0	1	PHACTR3
PTPN13	0	1.24168281372521	0.515	0.53	0	1	PTPN13
[truncated: 133,036 more rows]
