# Supplementary material for: Region-Specific Transcriptional Signatures of Brain Aging in the Absence of Neuropathology at the Single-cell Level
Source: bioRxiv. 2025 Aug 19:2023.07.31.551097. Originally published 2023 Aug 1. Preprint. [Version 2] doi: 10.1101/2023.07.31.551097 (PMC10418086; doi:10.1101/2023.07.31.551097)
Supplement: Supplement 4 [file media-4.csv]

	p_val	avg_log2FC	pct.1	pct.2	p_val_adj	cluster	gene
OBI1-AS1	0	6.7276474465979	0.808	0.055	0	Astrocyte	OBI1-AS1
BMPR1B	0	4.66849706666347	0.826	0.099	0	Astrocyte	BMPR1B
GLIS3	0	4.69827652010709	0.924	0.199	0	Astrocyte	GLIS3
AQP4	0	5.41413279771339	0.787	0.081	0	Astrocyte	AQP4
ATP1A2	0	4.13232789226818	0.79	0.085	0	Astrocyte	ATP1A2
FAM189A2	0	5.70492787820664	0.74	0.078	0	Astrocyte	FAM189A2
LINC00299	0	5.38126517968944	0.74	0.099	0	Astrocyte	LINC00299
ATP13A4	0	3.84730030898806	0.799	0.169	0	Astrocyte	ATP13A4
NHSL1	0	4.7676569115782	0.724	0.094	0	Astrocyte	NHSL1
SOX6	0	1.94200880232847	0.876	0.249	0	Astrocyte	SOX6
HIF3A	0	4.44151283658372	0.687	0.064	0	Astrocyte	HIF3A
PTPRZ1	0	2.19050380035919	0.883	0.264	0	Astrocyte	PTPRZ1
ADGRV1	0	5.23168981138444	0.953	0.34	0	Astrocyte	ADGRV1
STON2	0	4.50227167032157	0.743	0.135	0	Astrocyte	STON2
SLC14A1	0	6.01851806220391	0.652	0.051	0	Astrocyte	SLC14A1
SLC1A3	0	3.45787045914248	0.953	0.353	0	Astrocyte	SLC1A3
GRAMD2B	0	3.24128518027933	0.829	0.231	0	Astrocyte	GRAMD2B
EFEMP1	0	5.85853390647506	0.627	0.038	0	Astrocyte	EFEMP1
NKAIN3	0	3.60948552844947	0.879	0.29	0	Astrocyte	NKAIN3
PAMR1	0	4.72851330320991	0.664	0.076	0	Astrocyte	PAMR1
GJA1	0	4.8864783005188	0.625	0.04	0	Astrocyte	GJA1
SLC7A11	0	3.75618425223722	0.678	0.099	0	Astrocyte	SLC7A11
STK33	0	3.29490281223452	0.733	0.156	0	Astrocyte	STK33
SLCO1C1	0	5.74180287901762	0.609	0.032	0	Astrocyte	SLCO1C1
GLI3	0	4.57464785890546	0.671	0.095	0	Astrocyte	GLI3
RANBP3L	0	5.44447594244062	0.621	0.046	0	Astrocyte	RANBP3L
AL137139.2	0	5.3660254836527	0.623	0.059	0	Astrocyte	AL137139.2
ADCY2	0	3.07963255256216	0.936	0.373	0	Astrocyte	ADCY2
AC114971.1	0	4.29635739483639	0.682	0.119	0	Astrocyte	AC114971.1
ETNPPL	0	6.36991984671267	0.579	0.024	0	Astrocyte	ETNPPL
ADGRA3	0	4.05876074742594	0.702	0.152	0	Astrocyte	ADGRA3
AC099792.1	0	4.74413690719387	0.595	0.048	0	Astrocyte	AC099792.1
MRVI1	0	5.89002346953376	0.574	0.038	0	Astrocyte	MRVI1
RFX4	0	4.04868763357289	0.829	0.294	0	Astrocyte	RFX4
GFAP	0	5.79041638746803	0.592	0.057	0	Astrocyte	GFAP
SOX5	0	2.43752271960055	0.958	0.426	0	Astrocyte	SOX5
YAP1	0	4.50085614825448	0.571	0.039	0	Astrocyte	YAP1
WDR49	0	4.14182467304078	0.603	0.074	0	Astrocyte	WDR49
LRIG1	0	3.4568490295191	0.771	0.245	0	Astrocyte	LRIG1
ITPR2	0	2.36148694769104	0.813	0.289	0	Astrocyte	ITPR2
ITPKB	0	2.99622585942739	0.715	0.197	0	Astrocyte	ITPKB
PRDM16	0	5.89843275600843	0.528	0.02	0	Astrocyte	PRDM16
LINC02649	0	4.18997182256845	0.566	0.058	0	Astrocyte	LINC02649
ZFP36L1	0	3.90304773023077	0.582	0.076	0	Astrocyte	ZFP36L1
ABCA1	0	3.15072490255185	0.689	0.185	0	Astrocyte	ABCA1
SPARCL1	0	3.06538487154209	0.825	0.323	0	Astrocyte	SPARCL1
PLPP3	0	2.77124003977454	0.718	0.221	0	Astrocyte	PLPP3
EYA2	0	4.71228539460543	0.526	0.035	0	Astrocyte	EYA2
ARHGEF26	0	3.95137708740493	0.634	0.151	0	Astrocyte	ARHGEF26
AC091826.2	0	4.26078161576517	0.631	0.148	0	Astrocyte	AC091826.2
SPON1	0	3.22336455720023	0.68	0.2	0	Astrocyte	SPON1
CDC14A	0	3.99587191065849	0.536	0.057	0	Astrocyte	CDC14A
CSGALNACT1	0	2.71556379107868	0.759	0.283	0	Astrocyte	CSGALNACT1
HPSE2	0	4.98447255362103	0.556	0.08	0	Astrocyte	HPSE2
TRPM3	0	2.90683016728758	0.77	0.296	0	Astrocyte	TRPM3
ACSS3	0	4.19790086794272	0.564	0.091	0	Astrocyte	ACSS3
ARHGEF26-AS1	0	3.73384902906547	0.6	0.128	0	Astrocyte	ARHGEF26-AS1
FGFR3	0	5.33470468747014	0.493	0.024	0	Astrocyte	FGFR3
SLC25A18	0	5.39331792419539	0.495	0.029	0	Astrocyte	SLC25A18
PREX2	0	2.82113640618059	0.873	0.408	0	Astrocyte	PREX2
PITPNC1	0	3.58091313399505	0.958	0.493	0	Astrocyte	PITPNC1
PLSCR4	0	4.30003334449741	0.514	0.05	0	Astrocyte	PLSCR4
PON2	0	2.56554816406743	0.64	0.184	0	Astrocyte	PON2
PARD3	0	2.32075936850966	0.931	0.479	0	Astrocyte	PARD3
ACACB	0	3.0925869161792	0.591	0.14	0	Astrocyte	ACACB
ACOT11	0	3.58442998899743	0.612	0.162	0	Astrocyte	ACOT11
ID4	0	4.6071343221885	0.498	0.049	0	Astrocyte	ID4
TPD52L1	0	3.05187703448364	0.729	0.283	0	Astrocyte	TPD52L1
PARD3B	0	2.35104685581116	0.912	0.467	0	Astrocyte	PARD3B
ACSS1	0	3.5293386839359	0.528	0.084	0	Astrocyte	ACSS1
PDLIM5	0	2.63871300694181	0.672	0.231	0	Astrocyte	PDLIM5
FBXL7	0	1.61202872270613	0.911	0.471	0	Astrocyte	FBXL7
SLC1A2	0	5.29667861526118	0.86	0.42	0	Astrocyte	SLC1A2
MROH7	0	3.4815209541808	0.6	0.16	0	Astrocyte	MROH7
AC091078.1	0	3.65771675463417	0.551	0.114	0	Astrocyte	AC091078.1
NOTCH2	0	3.49361838240592	0.532	0.097	0	Astrocyte	NOTCH2
AC012405.1	0	5.58173766149979	0.544	0.109	0	Astrocyte	AC012405.1
FGF2	0	4.15282899267338	0.496	0.064	0	Astrocyte	FGF2
PSD2	0	3.74906211398414	0.571	0.139	0	Astrocyte	PSD2
MAML2	0	2.02581506241594	0.858	0.427	0	Astrocyte	MAML2
ALDH1L1	0	5.13994435628742	0.454	0.025	0	Astrocyte	ALDH1L1
EZR	0	4.80440637949124	0.449	0.025	0	Astrocyte	EZR
ALDH1A1	0	5.76358868190196	0.449	0.025	0	Astrocyte	ALDH1A1
NEAT1	0	2.03857712170571	0.958	0.545	0	Astrocyte	NEAT1
PRKG1	0	2.03340518338964	0.892	0.482	0	Astrocyte	PRKG1
F3	0	4.87242328520197	0.432	0.022	0	Astrocyte	F3
DNAH7	0	2.97097668742133	0.718	0.31	0	Astrocyte	DNAH7
GNA14	0	4.44833853129884	0.493	0.086	0	Astrocyte	GNA14
FRMPD2	0	4.17821645274402	0.445	0.038	0	Astrocyte	FRMPD2
BCL6	0	3.49975589775978	0.533	0.129	0	Astrocyte	BCL6
ANKFN1	0	2.82820305597768	0.613	0.209	0	Astrocyte	ANKFN1
C1orf61	0	3.30758754050124	0.671	0.27	0	Astrocyte	C1orf61
SLC16A9	0	4.49429929947547	0.474	0.074	0	Astrocyte	SLC16A9
RGMA	0	4.60647293082704	0.464	0.065	0	Astrocyte	RGMA
AL109809.5	0	4.24179054846855	0.581	0.182	0	Astrocyte	AL109809.5
MGAT4C	0	2.48976640717325	0.801	0.403	0	Astrocyte	MGAT4C
LAMA1	0	4.83577858497663	0.428	0.03	0	Astrocyte	LAMA1
NR2F1-AS1	0	2.05375167424451	0.73	0.332	0	Astrocyte	NR2F1-AS1
MIR4300HG	0	3.57852600963514	0.542	0.146	0	Astrocyte	MIR4300HG
AC093535.1	0	3.32471485397425	0.48	0.084	0	Astrocyte	AC093535.1
ARHGAP42	0	2.77412888025303	0.486	0.091	0	Astrocyte	ARHGAP42
PAPLN	0	5.76477576175011	0.406	0.016	0	Astrocyte	PAPLN
PHF21B	0	3.9124135743603	0.469	0.08	0	Astrocyte	PHF21B
WLS	0	2.50829720150211	0.608	0.22	0	Astrocyte	WLS
CD38	0	5.9484360770474	0.4	0.015	0	Astrocyte	CD38
AL160272.1	0	4.81417011838833	0.415	0.03	0	Astrocyte	AL160272.1
CLU	0	3.27356289988005	0.712	0.327	0	Astrocyte	CLU
MTSS2	0	3.09117383740451	0.593	0.21	0	Astrocyte	MTSS2
DDAH1	0	2.8990257917509	0.658	0.276	0	Astrocyte	DDAH1
EDNRB	0	4.99890207140101	0.405	0.025	0	Astrocyte	EDNRB
LINC01748	0	2.9934858623749	0.662	0.283	0	Astrocyte	LINC01748
TCF7L2	0	2.55082533231397	0.688	0.309	0	Astrocyte	TCF7L2
ITGA6	0	3.58711761050173	0.442	0.065	0	Astrocyte	ITGA6
GOLIM4	0	2.6094334645452	0.544	0.169	0	Astrocyte	GOLIM4
ADRA1A	0	2.63817443960782	0.498	0.123	0	Astrocyte	ADRA1A
CDH20	0	1.85301801031605	0.903	0.528	0	Astrocyte	CDH20
MYO10	0	2.62140120407475	0.522	0.152	0	Astrocyte	MYO10
PDZRN3	0	1.74043670213347	0.63	0.263	0	Astrocyte	PDZRN3
AC002429.2	0	4.20443649526322	0.705	0.338	0	Astrocyte	AC002429.2
ABLIM1	0	2.84211674425145	0.896	0.53	0	Astrocyte	ABLIM1
RORB	0	2.46741528671905	0.488	0.123	0	Astrocyte	RORB
NPL	0	3.42555740319976	0.533	0.169	0	Astrocyte	NPL
KANK1	0	1.39027850294407	0.737	0.374	0	Astrocyte	KANK1
LINC01088	0	4.15053032287233	0.466	0.106	0	Astrocyte	LINC01088
PALLD	0	2.75356907828724	0.639	0.279	0	Astrocyte	PALLD
SNTB1	0	3.68022960691815	0.399	0.041	0	Astrocyte	SNTB1
TNC	0	6.48159643187176	0.385	0.029	0	Astrocyte	TNC
EMX2OS	0	5.52271105026655	0.37	0.014	0	Astrocyte	EMX2OS
ADCY8	0	2.31324722222408	0.562	0.207	0	Astrocyte	ADCY8
TOX	0	1.63711786709262	0.551	0.196	0	Astrocyte	TOX
TCF7L1	0	3.57972411877099	0.443	0.088	0	Astrocyte	TCF7L1
CRB1	0	2.32650222048703	0.718	0.364	0	Astrocyte	CRB1
SHROOM3	0	3.21720372491057	0.528	0.177	0	Astrocyte	SHROOM3
CD44	0	6.17570502766386	0.372	0.021	0	Astrocyte	CD44
RMST	0	2.70333099508084	0.483	0.132	0	Astrocyte	RMST
APOE	0	4.44465603533985	0.382	0.031	0	Astrocyte	APOE
ARHGAP31	0	2.64459489094069	0.435	0.085	0	Astrocyte	ARHGAP31
AC008957.2	0	3.83074722566807	0.399	0.05	0	Astrocyte	AC008957.2
CNN3	0	3.27526494271751	0.525	0.178	0	Astrocyte	CNN3
SOX9	0	3.83865805788181	0.399	0.053	0	Astrocyte	SOX9
LRP4	0	2.52747547650038	0.432	0.087	0	Astrocyte	LRP4
MARCH3	0	3.13341876528716	0.479	0.135	0	Astrocyte	MARCH3
VCAN	0	1.91618371207658	0.455	0.113	0	Astrocyte	VCAN
CA8	0	3.32271067830041	0.426	0.084	0	Astrocyte	CA8
AC073941.1	0	4.73756391963486	0.41	0.07	0	Astrocyte	AC073941.1
CDC42EP4	0	4.78453088556725	0.371	0.031	0	Astrocyte	CDC42EP4
AL392086.3	0	1.81105524020001	0.519	0.181	0	Astrocyte	AL392086.3
COL5A3	0	4.48984482655935	0.414	0.076	0	Astrocyte	COL5A3
ZNF423	0	3.48923584423398	0.416	0.079	0	Astrocyte	ZNF423
AC027117.2	0	3.19535437090378	0.408	0.072	0	Astrocyte	AC027117.2
DPYSL3	0	3.22387924877787	0.509	0.174	0	Astrocyte	DPYSL3
AHNAK	0	4.58651394977977	0.365	0.03	0	Astrocyte	AHNAK
PCSK5	0	1.74424818074173	0.598	0.264	0	Astrocyte	PCSK5
SERPINI2	0	3.7740196182771	0.401	0.069	0	Astrocyte	SERPINI2
GINS3	0	4.17510125268892	0.406	0.074	0	Astrocyte	GINS3
NFIB	0	1.39110051165915	0.858	0.526	0	Astrocyte	NFIB
MLC1	0	5.32438241985611	0.344	0.013	0	Astrocyte	MLC1
ITGB4	0	4.87508238342614	0.351	0.021	0	Astrocyte	ITGB4
PDE3A	0	2.48926057477085	0.522	0.193	0	Astrocyte	PDE3A
NFIA	0	2.14290814257466	0.958	0.631	0	Astrocyte	NFIA
AC023095.1	0	3.60568780366824	0.425	0.098	0	Astrocyte	AC023095.1
ARHGEF4	0	3.00750684675729	0.773	0.447	0	Astrocyte	ARHGEF4
SLC39A12	0	4.9641102556445	0.341	0.017	0	Astrocyte	SLC39A12
CAMK2G	0	2.72321604502868	0.654	0.33	0	Astrocyte	CAMK2G
ANOS1	0	3.25160856274226	0.431	0.107	0	Astrocyte	ANOS1
ZNF521	0	2.15682227559622	0.595	0.271	0	Astrocyte	ZNF521
DAAM2	0	1.08007168559947	0.66	0.337	0	Astrocyte	DAAM2
GPC5	0	2.13353869274172	0.841	0.518	0	Astrocyte	GPC5
SFXN5	0	3.14081173137569	0.73	0.408	0	Astrocyte	SFXN5
NEBL	0	2.22895940058389	0.97	0.648	0	Astrocyte	NEBL
SYTL4	0	5.07403538727305	0.34	0.019	0	Astrocyte	SYTL4
RFX2	0	2.84166148092754	0.511	0.192	0	Astrocyte	RFX2
MAST4	0	1.92441826666044	0.776	0.458	0	Astrocyte	MAST4
PTGDS	0	1.24856627011075	0.655	0.337	0	Astrocyte	PTGDS
MSI2	0	3.21852831624535	0.976	0.659	0	Astrocyte	MSI2
RBMS3	0	1.62092363977353	0.856	0.541	0	Astrocyte	RBMS3
RHOBTB3	0	2.38669066376502	0.62	0.306	0	Astrocyte	RHOBTB3
IGFBP7	0	3.43315873288207	0.349	0.036	0	Astrocyte	IGFBP7
SDC4	0	5.82298486119643	0.323	0.01	0	Astrocyte	SDC4
AGT	0	4.11073173839765	0.341	0.029	0	Astrocyte	AGT
ZNRF3	0	2.95777555636181	0.709	0.397	0	Astrocyte	ZNRF3
FMN2	0	2.18565531989965	0.948	0.637	0	Astrocyte	FMN2
OSBPL11	0	3.24254175297952	0.536	0.226	0	Astrocyte	OSBPL11
AC097518.2	0	4.80843074082521	0.331	0.021	0	Astrocyte	AC097518.2
SLC4A4	0	2.42820167450552	0.755	0.446	0	Astrocyte	SLC4A4
BMP2K	0	2.45302282450291	0.765	0.456	0	Astrocyte	BMP2K
CST3	0	3.53840145905731	0.363	0.054	0	Astrocyte	CST3
FGD6	0	3.27720154094851	0.442	0.134	0	Astrocyte	FGD6
AHCYL1	0	2.93574360781828	0.726	0.42	0	Astrocyte	AHCYL1
HSPB8	0	4.91898134925213	0.35	0.044	0	Astrocyte	HSPB8
LINC00499	0	5.11470126708437	0.357	0.052	0	Astrocyte	LINC00499
FAM107A	0	4.11119852923961	0.382	0.078	0	Astrocyte	FAM107A
ACSBG1	0	1.8096705763072	0.41	0.106	0	Astrocyte	ACSBG1
LUCAT1	0	3.7785520096493	0.372	0.069	0	Astrocyte	LUCAT1
CGNL1	0	3.66815085522427	0.328	0.025	0	Astrocyte	CGNL1
ARHGAP24	0	1.92906392147147	0.435	0.133	0	Astrocyte	ARHGAP24
MT2A	0	3.83068337159552	0.347	0.045	0	Astrocyte	MT2A
ATP1B2	0	3.53431832182078	0.378	0.077	0	Astrocyte	ATP1B2
UTRN	0	1.37863388669713	0.696	0.398	0	Astrocyte	UTRN
MAP3K5	0	1.78568302313482	0.829	0.533	0	Astrocyte	MAP3K5
GABRG1	0	2.7425385564422	0.403	0.109	0	Astrocyte	GABRG1
LHFPL6	0	1.29436753844873	0.654	0.361	0	Astrocyte	LHFPL6
TGFBR3	0	2.82053935641041	0.391	0.099	0	Astrocyte	TGFBR3
PAX6	0	5.29471131003691	0.309	0.018	0	Astrocyte	PAX6
RGS20	0	2.68921225568019	0.567	0.276	0	Astrocyte	RGS20
ADAMTS17	0	2.4001417085112	0.436	0.146	0	Astrocyte	ADAMTS17
NDRG2	0	2.24458658953586	0.408	0.118	0	Astrocyte	NDRG2
EMID1	0	3.88152115942792	0.351	0.061	0	Astrocyte	EMID1
BCAR3	0	2.74968361896658	0.522	0.233	0	Astrocyte	BCAR3
GLUD1	0	2.74559510961993	0.64	0.351	0	Astrocyte	GLUD1
GRIN2C	0	5.25327131658012	0.306	0.017	0	Astrocyte	GRIN2C
RHOJ	0	3.92971856344586	0.341	0.053	0	Astrocyte	RHOJ
KLF12	0	1.42673916055621	0.605	0.317	0	Astrocyte	KLF12
OGFRL1	0	3.17540903048434	0.566	0.278	0	Astrocyte	OGFRL1
ECHDC2	0	2.81887347850635	0.541	0.254	0	Astrocyte	ECHDC2
PRRX1	0	2.89142199630581	0.338	0.051	0	Astrocyte	PRRX1
ABI3BP	0	3.25204483052689	0.374	0.087	0	Astrocyte	ABI3BP
MID1	0	2.53183194318699	0.463	0.177	0	Astrocyte	MID1
HEPACAM	0	1.47123474442079	0.49	0.206	0	Astrocyte	HEPACAM
LMNTD1	0	3.52613839690933	0.314	0.03	0	Astrocyte	LMNTD1
SAMD4A	0	2.1450706907248	0.653	0.369	0	Astrocyte	SAMD4A
LTBP1	0	1.59019128548427	0.493	0.21	0	Astrocyte	LTBP1
BCL2	0	1.90561636822209	0.726	0.443	0	Astrocyte	BCL2
GASK1A	0	3.33491264745533	0.393	0.111	0	Astrocyte	GASK1A
CACHD1	0	2.08478767919429	0.672	0.392	0	Astrocyte	CACHD1
GPM6A	0	2.92321509346441	0.983	0.703	0	Astrocyte	GPM6A
LIFR	0	2.19031251129509	0.848	0.568	0	Astrocyte	LIFR
LINC00511	0	2.14755158022146	0.64	0.36	0	Astrocyte	LINC00511
AC073475.1	0	2.40205847990353	0.601	0.321	0	Astrocyte	AC073475.1
SORBS1	0	2.10991425268314	0.947	0.667	0	Astrocyte	SORBS1
BMP7	0	2.44238557406548	0.372	0.093	0	Astrocyte	BMP7
PLEKHG1	0	1.54034785901424	0.495	0.217	0	Astrocyte	PLEKHG1
FADS2	0	3.19929216203769	0.4	0.122	0	Astrocyte	FADS2
ANGPT1	0	3.87263656794142	0.324	0.047	0	Astrocyte	ANGPT1
CARMIL1	0	2.51283421965483	0.748	0.472	0	Astrocyte	CARMIL1
PLOD2	0	2.77518478485302	0.419	0.144	0	Astrocyte	PLOD2
F11-AS1	0	4.82371653922923	0.31	0.035	0	Astrocyte	F11-AS1
AC110023.1	0	2.86907706511128	0.388	0.113	0	Astrocyte	AC110023.1
AL078602.1	0	5.4289709617617	0.298	0.024	0	Astrocyte	AL078602.1
FSTL1	0	3.3290479105142	0.333	0.06	0	Astrocyte	FSTL1
ADGRG1	0	3.12908370020624	0.344	0.071	0	Astrocyte	ADGRG1
LINC00609	0	1.24276751847047	0.668	0.396	0	Astrocyte	LINC00609
FARP1	0	1.87701887173431	0.712	0.44	0	Astrocyte	FARP1
GNG12	0	3.13337554941773	0.334	0.063	0	Astrocyte	GNG12
CECR2	0	1.31643968101448	0.529	0.258	0	Astrocyte	CECR2
LINC00472	0	2.234246170159	0.508	0.238	0	Astrocyte	LINC00472
LINC01515	0	4.37415216527686	0.302	0.032	0	Astrocyte	LINC01515
PLCH1	0	1.76658399448367	0.488	0.219	0	Astrocyte	PLCH1
STOX1	0	3.58143210965073	0.404	0.137	0	Astrocyte	STOX1
AC087564.1	0	1.36023167918227	0.489	0.223	0	Astrocyte	AC087564.1
PHKA1	0	3.87013812652191	0.344	0.078	0	Astrocyte	PHKA1
SLC15A2	0	3.27834620539513	0.399	0.134	0	Astrocyte	SLC15A2
WWTR1	0	2.31141832762194	0.417	0.152	0	Astrocyte	WWTR1
COL21A1	0	2.90472442131112	0.402	0.137	0	Astrocyte	COL21A1
COLEC12	0	2.47848580177419	0.318	0.053	0	Astrocyte	COLEC12
GNG12-AS1	0	2.76024751736754	0.403	0.14	0	Astrocyte	GNG12-AS1
MCC	0	2.06971714434371	0.471	0.208	0	Astrocyte	MCC
GLI2	0	5.1359325836251	0.276	0.014	0	Astrocyte	GLI2
FOS	0	3.82172599300311	0.31	0.048	0	Astrocyte	FOS
TGFB2	0	3.28393788103982	0.356	0.095	0	Astrocyte	TGFB2
ALDH7A1	0	2.57096154465978	0.497	0.236	0	Astrocyte	ALDH7A1
SYT17	0	2.43318200089477	0.443	0.182	0	Astrocyte	SYT17
KCNN3	0	2.34760421231147	0.656	0.396	0	Astrocyte	KCNN3
CDHR3	0	1.83813542036414	0.651	0.391	0	Astrocyte	CDHR3
BBOX1	0	4.28805265930179	0.298	0.038	0	Astrocyte	BBOX1
MAPK4	0	1.58701036548524	0.654	0.395	0	Astrocyte	MAPK4
TLR4	0	4.14867122103475	0.278	0.02	0	Astrocyte	TLR4
ABCC9	0	3.84124644161773	0.309	0.052	0	Astrocyte	ABCC9
RASSF8	0	1.77983478764999	0.52	0.263	0	Astrocyte	RASSF8
NWD1	0	4.19645445153684	0.293	0.036	0	Astrocyte	NWD1
SERPINE2	0	2.2788888742662	0.458	0.202	0	Astrocyte	SERPINE2
CPE	0	2.20482452729899	0.835	0.579	0	Astrocyte	CPE
PLCE1	0	2.69691385885665	0.379	0.123	0	Astrocyte	PLCE1
BOC	0	3.70373189122716	0.337	0.082	0	Astrocyte	BOC
RREB1	0	2.95043079640147	0.291	0.037	0	Astrocyte	RREB1
PHYHD1	0	5.51048916395015	0.268	0.014	0	Astrocyte	PHYHD1
MGST1	0	2.57214882130299	0.544	0.291	0	Astrocyte	MGST1
ADAMTS9-AS2	0	2.01701525359459	0.398	0.146	0	Astrocyte	ADAMTS9-AS2
AFF1	0	1.80831864074265	0.619	0.367	0	Astrocyte	AFF1
FOXO1	0	1.54166489382414	0.693	0.441	0	Astrocyte	FOXO1
PDGFRB	0	3.83909888933885	0.281	0.03	0	Astrocyte	PDGFRB
DCLK2	0	2.40997093138214	0.872	0.622	0	Astrocyte	DCLK2
AASS	0	1.4134784221045	0.508	0.258	0	Astrocyte	AASS
ARHGEF10L	0	2.93391811914583	0.443	0.194	0	Astrocyte	ARHGEF10L
CD109	0	3.89387874001598	0.312	0.063	0	Astrocyte	CD109
LPP	0	1.59886886643338	0.817	0.569	0	Astrocyte	LPP
TEAD1	0	1.77153426627707	0.721	0.473	0	Astrocyte	TEAD1
WIF1	0	4.22732975131729	0.305	0.057	0	Astrocyte	WIF1
OPHN1	0	2.21887594265408	0.794	0.546	0	Astrocyte	OPHN1
LINC01138	0	2.29221474028205	0.59	0.342	0	Astrocyte	LINC01138
SUCLG2-AS1	0	2.51618986664256	0.407	0.16	0	Astrocyte	SUCLG2-AS1
WWC1	0	2.60779712203308	0.605	0.36	0	Astrocyte	WWC1
ADAMTS9	0	3.59632296125461	0.297	0.053	0	Astrocyte	ADAMTS9
TTPA	0	4.76206997980875	0.264	0.021	0	Astrocyte	TTPA
ID2	0	4.17430359837532	0.322	0.08	0	Astrocyte	ID2
EYA1	0	0.764174751763807	0.506	0.264	0	Astrocyte	EYA1
LAMA4	0	2.46889593844147	0.339	0.098	0	Astrocyte	LAMA4
CSRP1	0	1.66865481487528	0.415	0.174	0	Astrocyte	CSRP1
DOCK7	0	2.20790018341389	0.801	0.561	0	Astrocyte	DOCK7
CTNNA2	0	1.79655543651701	0.964	0.724	0	Astrocyte	CTNNA2
BAALC	0	2.21607878354645	0.555	0.316	0	Astrocyte	BAALC
MYLK	0	2.67192728640607	0.41	0.172	0	Astrocyte	MYLK
NRG3	0	1.37441763432066	0.992	0.754	0	Astrocyte	NRG3
PFKFB3	0	2.43101752922366	0.598	0.361	0	Astrocyte	PFKFB3
SNTA1	0	3.28529623491418	0.379	0.143	0	Astrocyte	SNTA1
ITGB5	0	2.76251746803112	0.303	0.067	0	Astrocyte	ITGB5
SLC25A48	0	2.62762925605482	0.313	0.077	0	Astrocyte	SLC25A48
TOGARAM2	0	3.17711104011867	0.322	0.088	0	Astrocyte	TOGARAM2
TTYH1	0	2.24937190377732	0.459	0.225	0	Astrocyte	TTYH1
BNC2	0	2.76442463004155	0.269	0.036	0	Astrocyte	BNC2
AF117829.1	0	2.13256664921559	0.687	0.455	0	Astrocyte	AF117829.1
HEPH	0	2.96661185901661	0.275	0.043	0	Astrocyte	HEPH
ADHFE1	0	2.37207644041475	0.391	0.159	0	Astrocyte	ADHFE1
SH3PXD2B	0	1.86255706575344	0.44	0.209	0	Astrocyte	SH3PXD2B
DPF3	0	1.32628327298587	0.488	0.257	0	Astrocyte	DPF3
TP53BP2	0	2.14935825360477	0.373	0.143	0	Astrocyte	TP53BP2
PTCHD1-AS	0	1.35836002234848	0.68	0.451	0	Astrocyte	PTCHD1-AS
LINC01094	0	5.39700957994982	0.241	0.013	0	Astrocyte	LINC01094
CPAMD8	0	6.48485847345052	0.242	0.014	0	Astrocyte	CPAMD8
MERTK	0	2.52961011573183	0.434	0.207	0	Astrocyte	MERTK
FIGN	0	1.0684070608449	0.597	0.37	0	Astrocyte	FIGN
AC002460.2	0	2.05397192806834	0.598	0.371	0	Astrocyte	AC002460.2
GNA14-AS1	0	4.80483297836489	0.249	0.023	0	Astrocyte	GNA14-AS1
ZHX2	0	1.62334283224561	0.706	0.481	0	Astrocyte	ZHX2
ASPH	0	2.1818503400701	0.787	0.563	0	Astrocyte	ASPH
ANTXR1	0	2.29379156992903	0.579	0.356	0	Astrocyte	ANTXR1
RYR3	0	0.550618376132529	0.715	0.492	0	Astrocyte	RYR3
GRAMD1C	0	2.73988878392979	0.449	0.227	0	Astrocyte	GRAMD1C
MOXD1	0	3.26849365459356	0.315	0.093	0	Astrocyte	MOXD1
MEIS2	0	0.559392863015511	0.818	0.596	0	Astrocyte	MEIS2
TNS3	0	1.66978120236474	0.315	0.094	0	Astrocyte	TNS3
APCDD1	0	1.89633837473911	0.314	0.093	0	Astrocyte	APCDD1
DGKG	0	1.60361159488971	0.57	0.349	0	Astrocyte	DGKG
MASP1	0	4.93471577933044	0.237	0.016	0	Astrocyte	MASP1
FERMT2	0	1.72033641164774	0.478	0.257	0	Astrocyte	FERMT2
SASH1	0	1.52254861329782	0.784	0.564	0	Astrocyte	SASH1
GLUL	0	1.60324298448006	0.493	0.273	0	Astrocyte	GLUL
NRCAM	0	0.875409902620222	0.873	0.653	0	Astrocyte	NRCAM
RORA	0	1.62684715335592	0.985	0.765	0	Astrocyte	RORA
FAM184A	0	2.32190768178708	0.655	0.436	0	Astrocyte	FAM184A
AC087854.1	0	2.44165499802175	0.439	0.22	0	Astrocyte	AC087854.1
HNF4G	0	4.4489773093497	0.234	0.017	0	Astrocyte	HNF4G
IQCA1	0	2.36287688475592	0.519	0.303	0	Astrocyte	IQCA1
AMOT	0	3.66449103438092	0.279	0.063	0	Astrocyte	AMOT
MEF2C-AS1	0	1.63278021890685	0.579	0.363	0	Astrocyte	MEF2C-AS1
LRRC3B	0	2.99348924119345	0.452	0.237	0	Astrocyte	LRRC3B
PRKCA	0	1.80269354246579	0.905	0.691	0	Astrocyte	PRKCA
ANKDD1A	0	2.54908000627407	0.539	0.325	0	Astrocyte	ANKDD1A
GAN	0	2.62440681286737	0.445	0.231	0	Astrocyte	GAN
CABLES1	0	3.7030847270456	0.435	0.221	0	Astrocyte	CABLES1
NTRK2	0	1.90866946134805	0.953	0.739	0	Astrocyte	NTRK2
ITGA7	0	3.85159031001736	0.264	0.051	0	Astrocyte	ITGA7
SLC7A2	0	3.33282133887508	0.288	0.075	0	Astrocyte	SLC7A2
AL589935.1	0	3.38738627721437	0.278	0.066	0	Astrocyte	AL589935.1
ANGPTL4	0	5.39706315818856	0.229	0.017	0	Astrocyte	ANGPTL4
OAF	0	3.69901833543817	0.24	0.028	0	Astrocyte	OAF
KREMEN1	0	2.8245985093035	0.38	0.169	0	Astrocyte	KREMEN1
MED12L	0	1.66132562828064	0.775	0.565	0	Astrocyte	MED12L
AL022068.1	0	1.49798865032691	0.455	0.245	0	Astrocyte	AL022068.1
ZBTB7C	0	2.36229842526282	0.357	0.147	0	Astrocyte	ZBTB7C
METTL7A	0	2.38262502818726	0.286	0.077	0	Astrocyte	METTL7A
MEGF10	0	0.701536237652339	0.626	0.418	0	Astrocyte	MEGF10
AL627316.1	0	7.05485865975782	0.211	0.003	0	Astrocyte	AL627316.1
UFL1-AS1	0	2.5681640887794	0.393	0.187	0	Astrocyte	UFL1-AS1
STK3	0	1.15317817968965	0.622	0.416	0	Astrocyte	STK3
TRPS1	0	1.67495470569463	0.919	0.714	0	Astrocyte	TRPS1
SUCLG2	0	1.39127116433415	0.403	0.198	0	Astrocyte	SUCLG2
AC015983.2	0	2.52859894497707	0.261	0.056	0	Astrocyte	AC015983.2
SOX21-AS1	0	3.51262905369395	0.237	0.033	0	Astrocyte	SOX21-AS1
RFTN2	0	0.44376100991039	0.513	0.31	0	Astrocyte	RFTN2
SCARA3	0	3.19891317187965	0.278	0.075	0	Astrocyte	SCARA3
BAG3	0	4.58536093026039	0.22	0.017	0	Astrocyte	BAG3
CFAP47	0	2.16711493154381	0.327	0.125	0	Astrocyte	CFAP47
IL33	0	5.38539706831311	0.216	0.014	0	Astrocyte	IL33
SDC2	0	2.55747058606958	0.371	0.17	0	Astrocyte	SDC2
AQP1	0	5.39686551529734	0.232	0.032	0	Astrocyte	AQP1
EGFR	0	1.63144837344317	0.456	0.256	0	Astrocyte	EGFR
ELOVL2	0	3.15218869446807	0.294	0.094	0	Astrocyte	ELOVL2
DOCK1	0	0.502300431315473	0.687	0.488	0	Astrocyte	DOCK1
JUN	0	2.80761665025122	0.309	0.11	0	Astrocyte	JUN
ROR1	0	1.54092209740018	0.308	0.109	0	Astrocyte	ROR1
PBXIP1	0	4.03100885265221	0.225	0.026	0	Astrocyte	PBXIP1
GPR37L1	0	2.45135414634601	0.256	0.057	0	Astrocyte	GPR37L1
OLFM2	0	2.60939087159329	0.383	0.184	0	Astrocyte	OLFM2
PLEKHA7	0	1.82189368890314	0.471	0.272	0	Astrocyte	PLEKHA7
AHCYL2	0	2.1825712996266	0.808	0.61	0	Astrocyte	AHCYL2
SYNPO2	0	2.03373311168208	0.444	0.246	0	Astrocyte	SYNPO2
PDLIM3	0	3.28983741272703	0.24	0.042	0	Astrocyte	PDLIM3
OSMR-AS1	0	3.8508884875569	0.217	0.02	0	Astrocyte	OSMR-AS1
PDE7B	0	0.917958712582317	0.639	0.443	0	Astrocyte	PDE7B
PPARA	0	2.18574794400413	0.306	0.11	0	Astrocyte	PPARA
AC104596.1	0	1.55084389239621	0.551	0.356	0	Astrocyte	AC104596.1
SMOX	0	3.76559408428246	0.234	0.039	0	Astrocyte	SMOX
DCHS2	0	2.67573177175439	0.343	0.149	0	Astrocyte	DCHS2
AC009879.4	0	4.04818876456911	0.233	0.039	0	Astrocyte	AC009879.4
DTNA	0	2.69934367528974	0.982	0.788	0	Astrocyte	DTNA
VIM	0	2.98344802871028	0.226	0.033	0	Astrocyte	VIM
PPP1R3C	0	5.29095252896169	0.21	0.018	0	Astrocyte	PPP1R3C
AL157886.1	0	5.70074635940879	0.215	0.024	0	Astrocyte	AL157886.1
AC092691.1	0	1.27810142095513	0.877	0.686	0	Astrocyte	AC092691.1
GABRB1	0	1.47073741407922	0.822	0.631	0	Astrocyte	GABRB1
NADK2	0	2.27566999540546	0.477	0.287	0	Astrocyte	NADK2
PLIN5	0	4.74123199536982	0.206	0.016	0	Astrocyte	PLIN5
LINC00461	0	1.81511184746106	0.774	0.585	0	Astrocyte	LINC00461
PMP2	0	2.359295483546	0.27	0.081	0	Astrocyte	PMP2
FAT1	0	2.13516646884384	0.356	0.167	0	Astrocyte	FAT1
AL445426.1	0	5.63773083302328	0.197	0.009	0	Astrocyte	AL445426.1
CYP4F3	0	6.52970169622514	0.196	0.008	0	Astrocyte	CYP4F3
MDFIC	0	2.97705769201179	0.239	0.053	0	Astrocyte	MDFIC
AC007389.1	0	2.20393403272055	0.465	0.28	0	Astrocyte	AC007389.1
GPAM	0	3.21025078379501	0.294	0.109	0	Astrocyte	GPAM
PAUPAR	0	5.10761980429722	0.195	0.01	0	Astrocyte	PAUPAR
DPP10-AS3	0	3.09400276606231	0.269	0.085	0	Astrocyte	DPP10-AS3
STOM	0	3.12178017170225	0.236	0.052	0	Astrocyte	STOM
SOX2	0	1.83198309819153	0.314	0.131	0	Astrocyte	SOX2
HEPN1	0	1.84330069003032	0.276	0.094	0	Astrocyte	HEPN1
CPT1A	0	3.13569558478414	0.238	0.056	0	Astrocyte	CPT1A
ABR	0	1.83468335901288	0.648	0.466	0	Astrocyte	ABR
ARMH1	0	2.59390999071945	0.414	0.232	0	Astrocyte	ARMH1
ASB3	0	2.02536242013594	0.89	0.709	0	Astrocyte	ASB3
SLC25A33	0	2.82982946959445	0.322	0.141	0	Astrocyte	SLC25A33
TNS1	0	1.343670754534	0.377	0.196	0	Astrocyte	TNS1
HSPB1	0	4.18961137425084	0.208	0.027	0	Astrocyte	HSPB1
MFHAS1	0	2.51492278615071	0.5	0.319	0	Astrocyte	MFHAS1
LGI1	0	2.31708286484274	0.52	0.339	0	Astrocyte	LGI1
RASSF4	0	1.62551965882149	0.413	0.232	0	Astrocyte	RASSF4
PRKD1	0	1.15633982768936	0.745	0.565	0	Astrocyte	PRKD1
LINC00836	0	5.37296608468148	0.198	0.019	0	Astrocyte	LINC00836
AEBP1	0	4.69042425449748	0.193	0.014	0	Astrocyte	AEBP1
AC092924.2	0	1.35884938740634	0.314	0.136	0	Astrocyte	AC092924.2
FNDC3B	0	1.66960035517333	0.562	0.385	0	Astrocyte	FNDC3B
ADD3-AS1	0	2.89361764332217	0.278	0.101	0	Astrocyte	ADD3-AS1
ZFHX4	0	1.2843505650487	0.637	0.46	0	Astrocyte	ZFHX4
TMC1	0	4.27324339645599	0.208	0.031	0	Astrocyte	TMC1
C1orf21	0	1.5444194844236	0.599	0.423	0	Astrocyte	C1orf21
ENTPD1	0	2.29064549222044	0.241	0.065	0	Astrocyte	ENTPD1
ADCYAP1R1	0	2.42290371649765	0.346	0.17	0	Astrocyte	ADCYAP1R1
TRIL	0	3.98913123767743	0.198	0.023	0	Astrocyte	TRIL
BCAN	0	2.3117335521643	0.242	0.067	0	Astrocyte	BCAN
KIAA1671	0	2.0710089340314	0.515	0.34	0	Astrocyte	KIAA1671
LINC01473	0	1.52990087664212	0.832	0.657	0	Astrocyte	LINC01473
AL136366.1	0	3.7239282093905	0.211	0.037	0	Astrocyte	AL136366.1
EPS8	0	0.857574687009866	0.427	0.253	0	Astrocyte	EPS8
S100B	0	1.11875811581837	0.361	0.187	0	Astrocyte	S100B
C4orf19	0	3.39451362430383	0.205	0.032	0	Astrocyte	C4orf19
PELI2	0	1.45297270244582	0.475	0.302	0	Astrocyte	PELI2
RASL12	0	6.40812056857542	0.176	0.003	0	Astrocyte	RASL12
SSPN	0	2.28383828574089	0.276	0.104	0	Astrocyte	SSPN
ZFP36L2	0	2.2289581305895	0.227	0.055	0	Astrocyte	ZFP36L2
CFAP70	0	2.0977422043882	0.444	0.272	0	Astrocyte	CFAP70
RAD51B	0	0.72063901491866	0.603	0.431	0	Astrocyte	RAD51B
CYP4F12	0	6.6426712893688	0.176	0.004	0	Astrocyte	CYP4F12
TBL1X	0	1.30489221877835	0.612	0.44	0	Astrocyte	TBL1X
ZMAT1	0	1.66376847001932	0.62	0.448	0	Astrocyte	ZMAT1
DHRS3	0	3.46546897598111	0.215	0.044	0	Astrocyte	DHRS3
LINC02060	0	3.48485103749378	0.235	0.064	0	Astrocyte	LINC02060
GMPR	0	3.39860136516523	0.231	0.061	0	Astrocyte	GMPR
FREM2	0	3.21991115630486	0.205	0.035	0	Astrocyte	FREM2
ARHGAP26	0	0.678130723112251	0.795	0.626	0	Astrocyte	ARHGAP26
ID3	0	5.01187344658412	0.179	0.01	0	Astrocyte	ID3
DDR2	0	2.68670672505285	0.239	0.07	0	Astrocyte	DDR2
PRDM16-DT	0	5.87281262825363	0.173	0.005	0	Astrocyte	PRDM16-DT
FUT9	0	1.47222731266971	0.872	0.705	0	Astrocyte	FUT9
GYG2	0	3.38344230713414	0.225	0.058	0	Astrocyte	GYG2
SNED1	0	2.23918306698798	0.472	0.306	0	Astrocyte	SNED1
AL365259.1	0	2.71680375633168	0.205	0.039	0	Astrocyte	AL365259.1
AL589740.1	0	1.46461161203076	0.767	0.602	0	Astrocyte	AL589740.1
RAB31	0	1.45893962764079	0.334	0.169	0	Astrocyte	RAB31
PFKFB2	0	3.13202880730693	0.289	0.124	0	Astrocyte	PFKFB2
AC104088.1	0	4.9198492565661	0.178	0.013	0	Astrocyte	AC104088.1
SGO1-AS1	0	1.70500660872806	0.3	0.135	0	Astrocyte	SGO1-AS1
GEM	0	5.08625616422053	0.177	0.012	0	Astrocyte	GEM
SOX9-AS1	0	2.16328674073316	0.291	0.126	0	Astrocyte	SOX9-AS1
LMCD1-AS1	0	0.612798242183335	0.762	0.598	0	Astrocyte	LMCD1-AS1
ASAP3	0	3.27987503909139	0.211	0.047	0	Astrocyte	ASAP3
PRDX6	0	2.76382013780164	0.307	0.144	0	Astrocyte	PRDX6
PFKP	0	2.31433727365766	0.418	0.255	0	Astrocyte	PFKP
LGR4	0	2.00405867867045	0.507	0.345	0	Astrocyte	LGR4
MYOM1	0	2.50890843950023	0.258	0.097	0	Astrocyte	MYOM1
AC131571.1	0	2.6016548884852	0.359	0.198	0	Astrocyte	AC131571.1
ATP2B4	0	1.1706386355957	0.52	0.36	0	Astrocyte	ATP2B4
RGS22	0	2.47402338326441	0.224	0.064	0	Astrocyte	RGS22
POU3F2	0	2.47944186759502	0.233	0.074	0	Astrocyte	POU3F2
SH3BP2	0	3.87705818784789	0.174	0.015	0	Astrocyte	SH3BP2
PDK4	0	1.94473315578019	0.261	0.103	0	Astrocyte	PDK4
SALL3	0	2.83850458344663	0.194	0.036	0	Astrocyte	SALL3
MT3	0	2.29883160986871	0.272	0.115	0	Astrocyte	MT3
NOTCH1	0	2.06829023142847	0.221	0.064	0	Astrocyte	NOTCH1
CD99	0	2.99632325905686	0.189	0.032	0	Astrocyte	CD99
OSGIN2	0	3.20326565278212	0.28	0.124	0	Astrocyte	OSGIN2
HES1	0	4.46223012925338	0.17	0.014	0	Astrocyte	HES1
PRDM5	0	2.19601376134576	0.351	0.195	0	Astrocyte	PRDM5
TOB1	0	2.56137103496873	0.294	0.138	0	Astrocyte	TOB1
AQP4-AS1	0	1.43891048363173	0.624	0.468	0	Astrocyte	AQP4-AS1
TRAK1	0	1.88320674024348	0.652	0.497	0	Astrocyte	TRAK1
SLC39A11	0	1.04026015501903	0.723	0.568	0	Astrocyte	SLC39A11
C2orf72	0	2.31449093898755	0.37	0.215	0	Astrocyte	C2orf72
TMEM220-AS1	0	3.95637283959512	0.18	0.025	0	Astrocyte	TMEM220-AS1
ZNF98	0	4.05451204683008	0.253	0.098	0	Astrocyte	ZNF98
SFMBT2	0	1.00081587277144	0.618	0.463	0	Astrocyte	SFMBT2
CHPT1	0	2.08263833144246	0.564	0.409	0	Astrocyte	CHPT1
AC103923.1	0	3.66981118470301	0.221	0.067	0	Astrocyte	AC103923.1
SLC18B1	0	2.40686413853231	0.329	0.176	0	Astrocyte	SLC18B1
CNTN1	0	0.939906874128966	0.845	0.692	0	Astrocyte	CNTN1
NR2F1	0	2.19601614910093	0.323	0.17	0	Astrocyte	NR2F1
TMEM47	0	2.32119074421339	0.313	0.16	0	Astrocyte	TMEM47
TIMP3	0	2.30945563643716	0.428	0.275	0	Astrocyte	TIMP3
AC026316.5	0	1.9447618315871	0.23	0.078	0	Astrocyte	AC026316.5
FAM198B-AS1	0	3.67527331160768	0.187	0.035	0	Astrocyte	FAM198B-AS1
ZBTB20-AS5	0	1.7015897634665	0.292	0.14	0	Astrocyte	ZBTB20-AS5
ARHGEF6	0	2.16261229238096	0.291	0.139	0	Astrocyte	ARHGEF6
TPCN1	0	1.84697070969305	0.513	0.362	0	Astrocyte	TPCN1
MMD2	0	2.04267670524545	0.459	0.309	0	Astrocyte	MMD2
ARHGAP5	0	1.71126220832636	0.775	0.625	0	Astrocyte	ARHGAP5
VWA3B	0	2.80183462736369	0.173	0.023	0	Astrocyte	VWA3B
GASK1B	0	2.53169634664486	0.216	0.066	0	Astrocyte	GASK1B
LHX2	0	2.97901879797856	0.244	0.094	0	Astrocyte	LHX2
RIN2	0	1.06971199179593	0.608	0.458	0	Astrocyte	RIN2
LINC00271	0	2.03771308367391	0.387	0.238	0	Astrocyte	LINC00271
AKAP13	0	1.40459865109242	0.522	0.373	0	Astrocyte	AKAP13
AL133257.1	0	5.49390613209077	0.155	0.006	0	Astrocyte	AL133257.1
CRB2	0	2.71572888420908	0.19	0.041	0	Astrocyte	CRB2
RNF19A	0	2.6381254878053	0.596	0.447	0	Astrocyte	RNF19A
LRMDA	0	0.946249376606763	0.515	0.367	0	Astrocyte	LRMDA
ZHX3	0	1.91509956580848	0.794	0.646	0	Astrocyte	ZHX3
MYBPC1	0	3.34203114436046	0.183	0.035	0	Astrocyte	MYBPC1
DPP10	0	2.53322286804163	0.899	0.752	0	Astrocyte	DPP10
ACKR3	0	4.72150753432121	0.167	0.02	0	Astrocyte	ACKR3
CFAP54	0	1.98961389400049	0.454	0.307	0	Astrocyte	CFAP54
LINC02340	0	2.27384225340859	0.273	0.126	0	Astrocyte	LINC02340
MMP28	0	3.75993025578274	0.196	0.049	0	Astrocyte	MMP28
EGLN3	0	2.34717820892569	0.354	0.207	0	Astrocyte	EGLN3
ST5	0	1.69391695266075	0.425	0.278	0	Astrocyte	ST5
BCKDHB	0	2.0029157014584	0.71	0.564	0	Astrocyte	BCKDHB
BAALC-AS1	0	2.42575222667785	0.326	0.18	0	Astrocyte	BAALC-AS1
CLDN10	0	3.87962797842403	0.166	0.02	0	Astrocyte	CLDN10
LINC02251	0	5.29352153460553	0.161	0.015	0	Astrocyte	LINC02251
FUT10	0	2.32629772277977	0.291	0.145	0	Astrocyte	FUT10
NBPF14	0	3.34341302131394	0.176	0.031	0	Astrocyte	NBPF14
CAPN2	0	1.937120265638	0.364	0.219	0	Astrocyte	CAPN2
SRPX2	0	4.17655925460986	0.155	0.01	0	Astrocyte	SRPX2
LRRC8A	0	2.80549640247768	0.264	0.12	0	Astrocyte	LRRC8A
NFIA-AS2	0	3.43843045645688	0.177	0.033	0	Astrocyte	NFIA-AS2
AL096709.1	0	6.46446879683754	0.147	0.003	0	Astrocyte	AL096709.1
DIAPH3	0	3.5419281513391	0.178	0.034	0	Astrocyte	DIAPH3
RFX3-AS1	0	1.34225185127993	0.617	0.474	0	Astrocyte	RFX3-AS1
SLC44A3	0	3.87683082294745	0.174	0.031	0	Astrocyte	SLC44A3
AC234582.1	0	3.91803225035138	0.172	0.029	0	Astrocyte	AC234582.1
NACC2	0	1.5357978656693	0.285	0.142	0	Astrocyte	NACC2
ITM2C	0	2.14715812968064	0.346	0.203	0	Astrocyte	ITM2C
AC138627.1	0	1.88337421080997	0.417	0.274	0	Astrocyte	AC138627.1
CYBRD1	0	1.27518901064603	0.249	0.107	0	Astrocyte	CYBRD1
LMO3	0	1.08798874668733	0.647	0.505	0	Astrocyte	LMO3
RNF182	0	3.58950103584454	0.188	0.047	0	Astrocyte	RNF182
LINC02406	0	3.37990330304274	0.186	0.045	0	Astrocyte	LINC02406
TTN	0	2.64982181096372	0.449	0.309	0	Astrocyte	TTN
FAS	0	4.14939199227808	0.163	0.023	0	Astrocyte	FAS
EFHC2	0	2.37527959963151	0.21	0.07	0	Astrocyte	EFHC2
ZFHX3	0	0.99072296853256	0.6	0.46	0	Astrocyte	ZFHX3
LRAT	0	4.7956639719018	0.154	0.015	0	Astrocyte	LRAT
HSPA1A	0	1.71340253660901	0.289	0.15	0	Astrocyte	HSPA1A
NOTCH2NLC	0	3.23012511872801	0.185	0.047	0	Astrocyte	NOTCH2NLC
TRDN	0	3.97654184152551	0.17	0.032	0	Astrocyte	TRDN
COL27A1	0	3.14578173361579	0.196	0.058	0	Astrocyte	COL27A1
SLC3A2	0	2.4865660205969	0.271	0.133	0	Astrocyte	SLC3A2
MEIKIN	0	2.81731154568515	0.309	0.171	0	Astrocyte	MEIKIN
FKBP5	0	1.32239074022341	0.436	0.299	0	Astrocyte	FKBP5
AC024145.1	0	2.68242695825746	0.188	0.051	0	Astrocyte	AC024145.1
LGI4	0	2.60707673306307	0.269	0.132	0	Astrocyte	LGI4
CCDC190	0	5.54766451310698	0.145	0.008	0	Astrocyte	CCDC190
P2RY1	0	3.43356618356249	0.175	0.038	0	Astrocyte	P2RY1
TJP2	0	1.76007352877483	0.37	0.233	0	Astrocyte	TJP2
AC106845.1	0	2.50620971557709	0.343	0.207	0	Astrocyte	AC106845.1
TUBB2B	0	2.48471078692953	0.212	0.076	0	Astrocyte	TUBB2B
AC083864.5	0	6.46709568376662	0.139	0.003	0	Astrocyte	AC083864.5
PLXNB1	0	1.52902570771115	0.247	0.112	0	Astrocyte	PLXNB1
CTBP2	0	1.12643880254485	0.459	0.324	0	Astrocyte	CTBP2
MT1E	0	3.64691899450456	0.151	0.016	0	Astrocyte	MT1E
SLC9A3R1	0	2.75748683778015	0.167	0.032	0	Astrocyte	SLC9A3R1
AXL	0	2.91037067950624	0.153	0.018	0	Astrocyte	AXL
CASC17	0	5.89207444467187	0.141	0.006	0	Astrocyte	CASC17
AC007193.2	0	4.30026329176427	0.146	0.011	0	Astrocyte	AC007193.2
CHRDL1	0	3.44180290496457	0.173	0.038	0	Astrocyte	CHRDL1
AC008957.1	0	3.24345574815967	0.158	0.024	0	Astrocyte	AC008957.1
HSDL2	0	1.98178453825077	0.302	0.168	0	Astrocyte	HSDL2
MAPK10	0	1.18528155992552	0.955	0.822	0	Astrocyte	MAPK10
TULP3	0	1.60563631822817	0.315	0.182	0	Astrocyte	TULP3
LYPD6	0	2.32411311661499	0.194	0.062	0	Astrocyte	LYPD6
ADD3	0	1.56356613576577	0.811	0.679	0	Astrocyte	ADD3
APC	0	1.8846977122781	0.874	0.743	0	Astrocyte	APC
NEK6	0	2.5879843157879	0.246	0.115	0	Astrocyte	NEK6
USH1C	0	2.52080675840936	0.187	0.056	0	Astrocyte	USH1C
DAAM1	0	1.58554758387108	0.652	0.521	0	Astrocyte	DAAM1
DDR1	0	1.50786044671557	0.272	0.142	0	Astrocyte	DDR1
AF279873.3	0	3.27491787094749	0.208	0.078	0	Astrocyte	AF279873.3
AL078459.1	0	2.38341510452688	0.264	0.135	0	Astrocyte	AL078459.1
AC073050.1	0	1.34860081507026	0.698	0.569	0	Astrocyte	AC073050.1
GAREM1	0	1.31671682654027	0.727	0.598	0	Astrocyte	GAREM1
FGGY	0	1.66555596837951	0.483	0.355	0	Astrocyte	FGGY
LIX1	0	4.1370762269037	0.144	0.016	0	Astrocyte	LIX1
TNIK	0	2.03496569449168	0.92	0.793	0	Astrocyte	TNIK
ARHGEF10	0	1.22894468442101	0.481	0.354	0	Astrocyte	ARHGEF10
LINC00391	0	3.817041597251	0.139	0.012	0	Astrocyte	LINC00391
CLYBL	0	1.97389267927447	0.393	0.266	0	Astrocyte	CLYBL
FGFR1	0	1.56754852824588	0.291	0.164	0	Astrocyte	FGFR1
UBC	0	2.3460464732908	0.359	0.232	0	Astrocyte	UBC
LINC01376	0	1.62416661844332	0.408	0.281	0	Astrocyte	LINC01376
AC093305.1	0	3.84566761969518	0.17	0.044	0	Astrocyte	AC093305.1
EMX2	0	5.88064179091695	0.129	0.003	0	Astrocyte	EMX2
MFGE8	0	3.29651856192463	0.152	0.026	0	Astrocyte	MFGE8
RHPN2	0	3.39569334951563	0.157	0.031	0	Astrocyte	RHPN2
EVC2	0	4.37849286107969	0.134	0.009	0	Astrocyte	EVC2
VSIR	0	2.87781319934562	0.14	0.015	0	Astrocyte	VSIR
LRP4-AS1	0	2.42115895564064	0.16	0.035	0	Astrocyte	LRP4-AS1
AL117335.1	0	2.64440604784066	0.22	0.095	0	Astrocyte	AL117335.1
LINC00298	0	2.97504762624458	0.158	0.034	0	Astrocyte	LINC00298
ZBTB20	0	1.14262888171109	0.984	0.86	0	Astrocyte	ZBTB20
AC036214.1	0	3.38452360349023	0.177	0.053	0	Astrocyte	AC036214.1
YBX3	0	2.85297034959764	0.161	0.038	0	Astrocyte	YBX3
AC093610.1	0	2.67049812396116	0.205	0.082	0	Astrocyte	AC093610.1
AL157396.1	0	2.59960081593015	0.286	0.163	0	Astrocyte	AL157396.1
ACP6	0	2.34331483915811	0.261	0.139	0	Astrocyte	ACP6
ANTXR2	0	2.1973080068948	0.189	0.067	0	Astrocyte	ANTXR2
VEGFA	0	2.44543522052816	0.215	0.093	0	Astrocyte	VEGFA
FXYD1	0	4.25095156356382	0.142	0.02	0	Astrocyte	FXYD1
CTSH	0	3.58828658012883	0.166	0.045	0	Astrocyte	CTSH
ELN	0	2.38400372950614	0.188	0.067	0	Astrocyte	ELN
CPQ	0	0.845930815563495	0.618	0.497	0	Astrocyte	CPQ
CASP7	0	3.57408695927257	0.146	0.025	0	Astrocyte	CASP7
LINC01550	0	2.96373141747978	0.157	0.036	0	Astrocyte	LINC01550
IDH2-DT	0	3.71139106442545	0.147	0.026	0	Astrocyte	IDH2-DT
MRO	0	4.28670590448839	0.134	0.014	0	Astrocyte	MRO
NID1	0	2.63804820410977	0.146	0.027	0	Astrocyte	NID1
OSMR	0	2.91538397888156	0.145	0.026	0	Astrocyte	OSMR
PCED1B	0	2.13253751090013	0.252	0.133	0	Astrocyte	PCED1B
SFRP2	0	4.83238101023864	0.134	0.016	0	Astrocyte	SFRP2
AL445259.1	0	5.71730207921848	0.122	0.004	0	Astrocyte	AL445259.1
CC2D2B	0	2.1326413975354	0.248	0.13	0	Astrocyte	CC2D2B
GNA13	0	1.71421227779226	0.397	0.279	0	Astrocyte	GNA13
CNTFR	0	2.94184328055726	0.202	0.085	0	Astrocyte	CNTFR
MSRB3	0	1.99356508270569	0.308	0.191	0	Astrocyte	MSRB3
LATS2	0	2.24530762673574	0.149	0.033	0	Astrocyte	LATS2
PRTG	0	2.25470271856361	0.173	0.057	0	Astrocyte	PRTG
FAM167A	0	3.99053834822899	0.137	0.022	0	Astrocyte	FAM167A
AC002451.1	0	2.00579546102241	0.199	0.084	0	Astrocyte	AC002451.1
ABI1	0	1.57769180602152	0.669	0.554	0	Astrocyte	ABI1
PLCD3	0	4.36209966109265	0.137	0.023	0	Astrocyte	PLCD3
ATP13A5	0	3.1948579689259	0.152	0.038	0	Astrocyte	ATP13A5
BMPR1A	0	1.59830184735689	0.654	0.54	0	Astrocyte	BMPR1A
MSI1	0	3.71936002486137	0.137	0.024	0	Astrocyte	MSI1
LINC01965	0	3.46083380503703	0.131	0.018	0	Astrocyte	LINC01965
ID1	0	4.01295975613993	0.123	0.01	0	Astrocyte	ID1
CCDC80	0	5.04545519351856	0.12	0.007	0	Astrocyte	CCDC80
PAWR	0	1.84896380509878	0.209	0.096	0	Astrocyte	PAWR
WASF3	0	1.79980694415889	0.519	0.407	0	Astrocyte	WASF3
KCTD15	0	3.66984318244401	0.137	0.025	0	Astrocyte	KCTD15
KLKB1	0	2.34323100386916	0.219	0.108	0	Astrocyte	KLKB1
TTC23	0	1.73008733145922	0.214	0.103	0	Astrocyte	TTC23
NAV3	0	0.928667756823693	0.963	0.852	0	Astrocyte	NAV3
DEC1	0	2.91750668100242	0.199	0.089	0	Astrocyte	DEC1
SMO	0	4.10498147375566	0.125	0.015	0	Astrocyte	SMO
EMP1	0	3.83791226842349	0.121	0.011	0	Astrocyte	EMP1
JUNB	0	3.20726333031506	0.154	0.044	0	Astrocyte	JUNB
TLE1	0	1.7997185707755	0.434	0.324	0	Astrocyte	TLE1
RYR1	0	1.94984419137409	0.236	0.126	0	Astrocyte	RYR1
LYVE1	0	3.7179287727332	0.131	0.022	0	Astrocyte	LYVE1
AC023421.2	0	3.4434121223371	0.162	0.053	0	Astrocyte	AC023421.2
TSC22D2	0	1.5835288491836	0.613	0.504	0	Astrocyte	TSC22D2
CASC2	0	1.7556627215717	0.413	0.304	0	Astrocyte	CASC2
B3GAT2	0	2.82857645893777	0.261	0.153	0	Astrocyte	B3GAT2
PTPN14	0	1.85358756003762	0.22	0.112	0	Astrocyte	PTPN14
MT1X	0	4.05345654126319	0.12	0.012	0	Astrocyte	MT1X
SLC25A43	0	2.50434370516315	0.216	0.108	0	Astrocyte	SLC25A43
IQCK	0	1.64572798684866	0.51	0.402	0	Astrocyte	IQCK
ZNF516	0	1.63490718441327	0.458	0.351	0	Astrocyte	ZNF516
A2ML1	0	3.46362730193295	0.149	0.042	0	Astrocyte	A2ML1
COTL1	0	2.41777037919556	0.176	0.069	0	Astrocyte	COTL1
HSPA1B	0	1.81419951470951	0.179	0.073	0	Astrocyte	HSPA1B
MSN	0	1.73638820404553	0.184	0.078	0	Astrocyte	MSN
GPC4	0	2.75650825761193	0.182	0.076	0	Astrocyte	GPC4
AC008014.1	0	1.85605815151629	0.379	0.273	0	Astrocyte	AC008014.1
TMEM164	0	1.91719142678229	0.438	0.332	0	Astrocyte	TMEM164
MAOA	0	2.80153866544853	0.156	0.051	0	Astrocyte	MAOA
APLNR	0	6.19365049319558	0.107	0.002	0	Astrocyte	APLNR
EPHB1	0	1.48064084158036	0.567	0.462	0	Astrocyte	EPHB1
AC098656.1	0	6.70425515830772	0.106	0.002	0	Astrocyte	AC098656.1
KATNAL2	0	1.72179582011162	0.382	0.278	0	Astrocyte	KATNAL2
NAV2	0	0.869721768570267	0.889	0.786	0	Astrocyte	NAV2
PANTR1	0	1.33167909142263	0.557	0.455	0	Astrocyte	PANTR1
LINC02006	0	3.27037915886008	0.136	0.034	0	Astrocyte	LINC02006
HEY2	0	2.30940472824577	0.13	0.028	0	Astrocyte	HEY2
CTXND1	0	1.81956842351445	0.165	0.063	0	Astrocyte	CTXND1
RFX3	0	1.1779979508078	0.858	0.756	0	Astrocyte	RFX3
AL606923.2	0	3.29122893353399	0.125	0.024	0	Astrocyte	AL606923.2
TLE3	0	2.3976671969227	0.171	0.07	0	Astrocyte	TLE3
ACSF2	0	3.85617713104694	0.112	0.011	0	Astrocyte	ACSF2
AC005332.4	0	3.14532162834476	0.14	0.039	0	Astrocyte	AC005332.4
WFS1	0	2.69543809340439	0.175	0.074	0	Astrocyte	WFS1
NKAIN4	0	3.37950916720034	0.122	0.021	0	Astrocyte	NKAIN4
ARSJ	0	2.35227222294801	0.169	0.069	0	Astrocyte	ARSJ
NBPF19	0	3.42278710352068	0.127	0.028	0	Astrocyte	NBPF19
PPFIA1	0	1.70421325603576	0.582	0.483	0	Astrocyte	PPFIA1
EPHX1	0	2.01872216941273	0.17	0.072	0	Astrocyte	EPHX1
NAA11	0	3.9432396652673	0.115	0.017	0	Astrocyte	NAA11
DDIT4	0	3.45351427945375	0.127	0.029	0	Astrocyte	DDIT4
SRPX	0	4.35963900141676	0.114	0.016	0	Astrocyte	SRPX
RPS6KA2	0	0.907867326404797	0.85	0.752	0	Astrocyte	RPS6KA2
NBPF26	0	2.9120110243401	0.152	0.055	0	Astrocyte	NBPF26
CP	0	2.52852223829457	0.139	0.042	0	Astrocyte	CP
FKBP10	0	4.13018714065613	0.106	0.009	0	Astrocyte	FKBP10
CEP112	0	1.12798483658183	0.526	0.43	0	Astrocyte	CEP112
BDH2	0	2.3291326997593	0.132	0.036	0	Astrocyte	BDH2
AL590617.2	0	4.81058628248254	0.101	0.005	0	Astrocyte	AL590617.2
RGL3	0	4.12799653331407	0.103	0.007	0	Astrocyte	RGL3
AC079848.2	0	3.4512091873925	0.118	0.023	0	Astrocyte	AC079848.2
AC023051.1	0	2.69553613437019	0.122	0.029	0	Astrocyte	AC023051.1
NEK11	0	1.49773210290587	0.483	0.39	0	Astrocyte	NEK11
MIR99AHG	0	2.09688900863083	0.986	0.893	0	Astrocyte	MIR99AHG
IFITM3	0	3.46224724058274	0.101	0.009	0	Astrocyte	IFITM3
PLTP	0	3.13982786703497	0.113	0.021	0	Astrocyte	PLTP
DBI	0	2.06641738782588	0.146	0.055	0	Astrocyte	DBI
HLA-E	0	2.48486383644346	0.109	0.018	0	Astrocyte	HLA-E
ENHO	0	3.61707155432972	0.111	0.02	0	Astrocyte	ENHO
FBLN1	0	2.0192948453541	0.106	0.015	0	Astrocyte	FBLN1
GSTM2	0	2.49179274704532	0.146	0.056	0	Astrocyte	GSTM2
AC007666.2	0	2.63301920572423	0.115	0.025	0	Astrocyte	AC007666.2
HIF1A	0	1.61920805002305	0.469	0.379	0	Astrocyte	HIF1A
CCDC141	0	3.54338610912203	0.109	0.02	0	Astrocyte	CCDC141
DDX60	0	2.01913901517804	0.122	0.033	0	Astrocyte	DDX60
GAREM2	0	3.98113788749386	0.101	0.013	0	Astrocyte	GAREM2
PON3	0	3.76932157497992	0.099	0.011	0	Astrocyte	PON3
CCN1	0	2.63075828453281	0.108	0.02	0	Astrocyte	CCN1
VANGL2	0	2.97946535907789	0.124	0.036	0	Astrocyte	VANGL2
PLCD1	0	3.60415792337217	0.104	0.016	0	Astrocyte	PLCD1
PHKG1	0	2.72263126304951	0.141	0.053	0	Astrocyte	PHKG1
ROBO3	0	2.72184715870676	0.122	0.034	0	Astrocyte	ROBO3
AL158064.1	0	3.6083489671036	0.109	0.021	0	Astrocyte	AL158064.1
ERBB2	0	3.31951395829575	0.112	0.024	0	Astrocyte	ERBB2
ACSL6	0	1.85394699076856	0.493	0.405	0	Astrocyte	ACSL6
NTSR2	0	4.88431996329856	0.096	0.009	0	Astrocyte	NTSR2
EPAS1	0	1.03330779278313	0.132	0.045	0	Astrocyte	EPAS1
PARP14	0	1.4680831926464	0.132	0.045	0	Astrocyte	PARP14
LINC00278	0	2.56013563958193	0.098	0.011	0	Astrocyte	LINC00278
AC083837.1	0	3.87870474799949	0.104	0.017	0	Astrocyte	AC083837.1
LCNL1	0	2.65269136167025	0.123	0.036	0	Astrocyte	LCNL1
FAM181B	0	2.52598893332569	0.112	0.025	0	Astrocyte	FAM181B
TNFRSF1A	0	2.88679459158262	0.112	0.025	0	Astrocyte	TNFRSF1A
IGDCC4	0	3.18870676789898	0.118	0.031	0	Astrocyte	IGDCC4
AC007432.1	0	5.63284286526773	0.091	0.004	0	Astrocyte	AC007432.1
PHYHIPL	0	0.855180766198638	0.663	0.577	0	Astrocyte	PHYHIPL
GPR161	0	2.82800808358769	0.136	0.05	0	Astrocyte	GPR161
AIFM3	0	4.45168117471421	0.101	0.015	0	Astrocyte	AIFM3
S1PR1	0	4.55668398304009	0.09	0.004	0	Astrocyte	S1PR1
STK17B	0	2.7590011098408	0.119	0.033	0	Astrocyte	STK17B
FGD4	0	1.32010015296583	0.53	0.445	0	Astrocyte	FGD4
PARP9	0	2.04890585516531	0.114	0.029	0	Astrocyte	PARP9
NT5E	0	2.50491547670328	0.125	0.04	0	Astrocyte	NT5E
LINC01896	0	2.6844750203011	0.108	0.023	0	Astrocyte	LINC01896
ERBB4	0	0.635254496371241	0.955	0.87	0	Astrocyte	ERBB4
AC104389.5	0	2.37841641771997	0.132	0.048	0	Astrocyte	AC104389.5
AL353660.1	0	2.89324217231089	0.11	0.026	0	Astrocyte	AL353660.1
NFATC4	0	4.93932432793226	0.089	0.005	0	Astrocyte	NFATC4
ADORA2B	0	5.18069198965346	0.089	0.005	0	Astrocyte	ADORA2B
CDH4	0	1.12413400001352	0.543	0.46	0	Astrocyte	CDH4
PLEKHO2	0	3.48255435813568	0.092	0.009	0	Astrocyte	PLEKHO2
ZFP36	0	2.95901186619253	0.096	0.013	0	Astrocyte	ZFP36
TSPAN6	0	3.75476741087327	0.098	0.015	0	Astrocyte	TSPAN6
SAMD9L	0	3.00107994468634	0.094	0.012	0	Astrocyte	SAMD9L
AC027117.1	0	3.32117494977852	0.096	0.014	0	Astrocyte	AC027117.1
SORBS3	0	2.36556426692243	0.118	0.036	0	Astrocyte	SORBS3
MOK	0	1.58201703156335	0.452	0.371	0	Astrocyte	MOK
IFI44L	0	1.97358940190602	0.097	0.016	0	Astrocyte	IFI44L
AL390755.1	0	3.59036713055415	0.112	0.031	0	Astrocyte	AL390755.1
SERPINA3	0	5.75595070897713	0.085	0.004	0	Astrocyte	SERPINA3
ITPKB-AS1	0	3.40397501638951	0.091	0.011	0	Astrocyte	ITPKB-AS1
HKDC1	0	3.72318920529655	0.09	0.01	0	Astrocyte	HKDC1
EVC	0	2.92874626421829	0.121	0.041	0	Astrocyte	EVC
MAT2A	0	1.59360799186197	0.464	0.385	0	Astrocyte	MAT2A
INPPL1	0	2.45476567394989	0.11	0.031	0	Astrocyte	INPPL1
GABRA2	0	1.41031685831996	0.565	0.486	0	Astrocyte	GABRA2
LPAR4	0	4.39553760634201	0.084	0.006	0	Astrocyte	LPAR4
KCNE4	0	3.57885088794181	0.092	0.015	0	Astrocyte	KCNE4
AL162725.2	0	4.99350298680202	0.082	0.005	0	Astrocyte	AL162725.2
RIMKLB	0	1.54345124001254	0.469	0.392	0	Astrocyte	RIMKLB
WWOX	0	1.3465259152311	0.962	0.885	0	Astrocyte	WWOX
AC053513.1	0	2.08729447170503	0.493	0.417	0	Astrocyte	AC053513.1
LFNG	0	4.78029700538442	0.08	0.004	0	Astrocyte	LFNG
IMPA2	0	3.64849531890494	0.093	0.017	0	Astrocyte	IMPA2
PRODH	0	5.04048017525401	0.08	0.004	0	Astrocyte	PRODH
FOXN3	0	0.902787215081468	0.699	0.623	0	Astrocyte	FOXN3
ADIRF	0	3.7919314539936	0.085	0.01	0	Astrocyte	ADIRF
GSTM5	0	4.36540905120255	0.081	0.006	0	Astrocyte	GSTM5
CYP4F11	0	5.01843009861818	0.078	0.003	0	Astrocyte	CYP4F11
GJB6	0	5.71400818651435	0.076	0.002	0	Astrocyte	GJB6
CTNND2	0	1.72709241614676	0.984	0.91	0	Astrocyte	CTNND2
SORL1	0	0.743988139893489	0.593	0.519	0	Astrocyte	SORL1
AC107021.1	0	2.87717691824158	0.109	0.036	0	Astrocyte	AC107021.1
NR2E1	0	3.29193878765756	0.089	0.016	0	Astrocyte	NR2E1
MT1M	0	4.39623446685953	0.079	0.006	0	Astrocyte	MT1M
MGAM	0	2.98623456396591	0.098	0.026	0	Astrocyte	MGAM
AC019257.1	0	3.32174885717004	0.106	0.034	0	Astrocyte	AC019257.1
NUPR1	0	3.40938615609553	0.089	0.017	0	Astrocyte	NUPR1
NBPF10	0	2.9699992434383	0.09	0.019	0	Astrocyte	NBPF10
ACBD7	0	4.37964489089483	0.078	0.008	0	Astrocyte	ACBD7
AC015908.2	0	4.47222968575769	0.078	0.008	0	Astrocyte	AC015908.2
LINC02656	0	4.22375201016005	0.074	0.004	0	Astrocyte	LINC02656
KMT2C	0	0.443966273998615	0.815	0.884	0	Astrocyte	KMT2C
FGL1	0	3.86271894950257	0.075	0.006	0	Astrocyte	FGL1
SDS	0	4.90778785078485	0.074	0.005	0	Astrocyte	SDS
LCAT	0	4.07562286930433	0.076	0.007	0	Astrocyte	LCAT
FNBP1	0	0.778107182974662	0.807	0.739	0	Astrocyte	FNBP1
VAC14-AS1	0	3.99500382215673	0.08	0.012	0	Astrocyte	VAC14-AS1
NFATC1	0	2.46837532783016	0.085	0.017	0	Astrocyte	NFATC1
GABBR1	0	1.42053051919791	0.552	0.485	0	Astrocyte	GABBR1
LINC01814	0	3.70064660626645	0.092	0.025	0	Astrocyte	LINC01814
MYORG	0	2.53983133238004	0.095	0.028	0	Astrocyte	MYORG
AC087482.1	0	4.07464203495003	0.085	0.018	0	Astrocyte	AC087482.1
XAF1	0	1.76634267725902	0.084	0.017	0	Astrocyte	XAF1
COL4A6	0	3.11752358223889	0.078	0.012	0	Astrocyte	COL4A6
LINC01338	0	4.70900212955289	0.073	0.007	0	Astrocyte	LINC01338
AL031056.1	0	5.96377968796084	0.066	0.001	0	Astrocyte	AL031056.1
LGALS3	0	3.52988623045167	0.073	0.008	0	Astrocyte	LGALS3
ENTPD1-AS1	0	1.08570314997841	0.584	0.519	0	Astrocyte	ENTPD1-AS1
TTC28	0	0.877845070352886	0.806	0.742	0	Astrocyte	TTC28
ARHGEF12	0	1.21929650763211	0.694	0.63	0	Astrocyte	ARHGEF12
BX470102.2	0	4.13751642775832	0.069	0.006	0	Astrocyte	BX470102.2
PTH1R	0	3.42908436541144	0.074	0.011	0	Astrocyte	PTH1R
IL17RB	0	2.68037291932153	0.082	0.019	0	Astrocyte	IL17RB
TNRC6A	0	0.999370217071352	0.931	0.869	0	Astrocyte	TNRC6A
S100A13	0	2.4484242095653	0.082	0.02	0	Astrocyte	S100A13
LMOD1	0	2.79760383899089	0.078	0.016	0	Astrocyte	LMOD1
PYGM	0	5.35708133773631	0.064	0.002	0	Astrocyte	PYGM
SLC13A5	0	4.53624187660694	0.068	0.007	0	Astrocyte	SLC13A5
HK2	0	2.82425963984847	0.075	0.014	0	Astrocyte	HK2
ENTPD2	0	4.27685753874607	0.068	0.008	0	Astrocyte	ENTPD2
LINC01080	0	3.48971237629151	0.07	0.01	0	Astrocyte	LINC01080
SLC2A10	0	3.37307739614988	0.069	0.009	0	Astrocyte	SLC2A10
EMP2	0	2.41657622458398	0.081	0.021	0	Astrocyte	EMP2
ITGB8	0	0.976780128047603	0.609	0.55	0	Astrocyte	ITGB8
NTM	0	1.15642838280766	0.946	0.887	0	Astrocyte	NTM
AC104574.2	0	3.73798204437811	0.07	0.012	0	Astrocyte	AC104574.2
SLC12A4	0	3.07796532199675	0.069	0.011	0	Astrocyte	SLC12A4
FAM167A-AS1	0	2.86747187066767	0.078	0.02	0	Astrocyte	FAM167A-AS1
GADD45B	0	3.23937307660819	0.076	0.018	0	Astrocyte	GADD45B
SELENBP1	0	3.93677481872369	0.062	0.005	0	Astrocyte	SELENBP1
AC072022.2	0	4.06251074169752	0.064	0.007	0	Astrocyte	AC072022.2
RAB34	0	4.27408437693872	0.062	0.005	0	Astrocyte	RAB34
LPIN3	0	4.03785437552709	0.063	0.007	0	Astrocyte	LPIN3
NPAS3	0	1.9424687650845	0.994	0.939	0	Astrocyte	NPAS3
SULT1C4	0	2.87315970892818	0.069	0.014	0	Astrocyte	SULT1C4
AC018616.1	0	3.71528827330778	0.064	0.009	0	Astrocyte	AC018616.1
GPRC5C	0	3.98361315609803	0.061	0.006	0	Astrocyte	GPRC5C
PLA2G5	0	4.59058475736386	0.058	0.004	0	Astrocyte	PLA2G5
AC097658.2	0	5.60912715993158	0.056	0.002	0	Astrocyte	AC097658.2
GRTP1	0	3.70656722803395	0.061	0.008	0	Astrocyte	GRTP1
AC008250.1	0	4.02576803075449	0.063	0.011	0	Astrocyte	AC008250.1
FCGRT	0	2.5296141749056	0.063	0.011	0	Astrocyte	FCGRT
AC097462.3	0	4.62510520666632	0.055	0.004	0	Astrocyte	AC097462.3
RGR	0	4.92995800193635	0.054	0.003	0	Astrocyte	RGR
SLC7A10	0	4.58595306912466	0.054	0.003	0	Astrocyte	SLC7A10
AL121827.2	0	5.42931305484793	0.053	0.002	0	Astrocyte	AL121827.2
C1orf87	0	2.90969128022393	0.06	0.011	0	Astrocyte	C1orf87
LINC00498	0	4.65307972993707	0.053	0.004	0	Astrocyte	LINC00498
WEE2-AS1	0	3.3721313579735	0.062	0.013	0	Astrocyte	WEE2-AS1
RLBP1	0	4.22388527076355	0.054	0.005	0	Astrocyte	RLBP1
LTF	0	6.23306190559658	0.051	0.002	0	Astrocyte	LTF
REV3L	0	1.10471778880816	0.789	0.741	0	Astrocyte	REV3L
AC084740.1	0	4.5492412032277	0.055	0.007	0	Astrocyte	AC084740.1
ADM	0	4.34479182116534	0.055	0.007	0	Astrocyte	ADM
LINC01727	0	3.06588835308779	0.056	0.008	0	Astrocyte	LINC01727
INTU	0	1.29511149984102	0.577	0.529	0	Astrocyte	INTU
NOTCH2NLA	0	3.19698440859031	0.056	0.009	0	Astrocyte	NOTCH2NLA
NRARP	0	3.76939036830108	0.057	0.01	0	Astrocyte	NRARP
TRIM47	0	3.43711409277902	0.055	0.008	0	Astrocyte	TRIM47
TMEM232	0	0.782356415093272	0.663	0.617	0	Astrocyte	TMEM232
REPS1	0	1.30350121197704	0.635	0.589	0	Astrocyte	REPS1
GNAQ	0	0.548889981695364	0.842	0.888	0	Astrocyte	GNAQ
DYNC2H1	0	1.03023162421618	0.675	0.629	0	Astrocyte	DYNC2H1
SAMD11	0	4.62492987235073	0.052	0.006	0	Astrocyte	SAMD11
LINC01354	0	4.57657019472556	0.049	0.003	0	Astrocyte	LINC01354
LHFPL1	0	4.50567755264766	0.052	0.006	0	Astrocyte	LHFPL1
INHBB	0	3.55026854780871	0.053	0.008	0	Astrocyte	INHBB
AL589935.3	0	6.88612498277736	0.046	0.001	0	Astrocyte	AL589935.3
PRSS35	0	5.79679555025513	0.046	0.001	0	Astrocyte	PRSS35
ZIC5	0	3.85255020359273	0.049	0.004	0	Astrocyte	ZIC5
DDX17	0	0.576509833866996	0.855	0.899	0	Astrocyte	DDX17
CNGA3	0	4.35971056493997	0.05	0.006	0	Astrocyte	CNGA3
PIRT	0	4.22953230995744	0.05	0.006	0	Astrocyte	PIRT
AC117464.1	0	2.57970732299907	0.054	0.01	0	Astrocyte	AC117464.1
AL133330.2	0	5.99527820643326	0.046	0.002	0	Astrocyte	AL133330.2
APOC1	0	3.92576933776466	0.048	0.004	0	Astrocyte	APOC1
BGN	0	2.86922345427113	0.051	0.007	0	Astrocyte	BGN
PIK3C2A	0	1.62928514625533	0.583	0.539	0	Astrocyte	PIK3C2A
TEAD3	0	3.71799776296304	0.048	0.005	0	Astrocyte	TEAD3
SPX	0	3.51062608025186	0.052	0.009	0	Astrocyte	SPX
SMAD6	0	1.75286254960885	0.051	0.008	0	Astrocyte	SMAD6
AC103874.1	0	6.07617499006839	0.044	0.001	0	Astrocyte	AC103874.1
LPIN1	0	1.60800992812818	0.503	0.46	0	Astrocyte	LPIN1
SPTBN1	0	0.558955856847605	0.805	0.848	0	Astrocyte	SPTBN1
CLIP1	0	1.27773248447072	0.595	0.552	0	Astrocyte	CLIP1
ALDH1L1-AS2	0	3.57951345937518	0.047	0.005	0	Astrocyte	ALDH1L1-AS2
AC015908.3	0	4.1758510686567	0.048	0.006	0	Astrocyte	AC015908.3
AC007325.2	0	5.16510917481857	0.044	0.002	0	Astrocyte	AC007325.2
FYN	0	1.31988446244747	0.804	0.763	0	Astrocyte	FYN
IGFN1	0	5.6292520263875	0.042	0.001	0	Astrocyte	IGFN1
AC021055.1	0	5.18829990894217	0.043	0.002	0	Astrocyte	AC021055.1
GBP1	0	3.3045718200395	0.047	0.007	0	Astrocyte	GBP1
ID2-AS1	0	4.48194695765477	0.046	0.006	0	Astrocyte	ID2-AS1
TMEM176B	0	3.24520766598178	0.046	0.006	0	Astrocyte	TMEM176B
MKLN1	0	1.30629256726833	0.895	0.856	0	Astrocyte	MKLN1
LCN12	0	4.06240447139383	0.047	0.008	0	Astrocyte	LCN12
AL356419.1	0	6.63776818446504	0.04	0.001	0	Astrocyte	AL356419.1
ZIC2	0	3.15576958780653	0.044	0.005	0	Astrocyte	ZIC2
CYP11A1	0	4.07887459270646	0.043	0.004	0	Astrocyte	CYP11A1
MACF1	0	1.59669421696284	0.968	0.929	0	Astrocyte	MACF1
PBX1	0	0.792516761955672	0.831	0.792	0	Astrocyte	PBX1
CTDSPL	0	1.03809324671241	0.601	0.562	0	Astrocyte	CTDSPL
S100A16	0	3.0368433808853	0.044	0.006	0	Astrocyte	S100A16
ACPP	0	3.90143021493781	0.043	0.005	0	Astrocyte	ACPP
HCG22	0	3.23787485855677	0.041	0.003	0	Astrocyte	HCG22
IFITM2	0	3.45686447047163	0.041	0.004	0	Astrocyte	IFITM2
TFCP2L1	0	3.79218652419524	0.04	0.003	0	Astrocyte	TFCP2L1
AL354754.1	0	3.01687911768051	0.043	0.006	0	Astrocyte	AL354754.1
ASTN2	0	0.504030881905456	0.832	0.795	0	Astrocyte	ASTN2
LRP1B	0	0.262961154165419	0.987	0.951	0	Astrocyte	LRP1B
LSAMP	0	1.36395185637039	0.994	0.958	0	Astrocyte	LSAMP
PLIN1	0	4.46683429206223	0.04	0.004	0	Astrocyte	PLIN1
FZD8	0	3.76099215679906	0.043	0.007	0	Astrocyte	FZD8
RRAD	0	4.38436773643694	0.043	0.007	0	Astrocyte	RRAD
RPE65	0	4.11347197927742	0.041	0.006	0	Astrocyte	RPE65
PDLIM4	0	4.08272409014373	0.04	0.005	0	Astrocyte	PDLIM4
PGGHG	0	3.92496772711314	0.037	0.002	0	Astrocyte	PGGHG
MED13L	0	0.793222603644606	0.818	0.852	0	Astrocyte	MED13L
AL024474.2	0	3.34431528079413	0.039	0.005	0	Astrocyte	AL024474.2
MAFTRR	0	3.93924781547966	0.039	0.005	0	Astrocyte	MAFTRR
CADM1	0	1.09296948720089	0.851	0.884	0	Astrocyte	CADM1
HES5	0	3.53268459341665	0.039	0.006	0	Astrocyte	HES5
MT1G	0	3.54675167720736	0.038	0.005	0	Astrocyte	MT1G
TNFSF13	0	3.86836276596158	0.038	0.005	0	Astrocyte	TNFSF13
LINC01995	0	5.05943452371357	0.033	0.001	0	Astrocyte	LINC01995
AL353753.1	0	4.59448083899067	0.036	0.004	0	Astrocyte	AL353753.1
LINC02277	0	4.26119994594796	0.037	0.005	0	Astrocyte	LINC02277
GDPD2	0	4.46183865932536	0.035	0.003	0	Astrocyte	GDPD2
NRXN1	0	1.03463690677121	0.818	0.786	0	Astrocyte	NRXN1
AC009654.1	0	5.77430966976627	0.032	0.001	0	Astrocyte	AC009654.1
AC007666.1	0	4.39915393096816	0.032	0.003	0	Astrocyte	AC007666.1
LINC01994	0	4.79175668316769	0.031	0.002	0	Astrocyte	LINC01994
HEYL	0	3.70091902679151	0.029	0.002	0	Astrocyte	HEYL
FEZF1-AS1	0	4.23784172485431	0.029	0.002	0	Astrocyte	FEZF1-AS1
ADPGK-AS1	0	4.94429680321794	0.029	0.002	0	Astrocyte	ADPGK-AS1
AL445209.1	0	7.53360502863348	0.027	0	0	Astrocyte	AL445209.1
PNISR	0	0.724375485110905	0.775	0.801	0	Astrocyte	PNISR
NT5C2	0	1.20011384447242	0.631	0.605	0	Astrocyte	NT5C2
AC078955.1	0	4.58993102277702	0.028	0.002	0	Astrocyte	AC078955.1
AC112253.1	0	5.02685336840133	0.027	0.001	0	Astrocyte	AC112253.1
NFAT5	0	0.798764952901456	0.728	0.753	0	Astrocyte	NFAT5
AP001981.2	0	4.2932031593094	0.028	0.003	0	Astrocyte	AP001981.2
AC114964.2	0	5.26593803991844	0.026	0.001	0	Astrocyte	AC114964.2
CD44-AS1	0	6.2828608534777	0.026	0.001	0	Astrocyte	CD44-AS1
AL121894.3	0	5.78940989247152	0.026	0.001	0	Astrocyte	AL121894.3
KIF1B	0	0.592783418676767	0.89	0.914	0	Astrocyte	KIF1B
AKT3	0	0.446494807145239	0.897	0.921	0	Astrocyte	AKT3
TAB2-AS1	0	5.57619366789502	0.025	0.001	0	Astrocyte	TAB2-AS1
AC083864.2	0	5.14955256979364	0.025	0.001	0	Astrocyte	AC083864.2
BICD1	0	1.0079074336858	0.706	0.683	0	Astrocyte	BICD1
BAZ2B	0	0.553189017394425	0.856	0.877	0	Astrocyte	BAZ2B
GPM6B	0	0.414771962512007	0.876	0.897	0	Astrocyte	GPM6B
AC104088.3	0	5.94016832928892	0.022	0.001	0	Astrocyte	AC104088.3
LINC02009	0	5.85183521368543	0.023	0.002	0	Astrocyte	LINC02009
AP000428.2	0	5.40700305305606	0.022	0.001	0	Astrocyte	AP000428.2
AC005871.2	0	4.77128866131227	0.022	0.001	0	Astrocyte	AC005871.2
ACAP2	0	0.857183072737087	0.659	0.679	0	Astrocyte	ACAP2
AL133330.1	0	6.07943542246176	0.02	0	0	Astrocyte	AL133330.1
SPIRE1	0	0.927042413859199	0.652	0.633	0	Astrocyte	SPIRE1
DOCK4	0	0.380849924448357	0.904	0.922	0	Astrocyte	DOCK4
NCOA1	0	0.591614321606711	0.848	0.865	0	Astrocyte	NCOA1
PPP2R2B	0	0.378279722519717	0.985	0.968	0	Astrocyte	PPP2R2B
ITSN1	0	1.10747818861629	0.626	0.609	0	Astrocyte	ITSN1
AL354743.2	0	5.9891938366012	0.017	0	0	Astrocyte	AL354743.2
AC037433.1	0	6.2080951821882	0.017	0	0	Astrocyte	AC037433.1
AC020908.2	0	6.70872175320726	0.016	0	0	Astrocyte	AC020908.2
TMPRSS3	0	5.20389904237662	0.016	0	0	Astrocyte	TMPRSS3
LINC02266	0	6.37472365516172	0.015	0	0	Astrocyte	LINC02266
JARID2	0	0.974157966203391	0.688	0.676	0	Astrocyte	JARID2
NAALADL2	0	0.656824825076175	0.749	0.74	0	Astrocyte	NAALADL2
DENND1A	0	0.691488816086265	0.755	0.764	0	Astrocyte	DENND1A
CEP85L	0	1.22567882732629	0.657	0.665	0	Astrocyte	CEP85L
DST	0	0.725030827442851	0.974	0.979	0	Astrocyte	DST
FAM171B	0	1.23030280527525	0.59	0.592	0	Astrocyte	FAM171B
SMARCA2	0	0.884411077327449	0.674	0.675	0	Astrocyte	SMARCA2
MALAT1	0	0.476900031103021	1	1	0	Astrocyte	MALAT1
HMBOX1	2.96439387504748e-323	1.05498574847881	0.601	0.611	1.05061083325558e-318	Astrocyte	HMBOX1
SUGCT	6.91691904177745e-323	1.67373153009002	0.375	0.271	2.45142527759635e-318	Astrocyte	SUGCT
RAPGEF3	7.90505033345994e-323	1.65358079466784	0.204	0.095	2.80162888868154e-318	Astrocyte	RAPGEF3
TENT5A	7.90505033345994e-323	1.9640561489098	0.144	0.056	2.80162888868154e-318	Astrocyte	TENT5A
PRR5	2.24849275422351e-319	2.89911709426119	0.145	0.059	7.96888317024355e-315	Astrocyte	PRR5
CADPS2	2.66795448754273e-319	0.477104855584372	0.4	0.238	9.45549749930019e-315	Astrocyte	CADPS2
AC084880.3	2.74342795560144e-318	5.42487018617177	0.018	0.001	9.72298301744706e-314	Astrocyte	AC084880.3
AL646090.2	3.59955478802807e-318	4.94167669113847	0.02	0.001	1.27571821242503e-313	Astrocyte	AL646090.2
ARHGEF40	7.20151468762009e-317	1.94143927731815	0.122	0.043	2.55228882043944e-312	Astrocyte	ARHGEF40
ALDH4A1	1.21868198584472e-316	3.35232922684228	0.081	0.022	4.31913082603228e-312	Astrocyte	ALDH4A1
IL17D	3.50382937152007e-316	2.46228910614833	0.254	0.149	1.24179216756043e-311	Astrocyte	IL17D
AC079385.1	3.42084934671521e-315	1.12460065520315	0.51	0.412	1.21238321696934e-310	Astrocyte	AC079385.1
SPATC1	1.78481689248542e-313	3.45225339893237	0.062	0.014	6.32556954865756e-309	Astrocyte	SPATC1
IL20RA	5.63878833209994e-313	3.21966341320212	0.051	0.01	1.99844297277954e-308	Astrocyte	IL20RA
TGIF1	8.118814596382e-312	2.68597326013227	0.078	0.021	2.87738908110374e-307	Astrocyte	TGIF1
ARMC3	3.12521577035009e-311	2.00447235726101	0.258	0.151	1.10760772116977e-306	Astrocyte	ARMC3
TRIP6	1.80808944940624e-309	2.67456815759953	0.061	0.014	6.40804981764066e-305	Astrocyte	TRIP6
SLC24A4	7.69889581908203e-309	2.36557180997554	0.275	0.168	2.72856566724086e-304	Astrocyte	SLC24A4
FHIT	3.23100421603457e-308	0.363384813953401	0.841	0.855	1.14510020420481e-303	Astrocyte	FHIT
TESK2	4.30046542836923e-308	1.00330335348797	0.399	0.263	1.52412795246834e-303	Astrocyte	TESK2
SYNE1	1.75568199412406e-307	0.561333602905874	0.829	0.772	6.22231255537507e-303	Astrocyte	SYNE1
FIBIN	5.83173265233867e-307	3.02456507212361	0.05	0.009	2.06682436931535e-302	Astrocyte	FIBIN
HPR	1.06856475365451e-306	2.93354242953167	0.055	0.011	3.78710034342697e-302	Astrocyte	HPR
VEGFC	1.63710083902483e-305	1.89357571180865	0.067	0.016	5.8020490835879e-301	Astrocyte	VEGFC
ACSM5	2.07757177285439e-305	2.65996022386186	0.037	0.005	7.36312212017324e-301	Astrocyte	ACSM5
UBR5	3.50755764800009e-305	0.576539067114303	0.754	0.795	1.24311350602771e-300	Astrocyte	UBR5
AL137025.1	3.07959109701463e-304	3.71609192010549	0.081	0.023	1.09143788069295e-299	Astrocyte	AL137025.1
C19orf18	4.39518391584833e-304	2.21147358644729	0.159	0.069	1.55769713161581e-299	Astrocyte	C19orf18
AL137009.1	9.85775231108106e-304	2.14622862114439	0.306	0.203	3.49368599657024e-299	Astrocyte	AL137009.1
TMEM51	1.85375572821517e-302	2.29435656147468	0.089	0.027	6.56989567636739e-298	Astrocyte	TMEM51
AL078587.2	2.08664969765447e-300	2.48030376477679	0.07	0.018	7.3952951934572e-296	Astrocyte	AL078587.2
MOGAT1	8.48186113516693e-299	3.6263498401445	0.046	0.008	3.00605640491451e-294	Astrocyte	MOGAT1
HAUS7	2.53535654920122e-298	3.33194012718648	0.072	0.019	8.98555714602404e-294	Astrocyte	HAUS7
RNF43	1.65772186224446e-297	2.8906823658401	0.102	0.035	5.87513205198059e-293	Astrocyte	RNF43
TP53	2.22446648295312e-297	2.50006711349381	0.095	0.03	7.88373166223417e-293	Astrocyte	TP53
DGLUCY	8.00848528301048e-297	1.42578969958286	0.46	0.394	2.83828726915174e-292	Astrocyte	DGLUCY
RUFY3	4.37387099165221e-296	0.681320338388926	0.703	0.752	1.55014361815146e-291	Astrocyte	RUFY3
LINC02307	6.72108924690141e-296	2.74882006072151	0.067	0.017	2.38202123999433e-291	Astrocyte	LINC02307
PPP1R9A	8.01072444317113e-296	0.566751206336406	0.806	0.835	2.83908084990428e-291	Astrocyte	PPP1R9A
LINC00645	4.37030761490372e-295	4.18428129609311	0.031	0.004	1.54888072179803e-290	Astrocyte	LINC00645
AC069368.2	2.74690352274922e-293	4.33958715538485	0.018	0.001	9.73530077497552e-289	Astrocyte	AC069368.2
EFEMP2	3.99072831649728e-293	3.42003798858415	0.05	0.01	1.4143540226498e-288	Astrocyte	EFEMP2
KLF15	1.03430999718901e-291	1.75165167824746	0.13	0.05	3.66569806103756e-287	Astrocyte	KLF15
C8orf37-AS1	1.12145333331799e-291	1.92361669836306	0.29	0.184	3.9745427586123e-287	Astrocyte	C8orf37-AS1
CAB39L	5.81963795367195e-290	1.60244958517529	0.417	0.339	2.06253788716087e-285	Astrocyte	CAB39L
AL365181.3	1.91265299010075e-289	4.62476247180224	0.022	0.002	6.77863346221607e-285	Astrocyte	AL365181.3
VWA3A	2.77759423909269e-289	2.08884464166549	0.242	0.139	9.84407174276841e-285	Astrocyte	VWA3A
AC046134.2	9.61436545134704e-289	0.900903420717433	0.617	0.628	3.4074272596119e-284	Astrocyte	AC046134.2
MAP4	2.75179401346799e-288	0.836609759063562	0.611	0.594	9.75263316313192e-284	Astrocyte	MAP4
Z97205.2	7.89545845441587e-288	5.73207930883627	0.016	0.001	2.79822943082953e-283	Astrocyte	Z97205.2
AC093689.1	5.53589282311379e-287	2.69438322316838	0.043	0.007	1.96197577543976e-282	Astrocyte	AC093689.1
ERBIN	2.45656178199394e-286	0.230675970819316	0.811	0.776	8.70630061156471e-282	Astrocyte	ERBIN
AL645568.1	8.74102128559069e-286	1.4867787596475	0.458	0.402	3.0979053538262e-281	Astrocyte	AL645568.1
AL359644.1	1.47970970745068e-285	2.65989879522191	0.066	0.017	5.24423917417595e-281	Astrocyte	AL359644.1
AL139317.5	2.50379383957626e-284	1.39704248557091	0.319	0.205	8.87369574684224e-280	Astrocyte	AL139317.5
DOK5	1.98243695647772e-283	1.62384091289731	0.378	0.287	7.02595481745269e-279	Astrocyte	DOK5
CRYM	1.0552021381288e-282	0.600529838019576	0.09	0.263	3.73974189774228e-278	Astrocyte	CRYM
SLC51B	5.30486562376914e-282	4.67717066470142	0.022	0.002	1.88009742572002e-277	Astrocyte	SLC51B
METTL15	3.4418840673759e-280	0.909787881358707	0.589	0.578	1.21983813231869e-275	Astrocyte	METTL15
ENO1	2.92122873543405e-279	2.04117504243405	0.31	0.212	1.03531267612518e-274	Astrocyte	ENO1
AL356737.2	5.47691620211432e-279	2.11598620026688	0.244	0.143	1.94107387119133e-274	Astrocyte	AL356737.2
RRS1-AS1	1.53835603846074e-278	4.04426750638999	0.031	0.004	5.45208763590871e-274	Astrocyte	RRS1-AS1
AC072022.1	2.79870828482382e-278	3.32140804808556	0.042	0.008	9.91890203224409e-274	Astrocyte	AC072022.1
AC022832.2	2.15455677504851e-277	5.3906005126347	0.017	0.001	7.63596466644943e-273	Astrocyte	AC022832.2
GALNT15	2.17418641672865e-275	2.12511770876417	0.307	0.207	7.70553407952801e-271	Astrocyte	GALNT15
GPRC5B	3.65829209752196e-275	0.508837914588699	0.533	0.372	1.29653530228276e-270	Astrocyte	GPRC5B
LINC01819	6.45618696524299e-275	3.75830387536233	0.023	0.002	2.28813722235177e-270	Astrocyte	LINC01819
AC007920.2	8.14248994109827e-275	4.13390919610366	0.037	0.006	2.88577986002464e-270	Astrocyte	AC007920.2
AZIN1-AS1	9.99362947316248e-275	1.38108591220897	0.473	0.42	3.54184222158352e-270	Astrocyte	AZIN1-AS1
MGLL	1.59252687944481e-273	1.39111746163671	0.454	0.396	5.64407451344034e-269	Astrocyte	MGLL
PTCSC3	5.22546388565426e-273	1.26978491744672	0.261	0.144	1.85195665571473e-268	Astrocyte	PTCSC3
LINC01625	7.1429294047382e-272	4.29944373259879	0.024	0.002	2.53152561033326e-267	Astrocyte	LINC01625
LRP10	8.15981071123418e-272	2.05389274690176	0.077	0.022	2.89191851416851e-267	Astrocyte	LRP10
TFAP2C	1.51467061686398e-271	4.84629875109094	0.016	0.001	5.36814413322764e-267	Astrocyte	TFAP2C
CCL2	3.78917182442609e-270	4.18018150651298	0.021	0.002	1.34292038629485e-265	Astrocyte	CCL2
ATP1A4	1.47202095958584e-269	4.36068960373855	0.035	0.006	5.21698948286818e-265	Astrocyte	ATP1A4
ANO6	2.35473264898975e-269	1.7723586445097	0.371	0.286	8.34540798128456e-265	Astrocyte	ANO6
EMILIN1	5.14258974045145e-268	3.82251252727056	0.026	0.003	1.8225852299134e-263	Astrocyte	EMILIN1
AL591686.2	6.27446832866164e-268	2.40204739291284	0.175	0.086	2.22373432036097e-263	Astrocyte	AL591686.2
PHGDH	3.28169968985088e-267	1.79480435617525	0.118	0.045	1.16306718708005e-262	Astrocyte	PHGDH
PON1	4.65109191110323e-267	3.79223688820222	0.042	0.008	1.64839348421409e-262	Astrocyte	PON1
PTTG1IP	2.6254494806849e-266	1.72729635839841	0.299	0.196	9.30485550449537e-262	Astrocyte	PTTG1IP
ARSD	5.82001581143273e-266	2.56397713171035	0.084	0.027	2.06267180372987e-261	Astrocyte	ARSD
LINC00378	8.72680371372976e-266	3.19428952733047	0.116	0.046	3.09286650418297e-261	Astrocyte	LINC00378
CPNE8	1.36726452934249e-265	1.3555082458086	0.362	0.255	4.84572221844272e-261	Astrocyte	CPNE8
SLC7A11-AS1	5.47778664480676e-265	3.22327414457	0.033	0.005	1.94138236478596e-260	Astrocyte	SLC7A11-AS1
AL359715.1	6.39917838540535e-265	2.61069241824665	0.141	0.062	2.26793281157151e-260	Astrocyte	AL359715.1
AC090993.1	6.84225337249806e-265	3.71021171136435	0.048	0.01	2.42496301774704e-260	Astrocyte	AC090993.1
AP002026.1	6.87611574166058e-265	2.19468564256345	0.118	0.046	2.43696418000193e-260	Astrocyte	AP002026.1
ZNF438	7.97714948917899e-265	1.1792786744271	0.494	0.448	2.82718155045993e-260	Astrocyte	ZNF438
SPATA6	6.17666080159317e-263	0.489141389052449	0.621	0.516	2.18907035469263e-258	Astrocyte	SPATA6
AP000779.1	1.08115925104112e-262	2.25923069423525	0.076	0.022	3.83173650161482e-258	Astrocyte	AP000779.1
NAT8L	1.11193208561227e-262	2.2955557055343	0.247	0.152	3.94079850461844e-258	Astrocyte	NAT8L
SLC9A9	6.13517750430862e-262	0.49856320851198	0.624	0.519	2.17436825930202e-257	Astrocyte	SLC9A9
AC011444.2	3.21526044924017e-261	3.32009076064038	0.054	0.012	1.13952045581521e-256	Astrocyte	AC011444.2
ARRDC4	6.26887145754953e-260	3.08047564343872	0.208	0.118	2.22175073327013e-255	Astrocyte	ARRDC4
KIF7	4.73841256282482e-259	2.86367122538398	0.095	0.033	1.67934079639074e-254	Astrocyte	KIF7
AC068308.1	5.75574603256323e-259	2.43886557687415	0.197	0.106	2.03989395140074e-254	Astrocyte	AC068308.1
DAPK1	2.39733297098037e-258	0.726156185590048	0.636	0.538	8.49638778245155e-254	Astrocyte	DAPK1
SPATA17	6.84487185794184e-258	1.80529346738034	0.198	0.106	2.42589103517317e-253	Astrocyte	SPATA17
AC011853.2	8.22810581121382e-257	2.78712792648553	0.054	0.013	2.91612298055229e-252	Astrocyte	AC011853.2
MAP1LC3B2	8.19137076688434e-256	2.9543318826197	0.143	0.065	2.90310371349148e-251	Astrocyte	MAP1LC3B2
AL021578.1	3.12324928259968e-255	6.55946917513021	0.01	0	1.10691077824615e-250	Astrocyte	AL021578.1
FSTL3	3.197099041793e-255	3.23769932794054	0.091	0.032	1.13308387140186e-250	Astrocyte	FSTL3
VGLL4	4.84734361065347e-255	1.00746034347621	0.574	0.582	1.7179470490517e-250	Astrocyte	VGLL4
CHL1-AS2	6.79465094920882e-255	2.93698421787536	0.125	0.052	2.4080922429091e-250	Astrocyte	CHL1-AS2
C11orf49	2.50140116660765e-254	0.868204906075998	0.599	0.611	8.86521587457417e-250	Astrocyte	C11orf49
CFI	2.87212228677883e-254	3.25027230989459	0.033	0.005	1.01790885965729e-249	Astrocyte	CFI
TSHZ2	5.24726421935882e-252	1.11030617269671	0.357	0.256	1.85968291198296e-247	Astrocyte	TSHZ2
STK32A	7.96033770193915e-252	1.54835129970401	0.172	0.082	2.82122328494425e-247	Astrocyte	STK32A
PER1	8.61714948261295e-252	2.06512284174199	0.234	0.138	3.05400394813285e-247	Astrocyte	PER1
OTX1	8.22621506091327e-251	4.49370821713553	0.022	0.002	2.91545287973827e-246	Astrocyte	OTX1
COL6A2	4.70833813374987e-250	2.68405255532058	0.044	0.009	1.66868211798229e-245	Astrocyte	COL6A2
AC012404.1	5.09342977698211e-250	1.80648917281837	0.326	0.237	1.80516244726023e-245	Astrocyte	AC012404.1
ITGB5-AS1	8.64834851455186e-249	3.10447790051419	0.04	0.008	3.06506119704232e-244	Astrocyte	ITGB5-AS1
PIEZO1	1.53429484447876e-247	2.01274858436733	0.08	0.025	5.43769435831719e-243	Astrocyte	PIEZO1
HORMAD2	3.72214659972539e-247	3.80250286562029	0.036	0.006	1.31916597640867e-242	Astrocyte	HORMAD2
NKAIN3-IT1	6.73838355905338e-247	2.8281718537362	0.079	0.025	2.38815051716411e-242	Astrocyte	NKAIN3-IT1
JAM2	9.46142798731054e-247	1.96682269979301	0.236	0.142	3.35322469298273e-242	Astrocyte	JAM2
CSRP2	8.76379864934047e-246	2.94412188081961	0.082	0.027	3.10597787931276e-241	Astrocyte	CSRP2
MAP3K20	3.36877563716729e-245	2.05759933598444	0.198	0.107	1.19392777356846e-240	Astrocyte	MAP3K20
SYPL2	6.67307347375977e-244	4.33533764499779	0.023	0.002	2.3650039698352e-239	Astrocyte	SYPL2
CHST9	1.13691518283118e-242	1.61677791945558	0.352	0.263	4.02934109947198e-238	Astrocyte	CHST9
MAOB	1.29683641550139e-241	2.29516147134857	0.402	0.345	4.59611794017848e-237	Astrocyte	MAOB
AL136018.1	7.02507286404844e-240	3.91363290394577	0.018	0.001	2.48975607374741e-235	Astrocyte	AL136018.1
SRP14-AS1	1.07511963787371e-239	2.11493767917532	0.144	0.066	3.81033150858821e-235	Astrocyte	SRP14-AS1
CYSTM1	2.38838162340794e-239	1.75441776612996	0.345	0.264	8.46466331152009e-235	Astrocyte	CYSTM1
TAB2	4.6171364380126e-238	1.17239796659876	0.528	0.532	1.63635932499604e-233	Astrocyte	TAB2
ARID1A	8.46699505416632e-238	1.00574366099161	0.556	0.561	3.00078771714709e-233	Astrocyte	ARID1A
ADAMTSL3	1.1451236862943e-237	2.22970843521068	0.39	0.339	4.05843285659563e-233	Astrocyte	ADAMTSL3
NCAN	4.43526706793399e-237	2.24197959609817	0.325	0.251	1.57190300154649e-232	Astrocyte	NCAN
ANK2	6.32047643161796e-237	0.276688173682029	0.969	0.97	2.24004005212972e-232	Astrocyte	ANK2
LINC02674	9.16086173989949e-237	5.29423189491235	0.012	0.001	3.24670100923778e-232	Astrocyte	LINC02674
SMAD9	1.86894779106142e-236	2.05991832415078	0.251	0.159	6.62373786630079e-232	Astrocyte	SMAD9
C3	3.39158062795348e-236	0.988816843012014	0.074	0.023	1.20201009035299e-231	Astrocyte	C3
METRN	1.32820876051312e-235	1.74009184959122	0.277	0.182	4.70730466813455e-231	Astrocyte	METRN
GLDC	1.48123660207698e-235	2.03711457106845	0.165	0.082	5.24965064142103e-231	Astrocyte	GLDC
PRKCA-AS1	1.59512620348325e-235	1.95609035511319	0.196	0.107	5.65328677776499e-231	Astrocyte	PRKCA-AS1
FHOD3	1.64832697126242e-235	0.864865417136364	0.487	0.375	5.84183561885115e-231	Astrocyte	FHOD3
AL132780.2	2.57158627702494e-235	3.51811333688844	0.03	0.004	9.11395892440409e-231	Astrocyte	AL132780.2
SRGAP3	3.34552382457575e-235	0.638902989950838	0.679	0.649	1.18568709866789e-230	Astrocyte	SRGAP3
C10orf105	1.37668446605606e-234	3.04236993050314	0.036	0.006	4.87910741614927e-230	Astrocyte	C10orf105
RALGAPA2	1.04290392706097e-233	0.922022423717304	0.589	0.617	3.69615580789678e-229	Astrocyte	RALGAPA2
ECE1	1.97770309020993e-233	1.82022282745486	0.349	0.27	7.009177522013e-229	Astrocyte	ECE1
LINC02814	2.83343420656701e-233	2.94896559764136	0.041	0.008	1.00419741714941e-228	Astrocyte	LINC02814
ZMIZ1	2.9242730730053e-233	1.26295916219126	0.415	0.338	1.03639161980381e-228	Astrocyte	ZMIZ1
PPP1R13L	3.21005464871227e-233	2.88102967902797	0.043	0.009	1.13767546805011e-228	Astrocyte	PPP1R13L
ZNF680	4.50375755850944e-233	1.40529133372511	0.399	0.329	1.59617671631133e-228	Astrocyte	ZNF680
CCDC173	1.81788729889742e-232	2.20109789556731	0.169	0.087	6.44277437602236e-228	Astrocyte	CCDC173
RHEB	2.05459724796695e-232	1.38078313869667	0.454	0.417	7.28169810651965e-228	Astrocyte	RHEB
ZFAND6	4.56708959876152e-231	1.21334678984822	0.405	0.324	1.61862222469707e-226	Astrocyte	ZFAND6
ZIC1	7.05583365105493e-231	1.09434273908252	0.159	0.074	2.50065800427038e-226	Astrocyte	ZIC1
KCNJ10	1.44691456199195e-230	0.891294339925387	0.256	0.144	5.12800989915567e-226	Astrocyte	KCNJ10
REST	1.70792874765344e-229	1.34740116866196	0.142	0.063	6.05307027455855e-225	Astrocyte	REST
ITIH5	5.45811278570397e-229	0.697957806389219	0.061	0.017	1.93440975238135e-224	Astrocyte	ITIH5
AC010754.1	8.76578935484213e-229	4.06103142179391	0.029	0.004	3.1066834052496e-224	Astrocyte	AC010754.1
AC020916.1	4.24770077075794e-228	2.66627890845989	0.04	0.008	1.50542763016432e-223	Astrocyte	AC020916.1
LINC00886	2.19885459464821e-227	1.81191627409543	0.141	0.065	7.79296056889274e-223	Astrocyte	LINC00886
IGFBP5	2.23944971683914e-227	3.04618339930672	0.205	0.12	7.9368337414496e-223	Astrocyte	IGFBP5
PTPN13	2.96169857831155e-227	0.802617722367539	0.563	0.523	1.0496555931394e-222	Astrocyte	PTPN13
MALRD1	4.59796958774286e-227	1.79859621066209	0.244	0.152	1.62956640159195e-222	Astrocyte	MALRD1
RBPMS	9.99135817888449e-227	1.90444789126859	0.234	0.146	3.54103725217845e-222	Astrocyte	RBPMS
MYL3	2.14406518997456e-226	3.47714162012084	0.03	0.005	7.59878143978884e-222	Astrocyte	MYL3
AP002336.2	4.68602266033245e-226	1.86685209611762	0.329	0.25	1.66077329104842e-221	Astrocyte	AP002336.2
HFM1	8.72813367584407e-226	1.65000210099082	0.237	0.143	3.0933378560559e-221	Astrocyte	HFM1
MT1F	3.9590984434704e-225	3.20492697864522	0.031	0.005	1.40314407935034e-220	Astrocyte	MT1F
TSC22D4	8.22994993675305e-225	1.12564349041625	0.254	0.148	2.91677655708465e-220	Astrocyte	TSC22D4
ALDH2	1.78023975055974e-224	1.99718334540511	0.232	0.142	6.30934769995878e-220	Astrocyte	ALDH2
RHOB	3.27298418453971e-224	1.44072436410615	0.276	0.177	1.15997832484272e-219	Astrocyte	RHOB
CDH23	2.21351223686577e-223	1.56808156280339	0.14	0.064	7.84490871867597e-219	Astrocyte	CDH23
AC092675.1	3.69759202819138e-223	4.38754809336968	0.019	0.002	1.31046359071131e-218	Astrocyte	AC092675.1
RASSF10-DT	4.9094030757612e-223	3.98748841560492	0.017	0.001	1.73994154408053e-218	Astrocyte	RASSF10-DT
FAM151A	7.63439270631969e-223	3.46125596924182	0.051	0.013	2.70570511904676e-218	Astrocyte	FAM151A
AC136475.1	2.82263986483776e-222	4.21132296771327	0.022	0.003	1.00037179449715e-217	Astrocyte	AC136475.1
AC016907.2	3.38633935898196e-222	2.19153653993772	0.161	0.081	1.2001525322168e-217	Astrocyte	AC016907.2
AL603840.1	1.45566147947183e-221	2.58120803290176	0.069	0.021	5.15900984939611e-217	Astrocyte	AL603840.1
LINC02149	4.9303670817688e-221	3.99986382625722	0.02	0.002	1.74737139744968e-216	Astrocyte	LINC02149
IL17RD	1.34479724441961e-220	2.49896795567677	0.094	0.035	4.76609591394755e-216	Astrocyte	IL17RD
PAXIP1-AS2	1.41188087123828e-220	2.6700126466606	0.078	0.027	5.0038469957556e-216	Astrocyte	PAXIP1-AS2
AL356022.1	1.99897264853182e-220	4.13337005390145	0.026	0.004	7.08455896366163e-216	Astrocyte	AL356022.1
AL157911.1	3.59502769265709e-220	2.03947288463592	0.195	0.11	1.2741137645546e-215	Astrocyte	AL157911.1
LAMB2	4.01992989053054e-220	3.10868917886038	0.05	0.012	1.42470335250293e-215	Astrocyte	LAMB2
EHD2	6.39784047620894e-220	3.38220246383846	0.036	0.007	2.26745864317321e-215	Astrocyte	EHD2
LINC02615	1.61359797415482e-219	1.5745712767826	0.327	0.242	5.71875258020209e-215	Astrocyte	LINC02615
ALPK1	2.77735822794653e-219	1.99610061145204	0.22	0.133	9.8432352956653e-215	Astrocyte	ALPK1
NUMB	6.84743891046307e-219	0.934163096598935	0.564	0.582	2.42680082425722e-214	Astrocyte	NUMB
TSPAN12	1.5435999758332e-218	2.75247856973304	0.063	0.019	5.47067267435045e-214	Astrocyte	TSPAN12
TMEM161B-AS1	8.71288907414873e-218	0.538624309963171	0.759	0.798	3.08793501676905e-213	Astrocyte	TMEM161B-AS1
AC063979.2	9.85797504020224e-218	2.44845583946558	0.095	0.036	3.49376493399808e-213	Astrocyte	AC063979.2
ANXA2	1.23548466225365e-217	2.15313780919808	0.068	0.021	4.37868119149317e-213	Astrocyte	ANXA2
NR3C2	2.69193982007781e-217	0.712795010057994	0.635	0.638	9.54050391633778e-213	Astrocyte	NR3C2
RBMS2	4.52802397541766e-215	1.65519216158651	0.204	0.116	1.60477697712777e-210	Astrocyte	RBMS2
APOL6	1.69820365786463e-214	2.14158119569957	0.063	0.019	6.01860358383803e-210	Astrocyte	APOL6
XPO1	3.63375066478699e-213	0.959293274371821	0.559	0.585	1.28783757310716e-208	Astrocyte	XPO1
AL132800.1	1.6801395639128e-212	3.19693107303276	0.032	0.006	5.95458262846337e-208	Astrocyte	AL132800.1
SCN11A	2.12251152383554e-212	2.11916561040518	0.198	0.115	7.52239309162554e-208	Astrocyte	SCN11A
CKB	2.67831690439065e-212	1.32451955166984	0.458	0.421	9.4922229408509e-208	Astrocyte	CKB
IL17RC	2.7307318940296e-212	2.92519970725671	0.06	0.017	9.67798690563031e-208	Astrocyte	IL17RC
PLIN2	3.82686248734906e-211	2.33251109656884	0.077	0.026	1.35627833414138e-206	Astrocyte	PLIN2
ESRRG	2.473932814179e-210	0.820340299352555	0.615	0.619	8.76786528673179e-206	Astrocyte	ESRRG
Z97200.1	1.02085233425299e-209	3.19362956125461	0.026	0.004	3.61800275782604e-205	Astrocyte	Z97200.1
ABCC4	1.15698530132654e-209	1.37476864373141	0.243	0.155	4.10047160643139e-205	Astrocyte	ABCC4
AL590867.1	1.6122791534325e-209	2.90964055639487	0.08	0.029	5.71407854768013e-205	Astrocyte	AL590867.1
SIX5	1.71342245335234e-209	4.07336943979195	0.017	0.002	6.07254051692604e-205	Astrocyte	SIX5
GPR156	3.23677730134746e-209	2.41147804718579	0.108	0.045	1.14714624337055e-204	Astrocyte	GPR156
ATOH8	2.1979155274581e-208	2.39134026719759	0.07	0.023	7.78963242086425e-204	Astrocyte	ATOH8
CRISPLD1	5.59033033694436e-208	2.57906223391242	0.18	0.101	1.98126897471645e-203	Astrocyte	CRISPLD1
ANXA1	9.48498594424477e-208	1.88160090738012	0.064	0.02	3.36157386849979e-203	Astrocyte	ANXA1
SLC28A3	9.93525140973856e-208	3.17956798106428	0.031	0.005	3.52115245212544e-203	Astrocyte	SLC28A3
LRP5	2.40995329310445e-207	2.04860424500205	0.093	0.036	8.54111546609147e-203	Astrocyte	LRP5
C16orf89	5.80046688450641e-207	2.82219669932332	0.064	0.02	2.05574346853792e-202	Astrocyte	C16orf89
GPT	1.44193082605356e-206	4.02219009921853	0.031	0.006	5.11034704061644e-202	Astrocyte	GPT
AL022323.4	2.17111622212432e-206	2.92451280864849	0.108	0.046	7.69465300283082e-202	Astrocyte	AL022323.4
AP005329.2	2.24527091587154e-206	2.84355515391864	0.055	0.015	7.95746465294031e-202	Astrocyte	AP005329.2
FAM111A	2.7129152185201e-206	1.92969237383527	0.062	0.019	9.61484282595709e-202	Astrocyte	FAM111A
COPZ2	7.56325094139848e-206	3.39202431123374	0.031	0.005	2.68049176614103e-201	Astrocyte	COPZ2
MXRA8	8.50419167183731e-206	3.43330158577949	0.031	0.006	3.01397057041586e-201	Astrocyte	MXRA8
AC004889.1	1.65701799170354e-204	2.35099691650733	0.045	0.011	5.87263746439651e-200	Astrocyte	AC004889.1
AC090577.1	1.9269117964848e-204	3.22490122176495	0.049	0.013	6.82916809792177e-200	Astrocyte	AC090577.1
FAM182A	6.92759609127715e-204	2.30545668623603	0.206	0.125	2.45520933070953e-199	Astrocyte	FAM182A
TEX9	2.30258988657732e-203	1.64411912355944	0.339	0.265	8.16060881701867e-199	Astrocyte	TEX9
RXRA	4.37573400744419e-203	1.97318243886423	0.184	0.103	1.55080388957829e-198	Astrocyte	RXRA
RGN	1.3419493005014e-202	1.97729211228673	0.17	0.091	4.756002515907e-198	Astrocyte	RGN
AC090625.2	4.65101445016388e-202	4.48528571094602	0.017	0.002	1.64836603128258e-197	Astrocyte	AC090625.2
NEK7	4.91730275702269e-202	0.724044456035607	0.457	0.357	1.74274127011641e-197	Astrocyte	NEK7
EPM2A	1.52780564864138e-201	1.25176142790278	0.418	0.359	5.41469599934992e-197	Astrocyte	EPM2A
AMZ2	6.46782142064375e-201	2.28500865396032	0.176	0.098	2.29226058969035e-196	Astrocyte	AMZ2
AC138123.1	9.05681853690528e-201	2.68022127950682	0.113	0.05	3.2098270576646e-196	Astrocyte	AC138123.1
AL773573.1	1.58142383946183e-200	4.15028632907088	0.021	0.003	5.60472422943667e-196	Astrocyte	AL773573.1
SNHG31	1.89588119630164e-200	2.72668695157762	0.081	0.03	6.71919254781263e-196	Astrocyte	SNHG31
SCG2	1.90371998433617e-200	0.249197759670046	0.118	0.269	6.74697399648581e-196	Astrocyte	SCG2
AC093865.1	4.77796037677336e-200	1.64951409456181	0.285	0.2	1.69335693713225e-195	Astrocyte	AC093865.1
CHD9	5.09244099868822e-200	0.495370363465844	0.767	0.835	1.80481201434509e-195	Astrocyte	CHD9
AC124854.1	2.44292163612147e-199	2.058651306327	0.192	0.112	8.6579585705781e-195	Astrocyte	AC124854.1
RASSF8-AS1	3.27555897921687e-199	1.71090954025515	0.229	0.144	1.16089085782425e-194	Astrocyte	RASSF8-AS1
TBC1D10A	8.83340413293776e-199	2.81717586173107	0.117	0.053	3.13064675875447e-194	Astrocyte	TBC1D10A
POU2F1	7.62799684140075e-198	0.571714180112573	0.698	0.76	2.70343836056084e-193	Astrocyte	POU2F1
GSDMD	1.10421656648967e-197	3.16856112554676	0.024	0.003	3.91345393329604e-193	Astrocyte	GSDMD
KDM3A	1.77671396920623e-197	1.46689111130923	0.381	0.321	6.29685197826382e-193	Astrocyte	KDM3A
AC133785.1	2.12340140844926e-196	5.5491203330222	0.01	0	7.52554693168503e-192	Astrocyte	AC133785.1
AC090630.1	4.82387660953218e-196	2.76344530085309	0.117	0.054	1.7096301091843e-191	Astrocyte	AC090630.1
LINC02097	6.22603871699492e-195	3.20107145061796	0.046	0.012	2.20657038169017e-190	Astrocyte	LINC02097
CCDC8	1.63154733215179e-194	3.17288992696821	0.029	0.005	5.78236689987916e-190	Astrocyte	CCDC8
HMGA1P4	2.7618421265977e-194	2.45763940321173	0.033	0.007	9.78824468087491e-190	Astrocyte	HMGA1P4
AL354863.1	3.94918989215692e-194	3.79282785372318	0.042	0.01	1.39963238967933e-189	Astrocyte	AL354863.1
TTC38	5.91656519641564e-194	1.9799980458932	0.076	0.027	2.09688987126167e-189	Astrocyte	TTC38
AL355974.2	6.07062052241456e-194	4.48700309902874	0.013	0.001	2.15148861934894e-189	Astrocyte	AL355974.2
PER3	8.83231613401913e-194	1.06483674532753	0.509	0.497	3.13026116105772e-189	Astrocyte	PER3
STAT3	1.22035573629726e-193	1.37025193697383	0.377	0.31	4.3250627650111e-189	Astrocyte	STAT3
ANO8	2.17099148867106e-192	2.41519581073843	0.149	0.078	7.69421093499911e-188	Astrocyte	ANO8
POU4F1	1.23120998673439e-191	4.28461189049152	0.011	0.001	4.36353131398534e-187	Astrocyte	POU4F1
APC2	7.64525299111907e-191	1.96547733620246	0.293	0.219	2.70955411258251e-186	Astrocyte	APC2
COLCA2	1.69359760983397e-189	2.98614865123549	0.068	0.023	6.00227928901257e-185	Astrocyte	COLCA2
AL162511.1	2.48871966403619e-189	1.14263713607625	0.217	0.125	8.82027136131066e-185	Astrocyte	AL162511.1
CCDC163	2.67789229372278e-189	3.62311186632012	0.022	0.003	9.4907180781829e-185	Astrocyte	CCDC163
CHD2	2.73407441880601e-189	0.636960294493902	0.673	0.738	9.68983314769039e-185	Astrocyte	CHD2
ADGB	9.00479840333476e-189	0.549811895966869	0.068	0.022	3.19139060212587e-184	Astrocyte	ADGB
LINC01739	2.00793829115727e-188	4.31678065204341	0.015	0.001	7.11633409769049e-184	Astrocyte	LINC01739
FGFRL1	3.22529753455824e-188	2.85290846556706	0.075	0.027	1.14307769922279e-183	Astrocyte	FGFRL1
CHI3L2	6.67262431293326e-188	3.880944994937	0.018	0.002	2.36484478274668e-183	Astrocyte	CHI3L2
IL6R	2.87778823570541e-186	1.79512829109854	0.12	0.056	1.01991692861635e-181	Astrocyte	IL6R
SLC47A2	5.43328661493375e-186	2.10744420157951	0.111	0.05	1.92561110919867e-181	Astrocyte	SLC47A2
ARSF	7.87055430338038e-186	2.93871935872674	0.057	0.017	2.78940315066104e-181	Astrocyte	ARSF
FNDC1	1.03907290031328e-185	3.02508041551464	0.05	0.014	3.68257826600028e-181	Astrocyte	FNDC1
DIPK1C	3.99046759460464e-185	1.03386547064772	0.112	0.048	1.41426162020383e-180	Astrocyte	DIPK1C
HORMAD2-AS1	6.42153572467077e-185	3.34100508281318	0.032	0.006	2.27585647618057e-180	Astrocyte	HORMAD2-AS1
LINC01185	8.71936679461768e-185	2.79856988231275	0.069	0.024	3.09023078568045e-180	Astrocyte	LINC01185
SOX13	2.06049367494085e-183	1.44000536971205	0.136	0.066	7.30259563335788e-179	Astrocyte	SOX13
AC108471.2	3.83971274325366e-183	2.11163008917943	0.078	0.029	1.36083259333653e-178	Astrocyte	AC108471.2
TXNL4B	8.48366853084845e-183	2.06603453843549	0.201	0.123	3.006696964018e-178	Astrocyte	TXNL4B
SH2D4A	1.49970416116798e-182	2.58964693441824	0.063	0.021	5.31510151759545e-178	Astrocyte	SH2D4A
SLC9C2	1.65054698505826e-182	2.07428600811572	0.211	0.134	5.84970356974498e-178	Astrocyte	SLC9C2
ATF7	3.75131187383065e-182	0.866228459462018	0.49	0.441	1.32950244120432e-177	Astrocyte	ATF7
AL513217.1	4.24034309795194e-182	2.08229595910957	0.059	0.019	1.50281999734515e-177	Astrocyte	AL513217.1
AK3	1.41651807675946e-181	1.19645869121931	0.364	0.289	5.0202817158432e-177	Astrocyte	AK3
TRIB1	1.50405018617312e-181	2.84950690772969	0.052	0.015	5.33050426481617e-177	Astrocyte	TRIB1
TMEM220	1.98051937501501e-181	2.14369019544237	0.144	0.075	7.01915871699071e-177	Astrocyte	TMEM220
CLEC16A	2.57417947077153e-181	0.983955238686511	0.55	0.584	9.12314946236139e-177	Astrocyte	CLEC16A
AC124947.1	4.94868803154969e-181	2.85227513037487	0.07	0.025	1.75386452526153e-176	Astrocyte	AC124947.1
PAGR1	2.71932128015409e-180	2.23854316950421	0.206	0.13	9.6375465489941e-176	Astrocyte	PAGR1
RARG	3.97869619853648e-180	2.82104174727414	0.084	0.033	1.41008971972331e-175	Astrocyte	RARG
BHLHE40	1.06033717582268e-179	2.65905139542419	0.174	0.101	3.75794098483316e-175	Astrocyte	BHLHE40
HEG1	1.44869731313635e-179	1.06014264225198	0.207	0.12	5.13432814748655e-175	Astrocyte	HEG1
AC022034.1	1.86223409781928e-179	2.55878601867097	0.046	0.012	6.59994386608131e-175	Astrocyte	AC022034.1
LINC02715	9.26269049218391e-179	3.04222920414661	0.034	0.008	3.2827901373349e-174	Astrocyte	LINC02715
AL122058.1	9.58175434102895e-179	3.16942560020424	0.023	0.003	3.39586955600407e-174	Astrocyte	AL122058.1
THSD7A	9.54104814406945e-178	0.409977898158851	0.504	0.418	3.38144287273965e-173	Astrocyte	THSD7A
MMP14	2.44603773518528e-177	2.8575773987158	0.024	0.004	8.66900233727016e-173	Astrocyte	MMP14
SPATA12	2.46442793975e-177	3.08093099503767	0.025	0.004	8.73417906126799e-173	Astrocyte	SPATA12
DNAH11	2.55010936733468e-177	1.29642034243421	0.167	0.093	9.03784260877084e-173	Astrocyte	DNAH11
AC119674.1	6.66470930602604e-177	0.898520312812919	0.159	0.081	2.36203962514869e-172	Astrocyte	AC119674.1
HMGB1	2.60130705889422e-176	0.631664739969186	0.68	0.743	9.21929234742699e-172	Astrocyte	HMGB1
LINC01229	4.11948104604584e-176	3.28100542292134	0.038	0.009	1.45998527752911e-171	Astrocyte	LINC01229
AL132857.1	1.41603359442669e-175	1.65487691577499	0.141	0.072	5.01856466200764e-171	Astrocyte	AL132857.1
FTL	9.40128660520639e-175	1.11796650826383	0.405	0.336	3.3319099857512e-170	Astrocyte	FTL
MXI1	1.11928017495215e-174	0.786087302274402	0.564	0.572	3.9668408680479e-170	Astrocyte	MXI1
IFI44	2.97185284558812e-174	1.41732464107038	0.086	0.034	1.05325436700488e-169	Astrocyte	IFI44
FAH	3.0037097854673e-174	2.80880387526937	0.053	0.016	1.06454478506747e-169	Astrocyte	FAH
ARHGAP5-AS1	9.13455760758252e-174	3.22013624199013	0.037	0.009	3.23737856170332e-169	Astrocyte	ARHGAP5-AS1
SPTAN1	1.34132466503051e-173	1.046017910329	0.546	0.55	4.75378874533463e-169	Astrocyte	SPTAN1
AC068305.2	2.36587896618438e-173	2.3817588216205	0.038	0.009	8.38491164405407e-169	Astrocyte	AC068305.2
CASTOR1	7.76286581345436e-173	3.3556265771903	0.032	0.007	2.75123727294636e-168	Astrocyte	CASTOR1
PLCG1	3.57911828359995e-172	1.70998741240933	0.269	0.194	1.26847531089066e-167	Astrocyte	PLCG1
PRMT9	3.82548224100158e-172	0.316801757293198	0.114	0.253	1.35578916103337e-167	Astrocyte	PRMT9
FAM3D-AS1	1.13130034813368e-171	3.84734590222319	0.042	0.011	4.00944156382057e-167	Astrocyte	FAM3D-AS1
AP000424.1	1.13139679303501e-171	4.3639733207365	0.016	0.002	4.00978337419537e-167	Astrocyte	AP000424.1
AC136475.5	1.30584156485385e-171	5.06474440248974	0.01	0	4.62803308999851e-167	Astrocyte	AC136475.5
AC022601.1	2.45983833751554e-171	2.6189538327856	0.128	0.065	8.71791305198883e-167	Astrocyte	AC022601.1
LYN	1.29850859347844e-170	0.726290450572318	0.082	0.032	4.60204430614694e-166	Astrocyte	LYN
NT5DC3	6.63178774531324e-170	0.217054157553376	0.101	0.232	2.35037189481647e-165	Astrocyte	NT5DC3
PXYLP1	2.33345978438859e-169	0.220330879435291	0.149	0.306	8.2700148218516e-165	Astrocyte	PXYLP1
C5orf63	4.33802793994027e-169	2.57344879346465	0.093	0.04	1.53744048219423e-164	Astrocyte	C5orf63
ELP4	1.18975389993404e-168	0.863687424446812	0.552	0.577	4.21660679675623e-164	Astrocyte	ELP4
LINC02062	1.36547247750961e-168	1.35399071190167	0.399	0.361	4.83937100754181e-164	Astrocyte	LINC02062
FRMD6	2.91916759030815e-168	1.19645952790715	0.284	0.199	1.03458218568111e-163	Astrocyte	FRMD6
CDK2AP1	5.81075124276575e-168	1.91469383857155	0.136	0.07	2.05938834794861e-163	Astrocyte	CDK2AP1
WBP2NL	1.2356654014131e-167	1.73690351780286	0.264	0.19	4.37932174914818e-163	Astrocyte	WBP2NL
AC087379.1	1.59623869443019e-167	4.79336906775728	0.011	0.001	5.65722955693003e-163	Astrocyte	AC087379.1
KIAA1958	2.12533703382723e-167	0.740244122108606	0.568	0.575	7.53240698158709e-163	Astrocyte	KIAA1958
ARMC4	2.20792410231956e-167	1.58177880076854	0.096	0.042	7.82510381103076e-163	Astrocyte	ARMC4
MFAP3L	2.96787207136631e-167	1.02836565695147	0.413	0.355	1.05184354081293e-162	Astrocyte	MFAP3L
ZFAND5	5.42529988626437e-167	1.54590856611721	0.435	0.422	1.92278053269095e-162	Astrocyte	ZFAND5
ATP13A4-AS1	6.14628911785432e-167	4.5556195053511	0.01	0.001	2.17830632625875e-162	Astrocyte	ATP13A4-AS1
ZC3H12C	1.0532194151343e-166	1.00443542646186	0.475	0.448	3.73271492917747e-162	Astrocyte	ZC3H12C
MARK3	1.32113312552948e-166	0.567176827690107	0.67	0.751	4.68222791018904e-162	Astrocyte	MARK3
CD81	1.46366267488685e-166	1.3098500871745	0.303	0.222	5.1873668860665e-162	Astrocyte	CD81
CRYAB	2.09467928933827e-166	1.35542690576357	0.262	0.173	7.42375286934377e-162	Astrocyte	CRYAB
AL137017.1	2.18949023314849e-166	3.15517301161533	0.045	0.013	7.75977233530156e-162	Astrocyte	AL137017.1
TET1	3.99981540454971e-166	1.46274670852408	0.301	0.227	1.41757457752646e-161	Astrocyte	TET1
PLBD1-AS1	6.77718176543242e-166	3.06996833589402	0.043	0.012	2.4019009894869e-161	Astrocyte	PLBD1-AS1
GPLD1	1.4787925457439e-165	0.213851704457162	0.127	0.27	5.24098866137094e-161	Astrocyte	GPLD1
TGIF2	1.98563197973889e-165	2.05882387099093	0.037	0.009	7.0372782993926e-161	Astrocyte	TGIF2
AL160314.2	3.30392750067424e-165	1.58340155301863	0.172	0.098	1.17094494551396e-160	Astrocyte	AL160314.2
PALM	1.15853401641173e-164	1.92169757506981	0.317	0.262	4.10596040756482e-160	Astrocyte	PALM
AC105916.1	3.2219148403318e-164	1.38702560629956	0.358	0.301	1.14187883856199e-159	Astrocyte	AC105916.1
PSAT1	4.25517585375445e-164	1.09237644544099	0.276	0.188	1.50807687432911e-159	Astrocyte	PSAT1
CRLF1	6.09914591434104e-164	2.72035326289469	0.12	0.061	2.16159830350161e-159	Astrocyte	CRLF1
LINC01239	1.07727287524241e-163	2.65913871802034	0.082	0.034	3.81796279714663e-159	Astrocyte	LINC01239
GPC5-AS2	1.38556993424085e-163	2.00606355016668	0.197	0.125	4.91059840394301e-159	Astrocyte	GPC5-AS2
PDE9A	2.15236208283795e-163	1.38117236257221	0.32	0.249	7.62818645778598e-159	Astrocyte	PDE9A
BICC1	3.9638691255442e-163	1.20657370661538	0.342	0.278	1.40483485678412e-158	Astrocyte	BICC1
LINC02593	5.86569467584508e-163	5.49127919604075	0.01	0.001	2.07886085006625e-158	Astrocyte	LINC02593
AL365181.2	7.23702577485841e-163	3.90276784550573	0.014	0.001	2.56487430486757e-158	Astrocyte	AL365181.2
HOMER3-AS1	4.54789308089156e-162	4.08535540634876	0.011	0.001	1.61181878679878e-157	Astrocyte	HOMER3-AS1
OTOG	5.49305662325968e-162	4.34575348367445	0.019	0.003	1.94679419784946e-157	Astrocyte	OTOG
TOB2	1.95265744452556e-161	1.3132153362761	0.315	0.239	6.92041324914305e-157	Astrocyte	TOB2
FIRRE	2.87953695078077e-161	1.36962618415667	0.113	0.053	1.02053669072621e-156	Astrocyte	FIRRE
SNCAIP	3.17764028748053e-161	1.30249837562105	0.361	0.292	1.12618749428597e-156	Astrocyte	SNCAIP
CTNND1	3.38128687382327e-161	0.894788981459012	0.486	0.47	1.1983618809517e-156	Astrocyte	CTNND1
LYPLAL1-DT	3.77072759227969e-161	1.95157160269041	0.16	0.092	1.33638356597985e-156	Astrocyte	LYPLAL1-DT
LRRC9	1.0303603523006e-159	2.06724132281732	0.241	0.173	3.65170012458856e-155	Astrocyte	LRRC9
IRS2	1.09004220819501e-159	1.53738713981922	0.386	0.348	3.86321859006395e-155	Astrocyte	IRS2
GPD2	1.27893000738876e-159	1.1499102415376	0.449	0.435	4.53265583918649e-155	Astrocyte	GPD2
AL359095.1	2.25246157720126e-159	4.7818585872554	0.016	0.002	7.98294907575898e-155	Astrocyte	AL359095.1
B9D1	4.92425368345513e-159	0.209748878839005	0.115	0.247	1.74520474795333e-154	Astrocyte	B9D1
C1orf158	6.04552530181913e-159	2.85417639538656	0.031	0.007	2.14259462221772e-154	Astrocyte	C1orf158
SOX21	8.87275617092217e-159	2.14454123393265	0.037	0.009	3.14459351453653e-154	Astrocyte	SOX21
RSPH3	5.00254609294542e-158	0.258501045686772	0.147	0.297	1.77295236080079e-153	Astrocyte	RSPH3
DMRTA1	7.18799140426985e-158	4.46143293855049	0.016	0.002	2.54749603358728e-153	Astrocyte	DMRTA1
TMEM9B-AS1	7.77120670141581e-158	1.57605742043331	0.162	0.092	2.75419336704878e-153	Astrocyte	TMEM9B-AS1
TIPARP	1.1988272463178e-157	1.51493625421305	0.187	0.112	4.24876364367492e-153	Astrocyte	TIPARP
THSD1	1.27377191494544e-157	2.53280434161024	0.117	0.059	4.51437504375812e-153	Astrocyte	THSD1
HMGA2	1.9569934848985e-157	3.57271550459361	0.027	0.006	6.93578060982877e-153	Astrocyte	HMGA2
PTCH2	8.31114277190803e-157	0.315255661354551	0.089	0.208	2.94555210979192e-152	Astrocyte	PTCH2
ZNF518A	5.26526779240646e-156	0.723609381437648	0.583	0.622	1.86606355830677e-151	Astrocyte	ZNF518A
SNORC	6.06602458585863e-156	2.31282525000243	0.179	0.111	2.14985977347416e-151	Astrocyte	SNORC
LINC01241	2.99341250113025e-155	3.83935398912456	0.034	0.008	1.06089532452557e-150	Astrocyte	LINC01241
TTC12	7.26650160974664e-155	1.64733748284025	0.212	0.138	2.57532083551031e-150	Astrocyte	TTC12
FGF11	7.31223855560235e-155	3.14578494401585	0.032	0.007	2.59153046649103e-150	Astrocyte	FGF11
LRP1	2.09321301915957e-154	1.3327070694828	0.375	0.336	7.41855626120343e-150	Astrocyte	LRP1
CD72	2.27582304674511e-154	2.24768751635999	0.056	0.019	8.06574445996936e-150	Astrocyte	CD72
GMDS-DT	2.44104568844058e-154	0.668800122202295	0.61	0.65	8.65131002440228e-150	Astrocyte	GMDS-DT
HSD17B14	4.08433497685451e-154	2.54972362735617	0.111	0.055	1.44752915914701e-149	Astrocyte	HSD17B14
C16orf74	5.06955350643278e-154	2.81918011753521	0.058	0.02	1.79670045821484e-149	Astrocyte	C16orf74
SERPINH1	6.07728264357031e-154	2.23739472365247	0.031	0.007	2.15384974170775e-149	Astrocyte	SERPINH1
FGF1	9.53569728189309e-154	0.895127763964686	0.365	0.279	3.37954647367573e-149	Astrocyte	FGF1
AL589990.1	1.13116616646308e-153	3.58143184312302	0.024	0.004	4.00896601056179e-149	Astrocyte	AL589990.1
THBS4	1.59246891141776e-153	1.60440872368734	0.23	0.156	5.64386906895569e-149	Astrocyte	THBS4
TRIP10	2.0436343100981e-153	2.75293948796292	0.023	0.004	7.24284435841868e-149	Astrocyte	TRIP10
LINC02580	2.16727138644972e-153	2.41086093526459	0.03	0.007	7.68102652071646e-149	Astrocyte	LINC02580
FYB2	5.35751113798388e-153	3.55088700453619	0.057	0.02	1.89875552241287e-148	Astrocyte	FYB2
BBS2	1.75547109821554e-152	0.864788775659855	0.529	0.548	6.22156511918569e-148	Astrocyte	BBS2
LEKR1	1.85098056729333e-152	1.89979546005048	0.149	0.084	6.56006022854428e-148	Astrocyte	LEKR1
AC137494.1	5.85840451710542e-152	1.15466611851066	0.113	0.054	2.07627714490733e-147	Astrocyte	AC137494.1
NMB	7.53262978686055e-152	3.34947970294832	0.03	0.007	2.66963932276125e-147	Astrocyte	NMB
PLEKHA4	7.0018166663474e-151	3.07620251740905	0.029	0.006	2.48151384472018e-146	Astrocyte	PLEKHA4
KIF9	7.38939963686863e-151	0.211107503103623	0.065	0.168	2.61887712530261e-146	Astrocyte	KIF9
PPP1R42	1.14349769102315e-150	1.77813056902461	0.136	0.074	4.05267016675515e-146	Astrocyte	PPP1R42
MAGI3	2.00576585302443e-150	0.855925040487103	0.477	0.439	7.10863475970389e-146	Astrocyte	MAGI3
RARRES2	2.04567816098199e-150	2.43618074747397	0.046	0.014	7.25008797033626e-146	Astrocyte	RARRES2
CSF1	3.57383599805689e-150	1.52361892887565	0.091	0.04	1.26660321607134e-145	Astrocyte	CSF1
LINC01266	3.72594884224832e-150	1.29819137539409	0.224	0.146	1.32051352918123e-145	Astrocyte	LINC01266
C1R	4.99168142736667e-150	2.78275532148916	0.039	0.011	1.76910181467302e-145	Astrocyte	C1R
LOXL3	1.29075069931889e-149	1.98517430679234	0.075	0.031	4.57454955345607e-145	Astrocyte	LOXL3
CCDC18-AS1	1.63330432769603e-149	0.85216198964806	0.538	0.56	5.78859386778751e-145	Astrocyte	CCDC18-AS1
CYP4V2	1.85023489184578e-149	1.46103476314702	0.304	0.24	6.55741748019062e-145	Astrocyte	CYP4V2
PLPP1	1.96308534742271e-149	0.779374777943735	0.558	0.588	6.95737077980083e-145	Astrocyte	PLPP1
ZSWIM6	3.91568465761274e-149	0.327688257132697	0.874	0.906	1.38775779950453e-144	Astrocyte	ZSWIM6
LINC02523	4.41135080873359e-149	2.73504859028484	0.019	0.003	1.56342684012327e-144	Astrocyte	LINC02523
PLD2	1.17127335506969e-148	2.12923494232547	0.075	0.03	4.15110989770249e-144	Astrocyte	PLD2
AL021393.1	1.23833486983499e-148	2.93274262312202	0.057	0.02	4.3887826121822e-144	Astrocyte	AL021393.1
TDRD3	1.23851555930042e-148	0.751518683642387	0.578	0.629	4.38942299371663e-144	Astrocyte	TDRD3
MICALL2	8.8696165766347e-148	2.04487627722605	0.166	0.099	3.1434808109251e-143	Astrocyte	MICALL2
DPY19L1	9.95834827969788e-148	1.16720500352618	0.318	0.245	3.52933821380773e-143	Astrocyte	DPY19L1
AP001172.1	2.06993278390983e-147	2.00471082033272	0.145	0.082	7.33604877945484e-143	Astrocyte	AP001172.1
SLC9A6	2.67549824636574e-147	0.63213428750872	0.175	0.338	9.48223333494483e-143	Astrocyte	SLC9A6
APOL3	6.04277685144721e-147	2.25069390542058	0.023	0.004	2.1416205439214e-142	Astrocyte	APOL3
CSRNP1	1.07914110480325e-146	2.81504939960607	0.053	0.018	3.8245839895332e-142	Astrocyte	CSRNP1
MOV10	3.87304889655682e-146	2.12383657926611	0.163	0.098	1.3726472594287e-141	Astrocyte	MOV10
AL355338.1	6.4949866693018e-146	4.1889144745978	0.01	0.001	2.30188822546725e-141	Astrocyte	AL355338.1
TAF1B	1.81998338880637e-144	0.213388312026373	0.174	0.33	6.45020312826865e-140	Astrocyte	TAF1B
SLC38A3	1.2612449797393e-143	2.32846495185199	0.037	0.01	4.46997833269406e-139	Astrocyte	SLC38A3
TAOK3	1.26956790199644e-143	0.61530963298314	0.617	0.687	4.49947560146557e-139	Astrocyte	TAOK3
USP3	1.31073668248481e-143	1.18264521342062	0.357	0.3	4.6453818763944e-139	Astrocyte	USP3
AC007529.2	1.57382808313085e-143	3.65528881095649	0.029	0.007	5.57780410942403e-139	Astrocyte	AC007529.2
AC022710.1	2.57525609572723e-143	3.81859197448261	0.016	0.002	9.12696512886686e-139	Astrocyte	AC022710.1
AP003049.2	3.83270812037637e-143	0.497813282309037	0.071	0.175	1.35835008494259e-138	Astrocyte	AP003049.2
TDRD10	4.82858734095045e-143	2.57061034982138	0.026	0.005	1.71129963950625e-138	Astrocyte	TDRD10
AC090844.2	9.2302279834176e-143	1.72707624298748	0.06	0.022	3.27128509960303e-138	Astrocyte	AC090844.2
DDX3X	2.28612421850039e-142	1.44667350655317	0.386	0.354	8.10225284278723e-138	Astrocyte	DDX3X
TDRP	1.30334647675974e-141	0.20433747747926	0.174	0.328	4.61919024828421e-137	Astrocyte	TDRP
DPYSL2	2.49477321007673e-141	0.517945056823583	0.732	0.82	8.84172573383293e-137	Astrocyte	DPYSL2
CERS1	3.03949952388361e-141	2.40109764332125	0.124	0.066	1.07722902625959e-136	Astrocyte	CERS1
AC005162.3	4.28484005581109e-141	1.73725087401664	0.253	0.188	1.51859016418001e-136	Astrocyte	AC005162.3
PIM1	4.65341003355756e-141	2.91476663802275	0.061	0.023	1.64921504999313e-136	Astrocyte	PIM1
C1orf198	5.48512617040235e-141	0.916147021209796	0.272	0.188	1.9439835660523e-136	Astrocyte	C1orf198
AC090825.1	7.86626745366161e-141	1.79290840754924	0.15	0.086	2.78788384825221e-136	Astrocyte	AC090825.1
EML3	1.21833980216009e-140	2.22928297276623	0.049	0.016	4.31791809283559e-136	Astrocyte	EML3
AC090204.1	9.79714812028088e-140	2.14957560783214	0.097	0.046	3.47220726530874e-135	Astrocyte	AC090204.1
PRTFDC1	2.11300326060355e-139	0.970112158647091	0.449	0.423	7.48869485590506e-135	Astrocyte	PRTFDC1
SHLD2	3.64911801013399e-139	0.263624071058337	0.219	0.396	1.29328391397159e-134	Astrocyte	SHLD2
PEX11A	8.57659996296959e-139	2.51142539442975	0.086	0.039	3.03963279287605e-134	Astrocyte	PEX11A
ACTR3C	9.0135911608353e-139	0.279218598116896	0.07	0.17	3.19450684331164e-134	Astrocyte	ACTR3C
ARSG	5.17232162474821e-138	0.364202438104539	0.118	0.243	1.83312250702701e-133	Astrocyte	ARSG
ARHGAP31-AS1	6.84840121587522e-138	2.64252540001884	0.029	0.007	2.42714187491834e-133	Astrocyte	ARHGAP31-AS1
BBS5	7.53461036792054e-138	0.214322760884601	0.136	0.269	2.67034126049472e-133	Astrocyte	BBS5
SULT1A1	8.37261123997949e-138	0.431893477155427	0.142	0.28	2.96733714956113e-133	Astrocyte	SULT1A1
DENND2A	1.11520541691056e-137	1.05379687127745	0.337	0.263	3.95239951807271e-133	Astrocyte	DENND2A
LINC02506	1.15244958981442e-137	4.879724353173	0.018	0.003	4.08439659126127e-133	Astrocyte	LINC02506
CALCB	1.31389506375956e-137	2.75541236041944	0.051	0.017	4.65657549547026e-133	Astrocyte	CALCB
NCS1	1.58971197220721e-137	0.318004667884767	0.148	0.289	5.63409820069957e-133	Astrocyte	NCS1
PRKN	1.04755558066649e-136	0.331972695014875	0.841	0.863	3.71264173344012e-132	Astrocyte	PRKN
WDR11-AS1	1.62890740092118e-136	1.53894433368891	0.347	0.305	5.77301071960477e-132	Astrocyte	WDR11-AS1
AC073569.2	2.18349744234475e-136	2.72211888878149	0.075	0.032	7.73853328541404e-132	Astrocyte	AC073569.2
PTAR1	2.50223903469117e-136	1.23083363293987	0.354	0.303	8.86818536284896e-132	Astrocyte	PTAR1
FABP5	3.69209979427753e-136	2.47941994259025	0.152	0.091	1.3085170880899e-131	Astrocyte	FABP5
VAV3	4.54547387048849e-136	1.91192694056432	0.267	0.207	1.61096139443983e-131	Astrocyte	VAV3
CRTC1	5.96038335041602e-136	0.304433090340307	0.192	0.354	2.11241946322094e-131	Astrocyte	CRTC1
TRIM29	7.71592549101745e-136	3.31696265723931	0.023	0.005	2.73460115327149e-131	Astrocyte	TRIM29
DUSP1	1.0505947675662e-135	1.86317075748657	0.102	0.05	3.72341291573136e-131	Astrocyte	DUSP1
WASF2	1.68884748865112e-135	0.984237639230273	0.38	0.325	5.98544438452844e-131	Astrocyte	WASF2
AC125613.1	5.91852109449245e-135	1.08349163032414	0.322	0.253	2.09758306109907e-130	Astrocyte	AC125613.1
PARP4	8.76188794678859e-135	0.879056404692826	0.182	0.108	3.10530070722134e-130	Astrocyte	PARP4
AC018618.1	1.55189064987234e-134	3.42301413829046	0.023	0.005	5.50005565221257e-130	Astrocyte	AC018618.1
STK40	1.73514022789472e-134	0.230124080507556	0.087	0.194	6.14951048168167e-130	Astrocyte	STK40
GCLM	3.4899266162102e-134	0.299992512980387	0.097	0.208	1.23686489205106e-129	Astrocyte	GCLM
TMEM170B	3.61502390891146e-134	0.250361993118406	0.172	0.323	1.28120062355731e-129	Astrocyte	TMEM170B
PREP	3.99605307014433e-134	0.204510881163229	0.187	0.343	1.41624116858985e-129	Astrocyte	PREP
CCND3	4.39912072407433e-134	1.59362908385476	0.241	0.176	1.55909237581918e-129	Astrocyte	CCND3
ANKRD27	1.72565689281513e-133	0.256250026195768	0.13	0.258	6.11590059382611e-129	Astrocyte	ANKRD27
OR2A1-AS1	2.10743372885285e-133	2.50658606205341	0.027	0.006	7.46895587842738e-129	Astrocyte	OR2A1-AS1
PPP1R1C	2.2446099689156e-133	2.25492999975508	0.071	0.029	7.95512219083378e-129	Astrocyte	PPP1R1C
STARD13	5.46345165075386e-133	0.46092256676781	0.606	0.6	1.93630189954368e-128	Astrocyte	STARD13
BEND7	6.26594181518847e-133	1.82904554117369	0.164	0.101	2.22071243872095e-128	Astrocyte	BEND7
AL133415.1	8.7590155103502e-133	4.25419606571403	0.011	0.001	3.10428268702321e-128	Astrocyte	AL133415.1
KAT2B	9.57406380451523e-133	0.413943830666701	0.552	0.498	3.39314395295824e-128	Astrocyte	KAT2B
VCAN-AS1	1.44552578521379e-132	1.16565323069272	0.068	0.027	5.12308793537618e-128	Astrocyte	VCAN-AS1
ZEB1	1.80139098066682e-132	0.389432090099601	0.617	0.586	6.38430977458128e-128	Astrocyte	ZEB1
AARS	2.69788536560298e-132	0.208104296147686	0.126	0.25	9.5615755242335e-128	Astrocyte	AARS
SP110	3.26123197157769e-132	1.18679109950708	0.121	0.063	1.15581322304685e-127	Astrocyte	SP110
LRRIQ1	4.33867052683265e-132	1.63677885315255	0.272	0.216	1.53766822141476e-127	Astrocyte	LRRIQ1
AC097515.1	8.90727155270742e-132	1.96690536629941	0.237	0.176	3.15682611099504e-127	Astrocyte	AC097515.1
ETF1	1.59843148518e-131	0.226827724632795	0.11	0.227	5.66500102662643e-127	Astrocyte	ETF1
PCCA	1.9317593187091e-131	0.491492321537382	0.668	0.742	6.84634820143693e-127	Astrocyte	PCCA
AC097450.1	5.54389244070496e-131	2.62475236435749	0.032	0.008	1.96481091991025e-126	Astrocyte	AC097450.1
AC007637.1	5.66259809511621e-131	2.19913713896529	0.036	0.01	2.00688139089014e-126	Astrocyte	AC007637.1
AC119673.2	6.98128009922607e-131	1.89867258760272	0.167	0.103	2.47423547996671e-126	Astrocyte	AC119673.2
UBA7	9.56869030698832e-131	2.48035316742083	0.022	0.004	3.39123953169973e-126	Astrocyte	UBA7
AC087500.1	9.89829793091731e-131	0.350365979578783	0.155	0.295	3.50805576969641e-126	Astrocyte	AC087500.1
GPR19	4.15700395980773e-130	0.392125120257289	0.074	0.172	1.47328377339546e-125	Astrocyte	GPR19
ZBTB46	5.3370040635218e-130	0.276983408203476	0.119	0.24	1.89148761015276e-125	Astrocyte	ZBTB46
CHL1	7.65655073963295e-130	0.48130865760341	0.635	0.598	2.71355814763332e-125	Astrocyte	CHL1
TTC26	7.92771766971557e-130	0.285087625922507	0.105	0.219	2.80966241932389e-125	Astrocyte	TTC26
WDFY2	2.79229160563213e-129	0.595684052651908	0.548	0.533	9.89616067952083e-125	Astrocyte	WDFY2
EPOR	4.78506134702048e-129	2.82870623399684	0.043	0.014	1.69587359199753e-124	Astrocyte	EPOR
AC104958.1	5.32735042708719e-129	3.70543135902033	0.016	0.002	1.88806626486397e-124	Astrocyte	AC104958.1
CCDC170	8.25293619502686e-129	1.92733396887671	0.133	0.076	2.92492311687947e-124	Astrocyte	CCDC170
FBXO36	9.31893727627225e-129	0.244260026991997	0.109	0.224	3.30272456008365e-124	Astrocyte	FBXO36
AL136962.1	1.59471567530316e-128	3.76078538566035	0.024	0.005	5.65183182484191e-124	Astrocyte	AL136962.1
PDE4DIP	1.70371037136983e-128	0.861146155854077	0.551	0.603	6.03811992717182e-124	Astrocyte	PDE4DIP
DENND6B	1.87635821763442e-128	0.47298797391087	0.073	0.171	6.65000115911814e-124	Astrocyte	DENND6B
FAM171A1	2.49607147418756e-128	0.599997420414031	0.644	0.686	8.84632691166815e-124	Astrocyte	FAM171A1
GLRX	2.72643174045372e-128	1.93633376108906	0.174	0.112	9.66274673134202e-124	Astrocyte	GLRX
SPATA6L	3.56212570423886e-128	0.207545541289266	0.194	0.349	1.26245297083929e-123	Astrocyte	SPATA6L
FBXO17	5.05380733444011e-128	0.227373265042131	0.095	0.202	1.79111985739892e-123	Astrocyte	FBXO17
RAB20	7.14330414958444e-128	1.74795739581569	0.028	0.007	2.53165842365422e-123	Astrocyte	RAB20
SAT1	2.31839192530973e-127	1.34758997102183	0.301	0.246	8.21661282249021e-123	Astrocyte	SAT1
DRC1	2.66358032356934e-127	2.36555337746105	0.122	0.067	9.43999502476209e-123	Astrocyte	DRC1
SLC41A3	2.82712552350783e-127	0.300345484866169	0.097	0.205	1.00196155678641e-122	Astrocyte	SLC41A3
SPARC	2.84765608575466e-127	1.798483319007	0.221	0.157	1.00923779335231e-122	Astrocyte	SPARC
WDR25	4.41481888253804e-127	0.231746937411588	0.136	0.262	1.56465596016031e-122	Astrocyte	WDR25
IMMP2L	5.02213779491627e-127	0.525641061500818	0.75	0.769	1.77989585589627e-122	Astrocyte	IMMP2L
AC002072.1	1.24170610760546e-126	2.06698340933142	0.075	0.032	4.4007306159645e-122	Astrocyte	AC002072.1
ZBTB43	1.28106813281625e-126	0.207443811274369	0.201	0.361	4.54023356951406e-122	Astrocyte	ZBTB43
PDGFC	1.55402976666845e-126	1.13610557746468	0.374	0.33	5.50763689604965e-122	Astrocyte	PDGFC
EPS15L1	1.69674152919847e-126	1.25354547161389	0.423	0.422	6.01342165363228e-122	Astrocyte	EPS15L1
LINC02056	2.30296940030345e-126	2.67149652771426	0.051	0.018	8.16195385161546e-122	Astrocyte	LINC02056
TEKT1	8.19222090569333e-126	1.53976690831503	0.066	0.027	2.90340501118677e-121	Astrocyte	TEKT1
UTP6	2.31529931786559e-125	0.204396343956212	0.133	0.257	8.20565231244745e-121	Astrocyte	UTP6
FZD2	2.34568595757209e-125	3.52859206134682	0.01	0.001	8.31334560223124e-121	Astrocyte	FZD2
AL590652.1	4.35753098795413e-125	2.52692231764513	0.064	0.026	1.54435255744082e-120	Astrocyte	AL590652.1
FLOT1	7.25867653690326e-125	0.277510730698111	0.099	0.207	2.57254755144388e-120	Astrocyte	FLOT1
ANXA11	3.37702830559764e-124	0.3928519751338	0.128	0.252	1.19685260178686e-119	Astrocyte	ANXA11
AL390957.1	5.69822582947903e-124	0.460863395717593	0.071	0.164	2.01950821622566e-119	Astrocyte	AL390957.1
AC010638.1	6.40922065716222e-124	2.04160736462652	0.039	0.012	2.27149189310486e-119	Astrocyte	AC010638.1
NFE2L1	6.48686865571958e-124	0.208810252177976	0.105	0.215	2.29901112027358e-119	Astrocyte	NFE2L1
ETV6	9.14642956295848e-124	0.929147318236988	0.425	0.399	3.24158610140811e-119	Astrocyte	ETV6
DBX2	1.44558642061101e-123	2.86935753755759	0.033	0.009	5.12330283328746e-119	Astrocyte	DBX2
VAMP5	1.87753722893802e-123	2.44683752373297	0.022	0.005	6.65417969307924e-119	Astrocyte	VAMP5
RABL2B	4.20714176697547e-123	0.296145358198524	0.131	0.254	1.49105311363378e-118	Astrocyte	RABL2B
TUBB2A	6.2445432941166e-123	0.216244320477848	0.105	0.213	2.21312858886786e-118	Astrocyte	TUBB2A
ACOX3	6.75469656318464e-123	0.22194239664695	0.126	0.246	2.39393200895827e-118	Astrocyte	ACOX3
AC063919.1	2.38929679871902e-122	2.19611392357479	0.029	0.008	8.46790678434007e-118	Astrocyte	AC063919.1
AC109439.2	2.88268178908401e-122	4.20739444699339	0.012	0.001	1.02165125286926e-117	Astrocyte	AC109439.2
BARD1	6.64721542303321e-122	1.19213424141332	0.173	0.107	2.3558396180772e-117	Astrocyte	BARD1
PDPN	1.3038485690227e-121	2.28429378631753	0.049	0.017	4.62096971347335e-117	Astrocyte	PDPN
LINC02328	1.97534749538581e-121	0.871379002956165	0.213	0.14	7.00082905839685e-117	Astrocyte	LINC02328
CAMK1	3.7240906376667e-121	0.283673074700911	0.062	0.15	1.31985496289546e-116	Astrocyte	CAMK1
NEO1	4.89593332541944e-121	0.410656898519893	0.667	0.737	1.73516772986191e-116	Astrocyte	NEO1
AC005144.1	6.17252493315488e-121	3.76858137940739	0.017	0.003	2.18760456155942e-116	Astrocyte	AC005144.1
BPHL	1.03553160906944e-120	0.279097620435965	0.079	0.175	3.67002757570299e-116	Astrocyte	BPHL
LPCAT1	2.07860509628845e-120	0.242267563150948	0.064	0.153	7.3667843217559e-116	Astrocyte	LPCAT1
LINC00907	2.59379318270769e-120	2.86927855369505	0.252	0.2	9.19266241883431e-116	Astrocyte	LINC00907
ANKRD9	3.58854534157882e-120	2.78395191554602	0.06	0.024	1.27181635450895e-115	Astrocyte	ANKRD9
SLC25A42	5.0815759625083e-120	0.271965607759308	0.088	0.188	1.80096133687257e-115	Astrocyte	SLC25A42
RAVER2	5.72591228359977e-120	1.28724300714762	0.39	0.373	2.02932057243059e-115	Astrocyte	RAVER2
RBBP8	7.40687333957395e-120	0.213167749652248	0.071	0.163	2.6250699802784e-115	Astrocyte	RBBP8
AC022031.2	8.36416863816033e-120	2.78927869719856	0.046	0.016	2.9643450070504e-115	Astrocyte	AC022031.2
AC013643.2	8.42704549306865e-120	2.34750154358042	0.121	0.068	2.98662919319846e-115	Astrocyte	AC013643.2
PANK2	9.40930112267441e-120	0.212780031562801	0.18	0.324	3.33475041088704e-115	Astrocyte	PANK2
AR	1.31438398361245e-119	2.2954042988075	0.128	0.074	4.6583082763209e-115	Astrocyte	AR
CASTOR2	1.55873451459914e-119	0.223778225358844	0.116	0.228	5.5243109931908e-115	Astrocyte	CASTOR2
HERC5	2.98638685942381e-119	1.71672738687383	0.06	0.024	1.05840536684839e-114	Astrocyte	HERC5
ALG1L9P	3.3597456259716e-119	0.211246640474479	0.241	0.413	1.19072744730059e-114	Astrocyte	ALG1L9P
POMGNT2	4.96935547578827e-119	0.211194345333372	0.067	0.155	1.76118927417412e-114	Astrocyte	POMGNT2
LRIG3	6.15251432714635e-119	1.05352137603374	0.139	0.078	2.18051260268394e-114	Astrocyte	LRIG3
NDUFV1	1.65630680465043e-118	0.210236242390872	0.117	0.229	5.87011694636159e-114	Astrocyte	NDUFV1
POMT1	2.11161895897073e-118	0.295843882655526	0.096	0.198	7.48378875248816e-114	Astrocyte	POMT1
TMEM176A	2.14617753448879e-118	3.56997850779197	0.011	0.001	7.60626779998171e-114	Astrocyte	TMEM176A
FSIP2-AS1	2.90035037941909e-118	1.36617219904317	0.318	0.269	1.02791317796992e-113	Astrocyte	FSIP2-AS1
AC023886.1	3.5196724280239e-118	3.05535952041914	0.057	0.023	1.24740710521595e-113	Astrocyte	AC023886.1
KIAA1211	3.9663287259793e-118	0.506117417169637	0.333	0.242	1.40570656377432e-113	Astrocyte	KIAA1211
PIGZ	4.98613189451877e-118	0.398518578945364	0.085	0.184	1.7671350047364e-113	Astrocyte	PIGZ
RELL1	5.09811451613034e-118	1.34952737642481	0.117	0.063	1.80682276566175e-113	Astrocyte	RELL1
LINC00963	5.43697456570923e-118	2.02834996413296	0.107	0.057	1.92691815583301e-113	Astrocyte	LINC00963
DDAH2	5.57503744666294e-118	2.51037536143903	0.039	0.012	1.97584902147181e-113	Astrocyte	DDAH2
CCT3	5.71435129266184e-118	0.219380418714587	0.106	0.212	2.02522324163228e-113	Astrocyte	CCT3
PRELP	6.83575722876491e-118	1.95139396863242	0.035	0.01	2.42266071944657e-113	Astrocyte	PRELP
AP000793.1	8.54894565848617e-118	3.98932320547229	0.012	0.001	3.02983183082408e-113	Astrocyte	AP000793.1
PCYT1A	1.06489016132416e-117	0.282743231083034	0.179	0.323	3.77407722074894e-113	Astrocyte	PCYT1A
KNDC1	1.53834689245712e-117	1.6340493444019	0.303	0.26	5.45205522155729e-113	Astrocyte	KNDC1
Z99289.1	1.72786861839563e-117	2.80636832189992	0.023	0.005	6.12373917045594e-113	Astrocyte	Z99289.1
AC076966.2	2.78946345130196e-117	2.11134509642205	0.051	0.019	9.88613741775928e-113	Astrocyte	AC076966.2
OPLAH	3.23739869571508e-117	2.7117901854194	0.026	0.007	1.14736647174838e-112	Astrocyte	OPLAH
XRCC6	4.33915278664376e-117	0.246660974270206	0.132	0.252	1.53783913911441e-112	Astrocyte	XRCC6
SYNGAP1	4.55452938935277e-117	0.475585601167862	0.149	0.281	1.61417076088051e-112	Astrocyte	SYNGAP1
FXYD3	9.89780056136408e-117	3.32416943569729	0.014	0.002	3.50787949695304e-112	Astrocyte	FXYD3
COQ4	1.21494973503406e-116	0.307715458901955	0.131	0.25	4.30590335593421e-112	Astrocyte	COQ4
FHL1	1.24780467870108e-116	0.46172809324377	0.185	0.335	4.42234456178451e-112	Astrocyte	FHL1
TPD52L2	1.30857675047122e-116	0.241008885393143	0.135	0.255	4.63772686134505e-112	Astrocyte	TPD52L2
MSMO1	3.75233103055283e-116	0.300249459057772	0.115	0.225	1.32986364053823e-111	Astrocyte	MSMO1
AL365214.2	9.91096131604633e-116	2.67206295273945	0.029	0.008	3.51254380001998e-111	Astrocyte	AL365214.2
ILRUN	1.31489948129297e-115	0.247384019446403	0.199	0.352	4.6601352516504e-111	Astrocyte	ILRUN
AC011416.4	1.60847770588471e-115	1.30943482170646	0.147	0.087	5.70060583742598e-111	Astrocyte	AC011416.4
TMEM9	1.93981221038193e-115	0.239708135739385	0.06	0.143	6.8748884548146e-111	Astrocyte	TMEM9
GMNN	2.27251231103937e-115	2.37008671998882	0.08	0.038	8.05401088155461e-111	Astrocyte	GMNN
SHFL	2.67524142007939e-115	0.214215777310312	0.06	0.143	9.48132311690336e-111	Astrocyte	SHFL
TAPT1-AS1	4.0660500867434e-115	0.682073141856838	0.58	0.638	1.44104881124273e-110	Astrocyte	TAPT1-AS1
MRRF	4.75651745566325e-115	0.260634215365116	0.147	0.272	1.68575735146161e-110	Astrocyte	MRRF
ST7-OT4	5.11537778048781e-115	3.17965216541398	0.023	0.005	1.81294103918268e-110	Astrocyte	ST7-OT4
ZNF10	5.14431714018182e-115	0.334886458468242	0.189	0.337	1.82319743765184e-110	Astrocyte	ZNF10
AC018816.1	6.1118300833953e-115	0.327779739666277	0.1	0.204	2.16609369985613e-110	Astrocyte	AC018816.1
ITPRIPL2	8.55042998256342e-115	2.04415475305276	0.063	0.026	3.0303578901203e-110	Astrocyte	ITPRIPL2
RPAIN	1.2684906271177e-114	0.204850516171567	0.13	0.247	4.49565763156784e-110	Astrocyte	RPAIN
MARS	1.52487528646372e-114	0.210749943842735	0.108	0.214	5.40431050275608e-110	Astrocyte	MARS
ZNF568	1.63807884833148e-114	0.20342443639407	0.154	0.282	5.8055152463716e-110	Astrocyte	ZNF568
AC011092.2	2.05233840146542e-114	0.256025944874207	0.1	0.202	7.27369252863359e-110	Astrocyte	AC011092.2
EHHADH	3.2181847829933e-114	2.09931259443791	0.106	0.057	1.14055686894066e-109	Astrocyte	EHHADH
PRELID3A	9.49866335875862e-114	0.208615499158011	0.076	0.166	3.36642128097764e-109	Astrocyte	PRELID3A
LAMA3	1.14679443022182e-113	0.974955191340094	0.112	0.06	4.06435414014917e-109	Astrocyte	LAMA3
VCP	1.7631620966371e-113	0.206710516647911	0.126	0.24	6.24882278669154e-109	Astrocyte	VCP
ATG4B	3.01555505448043e-113	0.271054954744158	0.162	0.294	1.06874286685841e-108	Astrocyte	ATG4B
RBMS3-AS3	3.30013441365724e-113	1.81821911353529	0.18	0.121	1.16960063754426e-108	Astrocyte	RBMS3-AS3
KIAA1191	6.35827035853706e-113	0.23753902846577	0.079	0.17	2.25343459776912e-108	Astrocyte	KIAA1191
PPP2R1B	8.18210992696843e-113	1.21107097289183	0.284	0.225	2.89982157921688e-108	Astrocyte	PPP2R1B
FAP	9.33276053096627e-113	2.27725248972589	0.088	0.044	3.30762365977976e-108	Astrocyte	FAP
MTM1	1.37895827205471e-112	1.33418707134682	0.378	0.362	4.88716601198909e-108	Astrocyte	MTM1
AL035530.2	1.39777095851013e-112	0.2730316271382	0.188	0.332	4.95384005405574e-108	Astrocyte	AL035530.2
AGAP4	1.64562344000338e-112	0.245749373534643	0.097	0.197	5.83225403371598e-108	Astrocyte	AGAP4
HDDC2	2.19511654926704e-112	1.74142352474884	0.257	0.205	7.77971256225731e-108	Astrocyte	HDDC2
AC022034.3	3.44283941681407e-112	2.17235210670744	0.044	0.015	1.22017671771307e-107	Astrocyte	AC022034.3
SHE	3.52334218249035e-112	1.84678448630303	0.024	0.006	1.2487077028964e-107	Astrocyte	SHE
SALL2	3.88696985555607e-112	2.27919311348325	0.082	0.04	1.37758098650763e-107	Astrocyte	SALL2
CNTFR-AS1	4.48417309813773e-112	3.26422552318096	0.045	0.016	1.58923578771099e-107	Astrocyte	CNTFR-AS1
TXNDC11	4.51115849878349e-112	0.273231492223327	0.161	0.293	1.59879968355386e-107	Astrocyte	TXNDC11
MAN2C1	8.73293840746399e-112	0.356008671019105	0.106	0.21	3.09504070098931e-107	Astrocyte	MAN2C1
HIBCH	9.24344155951727e-112	0.579408996652644	0.607	0.683	3.27596812310852e-107	Astrocyte	HIBCH
RAB11FIP5	1.53421643860939e-111	0.218023949433237	0.037	0.107	5.43741648007555e-107	Astrocyte	RAB11FIP5
SLC25A3	1.66764616320592e-111	0.238710638280149	0.132	0.248	5.91030476701811e-107	Astrocyte	SLC25A3
HSD17B6	1.95383004784261e-111	2.00755943523033	0.059	0.024	6.92456907255899e-107	Astrocyte	HSD17B6
PRKX	2.12123300627829e-111	1.35232909201484	0.154	0.094	7.51786189755089e-107	Astrocyte	PRKX
AKIRIN2	2.24599438998672e-111	0.218636174371256	0.079	0.17	7.96002871755193e-107	Astrocyte	AKIRIN2
C20orf194	2.37692646363171e-111	0.469380738337917	0.694	0.776	8.42406507975716e-107	Astrocyte	C20orf194
MTMR3	2.54013919141159e-111	1.03372230206337	0.447	0.459	9.00250730828182e-107	Astrocyte	MTMR3
DPCD	2.55806456996557e-111	0.240261779025563	0.04	0.111	9.06603664241497e-107	Astrocyte	DPCD
AC074032.1	3.41479281864841e-111	0.237560070693175	0.223	0.383	1.21023672285718e-106	Astrocyte	AC074032.1
ZBTB21	3.68704171335734e-111	0.249274546619197	0.072	0.16	1.30672445363098e-106	Astrocyte	ZBTB21
AC092139.1	4.58819234701107e-111	2.70582358716976	0.055	0.022	1.62610124970419e-106	Astrocyte	AC092139.1
CFAP44	9.53900861136718e-111	1.34571261639092	0.346	0.316	3.38072004195464e-106	Astrocyte	CFAP44
SPOP	1.40619720841138e-110	1.17922158606502	0.425	0.431	4.98370352633076e-106	Astrocyte	SPOP
MSL1	1.68411754972711e-110	0.298152628349782	0.188	0.331	5.96868100798784e-106	Astrocyte	MSL1
CRADD	2.84640472805635e-110	0.580485170122881	0.565	0.583	1.00879429967045e-105	Astrocyte	CRADD
ATXN2L	3.3434815668159e-110	0.210278002688434	0.109	0.213	1.18496330209522e-105	Astrocyte	ATXN2L
ING5	3.67252793765114e-110	0.214639524303176	0.155	0.28	1.30158062638294e-105	Astrocyte	ING5
EXOC7	3.71019349492706e-110	0.211411710387168	0.17	0.302	1.3149296765371e-105	Astrocyte	EXOC7
IVD	4.62633018028706e-110	0.231280211232944	0.167	0.298	1.63961767919554e-105	Astrocyte	IVD
ZNF586	4.65270082267795e-110	0.23398174620195	0.246	0.417	1.64896369856529e-105	Astrocyte	ZNF586
KDM5B	5.7318426318456e-110	0.2241779698866	0.265	0.445	2.0314223471524e-105	Astrocyte	KDM5B
RAMP1	7.81025635952881e-110	1.52717800225213	0.285	0.237	2.76803295638061e-105	Astrocyte	RAMP1
LINC00467	1.03704080953324e-109	1.55611788345776	0.136	0.081	3.67537633306676e-105	Astrocyte	LINC00467
OPA3	1.09080188222315e-109	0.23643463578213	0.059	0.139	3.86591095078705e-105	Astrocyte	OPA3
CEBPD	1.25090621240871e-109	2.3195630144248	0.095	0.05	4.4333367073977e-105	Astrocyte	CEBPD
C21orf62-AS1	1.26922579876441e-109	0.895080082388977	0.275	0.204	4.49826315340096e-105	Astrocyte	C21orf62-AS1
DNAL1	1.57428101253189e-109	0.421652805566812	0.12	0.231	5.57940933651425e-105	Astrocyte	DNAL1
RNF135	3.37654884070713e-109	1.88260368975051	0.044	0.016	1.19668267463501e-104	Astrocyte	RNF135
NLGN2	3.40119650180411e-109	0.281687233339121	0.088	0.182	1.20541805220439e-104	Astrocyte	NLGN2
AXDND1	3.66815601246015e-109	2.36468460501097	0.063	0.027	1.300031172376e-104	Astrocyte	AXDND1
AAGAB	5.16617142067757e-109	0.28627271918747	0.205	0.356	1.83094281320234e-104	Astrocyte	AAGAB
ZNF432	9.68180792286677e-109	0.291532243730517	0.096	0.194	3.43132954594321e-104	Astrocyte	ZNF432
TOX4	9.86299057572671e-109	0.206271214937614	0.101	0.201	3.4955424899433e-104	Astrocyte	TOX4
PEX6	1.15187147863079e-108	0.269343408097835	0.089	0.183	4.08234770741539e-104	Astrocyte	PEX6
ZDHHC3	1.18478898375153e-108	0.224046771482124	0.095	0.192	4.19901063731379e-104	Astrocyte	ZDHHC3
SEMA4B	1.27042397844302e-108	1.65728814431862	0.293	0.251	4.50250962199989e-104	Astrocyte	SEMA4B
DAGLA	1.40249800076972e-108	0.307009238117547	0.05	0.126	4.97059316452797e-104	Astrocyte	DAGLA
LINC02324	2.2730722706037e-108	2.26073856184633	0.022	0.005	8.05599543424659e-104	Astrocyte	LINC02324
RHOT2	4.69833777731186e-108	0.345741825752573	0.08	0.169	1.6651378916571e-103	Astrocyte	RHOT2
ENDOU	4.87153046765908e-108	3.04406636413083	0.02	0.004	1.72651911304305e-103	Astrocyte	ENDOU
MYO15B	5.11632350892981e-108	0.986434787964723	0.179	0.113	1.81327621479981e-103	Astrocyte	MYO15B
GOLM1	5.35425987176959e-108	0.265611547747099	0.186	0.326	1.89760324115386e-103	Astrocyte	GOLM1
S100A1	7.5265546536888e-108	1.75718963272092	0.062	0.026	2.66748623481385e-103	Astrocyte	S100A1
IQCH-AS1	8.92093722383937e-108	1.63468890221421	0.232	0.177	3.16166936150091e-103	Astrocyte	IQCH-AS1
VPS26C	9.5056173005987e-108	0.219374932715213	0.152	0.274	3.36888582750518e-103	Astrocyte	VPS26C
PDXK	1.97174997118268e-107	0.355047784367306	0.209	0.362	6.98807907286854e-103	Astrocyte	PDXK
ATXN2	3.43142782234095e-107	0.467315837527294	0.671	0.761	1.21613233451586e-102	Astrocyte	ATXN2
TM9SF4	4.33897815961471e-107	0.22312457569185	0.193	0.334	1.53777724954905e-102	Astrocyte	TM9SF4
FRS2	5.36079084718453e-107	0.766519158651493	0.55	0.606	1.89991788415067e-102	Astrocyte	FRS2
AL161752.1	5.4212895458008e-107	4.39938848340531	0.01	0.001	1.92135922792726e-102	Astrocyte	AL161752.1
GAS5	6.45190958039186e-107	0.240573418164443	0.084	0.174	2.28662127438668e-102	Astrocyte	GAS5
CMTM4	6.80022702807342e-107	0.208088258768247	0.268	0.446	2.4100684610195e-102	Astrocyte	CMTM4
SYCP2L	6.99207464139956e-107	0.40774574996626	0.131	0.246	2.47806117365842e-102	Astrocyte	SYCP2L
ORMDL1	7.59827673359175e-107	0.285857785684066	0.158	0.283	2.69290525715225e-102	Astrocyte	ORMDL1
VPS37B	7.74133270414994e-107	0.253847194187313	0.169	0.299	2.74360572367778e-102	Astrocyte	VPS37B
ANGPTL1	8.03106984725338e-107	0.313839461586356	0.047	0.119	2.84629146456507e-102	Astrocyte	ANGPTL1
AC022387.2	9.03053737187022e-107	2.97241962089397	0.032	0.01	3.20051274996453e-102	Astrocyte	AC022387.2
PRSS23	1.12368607696629e-106	0.370610381310477	0.102	0.203	3.98245582537622e-102	Astrocyte	PRSS23
DENR	1.19388935853227e-106	0.272376882150057	0.172	0.305	4.23126327557422e-102	Astrocyte	DENR
SPAG9	1.69485788758642e-106	0.404763866493896	0.678	0.766	6.00674583939502e-102	Astrocyte	SPAG9
KLHL22	1.81987892072944e-106	0.224411906095768	0.216	0.368	6.4498328829572e-102	Astrocyte	KLHL22
CDK10	1.85764535452515e-106	0.344548942942193	0.075	0.162	6.58368090097259e-102	Astrocyte	CDK10
GPT2	2.05847141851307e-106	1.52222479373983	0.305	0.265	7.29542855435216e-102	Astrocyte	GPT2
DNAJC17	2.94063184022079e-106	0.208586459080784	0.102	0.201	1.04218933049265e-101	Astrocyte	DNAJC17
CDH2	3.40322578762864e-106	0.594885594550563	0.62	0.65	1.20613725139347e-101	Astrocyte	CDH2
PPARGC1A	6.72680255854675e-106	1.27761971176648	0.357	0.327	2.38404609477456e-101	Astrocyte	PPARGC1A
ARL10	9.69435887793035e-106	0.231319544838603	0.119	0.226	3.43577772992729e-101	Astrocyte	ARL10
NCKAP1	1.17267019745015e-105	0.464881808691601	0.661	0.719	4.15606044678307e-101	Astrocyte	NCKAP1
MRNIP	1.17708534201513e-105	0.243198200483594	0.112	0.215	4.17170816063581e-101	Astrocyte	MRNIP
NAA38	1.28347137359321e-105	0.213687641752512	0.072	0.156	4.54875089515171e-101	Astrocyte	NAA38
BSCL2	4.47958570567137e-105	0.468907979237869	0.14	0.259	1.58760996994699e-100	Astrocyte	BSCL2
HMGCS1	5.05045344104126e-105	0.402981673106113	0.147	0.266	1.78993120403943e-100	Astrocyte	HMGCS1
CHI3L1	5.48968563685422e-105	4.23849355962409	0.038	0.013	1.9455994865575e-100	Astrocyte	CHI3L1
CYCS	6.29351384652344e-105	0.532855165521537	0.085	0.176	2.23048424234637e-100	Astrocyte	CYCS
AL121820.2	6.35273802078747e-105	2.39603544772159	0.021	0.005	2.25147388194729e-100	Astrocyte	AL121820.2
FAM181A-AS1	7.33043673798594e-105	3.48173582583685	0.025	0.006	2.5979800843096e-100	Astrocyte	FAM181A-AS1
LINC02698	9.05872372269074e-105	2.24914725603993	0.128	0.078	3.21050227455882e-100	Astrocyte	LINC02698
GGCT	1.10393100170887e-104	0.256572980716821	0.045	0.116	3.9124418631564e-100	Astrocyte	GGCT
AC079298.3	1.71243871870726e-104	2.24220969381817	0.222	0.172	6.06905406297042e-100	Astrocyte	AC079298.3
AC110921.1	2.35324511479705e-104	3.62783917899023	0.018	0.004	8.34013601135224e-100	Astrocyte	AC110921.1
MRPS21	2.43321529014098e-104	0.242094090650057	0.082	0.17	8.62355830978864e-100	Astrocyte	MRPS21
RBSN	3.07085441982499e-104	0.219738763809137	0.13	0.24	1.08834151493017e-99	Astrocyte	RBSN
SPAG1	3.45492135880211e-104	1.8780361587708	0.289	0.253	1.22445867877306e-99	Astrocyte	SPAG1
SGPL1	5.50228900782791e-104	0.221735934081732	0.153	0.275	1.95006624726429e-99	Astrocyte	SGPL1
ANKRD52	9.22841033343326e-104	0.250151920095023	0.075	0.16	3.27064090627208e-99	Astrocyte	ANKRD52
ZNF770	1.03041847128583e-103	0.316030845975845	0.15	0.271	3.65190610408411e-99	Astrocyte	ZNF770
INTS1	1.70852691590865e-103	0.258180702964658	0.07	0.153	6.05519024267186e-99	Astrocyte	INTS1
DHRS7B	1.98510143866758e-103	0.244753356608665	0.145	0.262	7.03539800878176e-99	Astrocyte	DHRS7B
SULF1	2.47445098914054e-103	1.61753524398201	0.128	0.076	8.76970175061298e-99	Astrocyte	SULF1
CHST7	2.72802992368188e-103	2.28995748075939	0.063	0.028	9.66841085252094e-99	Astrocyte	CHST7
AL157388.1	2.83646398004548e-103	0.294126647476161	0.095	0.19	1.00527119916792e-98	Astrocyte	AL157388.1
GRK4	3.08683859938769e-103	0.258863649880957	0.227	0.384	1.09400646800899e-98	Astrocyte	GRK4
DEAF1	3.47659491591125e-103	0.31908334330665	0.165	0.294	1.23214000414811e-98	Astrocyte	DEAF1
CFAP69	3.47867628443377e-103	0.366062289608521	0.189	0.331	1.23287766196617e-98	Astrocyte	CFAP69
DPH6-DT	9.72533348607893e-103	1.06055435022805	0.431	0.426	3.44675544080123e-98	Astrocyte	DPH6-DT
HS2ST1	9.8877347303075e-103	0.783220727293263	0.538	0.573	3.50431206576828e-98	Astrocyte	HS2ST1
LYRM2	1.29989105591333e-102	0.221495407123198	0.147	0.265	4.60694389126243e-98	Astrocyte	LYRM2
IQCM	1.36796244798867e-102	2.71774985961642	0.04	0.014	4.84819571191663e-98	Astrocyte	IQCM
NUMBL	1.94242932878181e-102	0.495404397430767	0.077	0.164	6.88416378413562e-98	Astrocyte	NUMBL
SPDYE3	2.09649645178233e-102	0.311789465489773	0.115	0.218	7.43019307476177e-98	Astrocyte	SPDYE3
PDZD4	2.58049947477365e-102	0.524854999280718	0.054	0.128	9.14554818854529e-98	Astrocyte	PDZD4
HEBP2	2.75475734205189e-102	2.28846340625438	0.044	0.016	9.76313549596611e-98	Astrocyte	HEBP2
NME5	2.85346160084178e-102	0.332058494817778	0.216	0.368	1.01129532595434e-97	Astrocyte	NME5
DNAH12	3.07103815369506e-102	0.767652448146092	0.135	0.081	1.08840663205106e-97	Astrocyte	DNAH12
FRMD6-AS2	3.45267482143373e-102	3.09950728885272	0.091	0.048	1.22366248346433e-97	Astrocyte	FRMD6-AS2
BAMBI	4.22118411706437e-102	2.0644018223362	0.063	0.027	1.49602986292878e-97	Astrocyte	BAMBI
AC087855.2	4.62364885088359e-102	3.46588582875392	0.023	0.006	1.63866738924165e-97	Astrocyte	AC087855.2
WDR66	8.62694101371895e-102	0.257603864307953	0.088	0.178	3.05747416467213e-97	Astrocyte	WDR66
SON	9.81255295140711e-102	0.689549306972638	0.562	0.633	3.47766689150819e-97	Astrocyte	SON
LINS1	1.47793039398638e-101	0.387962786835925	0.131	0.242	5.23793310932713e-97	Astrocyte	LINS1
APLN	1.92076957511663e-101	2.20456053284254	0.036	0.012	6.80739945117083e-97	Astrocyte	APLN
EED	2.49817584085383e-101	0.221110270280335	0.137	0.249	8.85378499757005e-97	Astrocyte	EED
EAF2	2.5878400344547e-101	1.92784856236426	0.192	0.139	9.17156386611089e-97	Astrocyte	EAF2
GK5	2.63272805042554e-101	0.33905883980544	0.205	0.352	9.33065148351314e-97	Astrocyte	GK5
SMARCB1	3.84851941499763e-101	0.251352814661665	0.108	0.207	1.36395376586931e-96	Astrocyte	SMARCB1
ENY2	6.48931887896779e-101	0.213468404495966	0.09	0.18	2.29987950389497e-96	Astrocyte	ENY2
LRRN3	6.6383973051702e-101	0.329895276258345	0.165	0.291	2.35271438892537e-96	Astrocyte	LRRN3
KLHDC4	6.81892793746071e-101	0.257631000681455	0.111	0.21	2.41669625031545e-96	Astrocyte	KLHDC4
AC073343.2	7.94339884055898e-101	0.270404117463012	0.094	0.186	2.81521998308251e-96	Astrocyte	AC073343.2
GART	1.32849272227116e-100	0.224072801311468	0.108	0.206	4.70831105700121e-96	Astrocyte	GART
ATP6V1D	1.8736753311747e-100	0.256089451969267	0.178	0.308	6.64049274121624e-96	Astrocyte	ATP6V1D
AC106873.1	2.01713587204216e-100	3.35479409802534	0.015	0.003	7.1489312441046e-96	Astrocyte	AC106873.1
TMEM132C	2.12620357171631e-100	0.57643564906692	0.305	0.229	7.53547807851978e-96	Astrocyte	TMEM132C
TMEM38A	2.12975611698963e-100	0.637191056109382	0.132	0.246	7.54806865422294e-96	Astrocyte	TMEM38A
NDUFA6-DT	2.39885895463875e-100	0.283232388502195	0.096	0.19	8.50179602113521e-96	Astrocyte	NDUFA6-DT
PAQR3	2.62206261913854e-100	0.387966563047924	0.205	0.355	9.2928521284889e-96	Astrocyte	PAQR3
PUS10	2.6976771023534e-100	0.304997448640008	0.116	0.219	9.56083741845068e-96	Astrocyte	PUS10
MT1H	3.39572082471654e-100	4.13445750218908	0.012	0.002	1.20347741748779e-95	Astrocyte	MT1H
CXCL2	3.90845935519532e-100	3.11366557099029	0.011	0.001	1.38519708007477e-95	Astrocyte	CXCL2
JOSD1	5.72785047421048e-100	0.371390884880748	0.119	0.223	2.03000748656494e-95	Astrocyte	JOSD1
MYL6B	1.30395766946259e-99	0.275983943996934	0.056	0.13	4.62135637634236e-95	Astrocyte	MYL6B
PHKA1-AS1	1.50989085045526e-99	3.78984986597699	0.016	0.003	5.3512041630985e-95	Astrocyte	PHKA1-AS1
PRKACA	1.67818850642734e-99	0.269127796425484	0.084	0.172	5.94766788562912e-95	Astrocyte	PRKACA
EIF4ENIF1	1.68150603259172e-99	0.287211268992527	0.122	0.227	5.95942553010831e-95	Astrocyte	EIF4ENIF1
FAM219B	1.94718041570759e-99	0.370954966615814	0.07	0.151	6.90100211130927e-95	Astrocyte	FAM219B
TUBB3	1.95378544500353e-99	0.444896065873161	0.078	0.162	6.924410995637e-95	Astrocyte	TUBB3
SMPD4	3.27969635552386e-99	0.20372023477385	0.13	0.236	1.16235718536121e-94	Astrocyte	SMPD4
ST3GAL1	3.35728461266263e-99	1.42047908940631	0.222	0.165	1.18985523957376e-94	Astrocyte	ST3GAL1
ALOX12-AS1	4.10361143778872e-99	0.847051828831092	0.491	0.52	1.4543609296667e-94	Astrocyte	ALOX12-AS1
VCAM1	4.33836064744292e-99	1.77932407692799	0.021	0.005	1.53755839706025e-94	Astrocyte	VCAM1
P2RY14	7.09224334583031e-99	1.6658641281937	0.275	0.235	2.51356196419572e-94	Astrocyte	P2RY14
FAM76A	1.2506267986591e-98	0.340690516159092	0.104	0.201	4.43234643712771e-94	Astrocyte	FAM76A
CMYA5	1.31662265036934e-98	1.5161063112979	0.246	0.194	4.66624233517398e-94	Astrocyte	CMYA5
NSUN3	1.39627980855975e-98	0.260217242401673	0.188	0.321	4.94855526951662e-94	Astrocyte	NSUN3
OSTM1-AS1	1.79965135837546e-98	2.80363046863373	0.023	0.006	6.37814437921847e-94	Astrocyte	OSTM1-AS1
QTRT1	2.30011351351016e-98	0.331290461730987	0.091	0.181	8.15183230323137e-94	Astrocyte	QTRT1
SLC28A1	2.6948587548192e-98	2.99403690977718	0.026	0.007	9.55084891295473e-94	Astrocyte	SLC28A1
SLC35B4	2.86814937068691e-98	0.306570272885268	0.149	0.265	1.01650081846515e-93	Astrocyte	SLC35B4
VEGFB	3.41215030463176e-98	2.01939233503375	0.086	0.045	1.20930018946454e-93	Astrocyte	VEGFB
CHST12	6.14560607579821e-98	0.218236406469407	0.091	0.18	2.17806424932364e-93	Astrocyte	CHST12
RBKS	6.2111825854525e-98	0.364942630709526	0.105	0.201	2.20130522011022e-93	Astrocyte	RBKS
UBXN6	6.71628673333223e-98	0.215039226166322	0.043	0.11	2.38031918116027e-93	Astrocyte	UBXN6
THAP4	7.64234748997802e-98	0.308910992110556	0.088	0.176	2.70852437392311e-93	Astrocyte	THAP4
ZMPSTE24	7.70712036295869e-98	0.218962587982763	0.1	0.193	2.73148052783619e-93	Astrocyte	ZMPSTE24
GSTCD	1.0311965728116e-97	0.229112422879307	0.193	0.328	3.65466377370158e-93	Astrocyte	GSTCD
SIRPA	1.38757953621211e-97	1.21806363244956	0.377	0.363	4.91772063428934e-93	Astrocyte	SIRPA
MIB2	1.44643057979115e-97	0.399293314810752	0.065	0.142	5.12629461783782e-93	Astrocyte	MIB2
MRPL41	2.33523823486446e-97	0.408909211956938	0.075	0.158	8.27631782818313e-93	Astrocyte	MRPL41
MEAF6	3.68852008176111e-97	0.225280776285852	0.162	0.282	1.30724840217695e-92	Astrocyte	MEAF6
GGT5	4.59423414942342e-97	1.95728012109317	0.02	0.005	1.62824252489715e-92	Astrocyte	GGT5
NFE2L2	6.63080003166532e-97	0.761442286221678	0.375	0.325	2.35002183922251e-92	Astrocyte	NFE2L2
AC113414.1	1.04918629814156e-96	0.995724415562953	0.258	0.196	3.71842115924351e-92	Astrocyte	AC113414.1
OR6J1	1.5776026445968e-96	3.44665325244311	0.011	0.002	5.5911815327155e-92	Astrocyte	OR6J1
AC112722.1	1.64400171495578e-96	0.218048546431819	0.058	0.132	5.8265064779748e-92	Astrocyte	AC112722.1
FAM53C	1.65824292877469e-96	0.223533589522011	0.087	0.174	5.87697876387037e-92	Astrocyte	FAM53C
STIMATE	1.71499720722533e-96	0.350935740061567	0.123	0.228	6.07812160212728e-92	Astrocyte	STIMATE
C1RL	1.90232598097042e-96	2.25489083736398	0.102	0.058	6.74203350915726e-92	Astrocyte	C1RL
PLIN4	2.48636592813783e-96	3.13991547218138	0.02	0.005	8.81192948591327e-92	Astrocyte	PLIN4
ZNF783	3.00596674357516e-96	0.324291593054999	0.11	0.207	1.06534467359047e-91	Astrocyte	ZNF783
LYNX1	3.9558902750137e-96	0.221221313362143	0.041	0.106	1.40200707236761e-91	Astrocyte	LYNX1
IFFO1	4.183877305212e-96	0.334359547058109	0.066	0.143	1.48280795574018e-91	Astrocyte	IFFO1
TMEM184C	4.24164484562571e-96	0.258596103139437	0.113	0.21	1.50328134973821e-91	Astrocyte	TMEM184C
CLCN7	5.28652854623173e-96	0.313025430910625	0.093	0.182	1.87359858206999e-91	Astrocyte	CLCN7
AC012101.2	8.15539784603291e-96	3.4211662925502	0.019	0.004	2.89035455061253e-91	Astrocyte	AC012101.2
MAP3K19	8.44333935316955e-96	1.71828888306101	0.063	0.029	2.99240390015682e-91	Astrocyte	MAP3K19
SNAPC1	8.56769307265107e-96	0.266567715252491	0.082	0.166	3.03647610187827e-91	Astrocyte	SNAPC1
NRIR	9.95731868722159e-96	0.248925717092295	0.041	0.105	3.52897331593821e-91	Astrocyte	NRIR
WBP1L	1.08842415655261e-95	0.278707713084766	0.203	0.345	3.85748405323809e-91	Astrocyte	WBP1L
ENPP5	1.20136178274413e-95	0.222665369335233	0.053	0.123	4.25774629422348e-91	Astrocyte	ENPP5
LINC00173	1.52440161956909e-95	2.60224563527028	0.084	0.044	5.40263177991482e-91	Astrocyte	LINC00173
PMP22	2.08071120766448e-95	0.33802033873082	0.314	0.223	7.37424859108368e-91	Astrocyte	PMP22
SNX21	2.25724667158413e-95	1.97706869135683	0.098	0.054	7.9999079287613e-91	Astrocyte	SNX21
WDFY3-AS2	2.54964804681181e-95	1.93737199919546	0.111	0.065	9.03620764270574e-91	Astrocyte	WDFY3-AS2
TBC1D1	3.49783810247838e-95	1.08422374828874	0.391	0.379	1.23966880189936e-90	Astrocyte	TBC1D1
SLAIN2	5.32753311008745e-95	0.208897445869858	0.245	0.404	1.88813100954609e-90	Astrocyte	SLAIN2
ZNF217	8.80000818866611e-95	1.65880260865722	0.067	0.032	3.11881090214516e-90	Astrocyte	ZNF217
NFRKB	9.76160313856671e-95	0.347906677764276	0.087	0.173	3.45960976833943e-90	Astrocyte	NFRKB
MCM3AP	1.41790419770696e-94	0.207539164045897	0.172	0.294	5.02519426709322e-90	Astrocyte	MCM3AP
AC019127.1	1.78587944919087e-94	2.22390567633543	0.024	0.007	6.32933535587736e-90	Astrocyte	AC019127.1
RAB13	2.48188070863185e-94	2.8169281941663	0.018	0.004	8.79603341946214e-90	Astrocyte	RAB13
JADE1	2.81781031688353e-94	0.456630347878389	0.151	0.267	9.98660154406691e-90	Astrocyte	JADE1
SEC22B	4.28627472566069e-94	0.20795794452138	0.119	0.218	1.51909862552141e-89	Astrocyte	SEC22B
CALCRL	4.87503786864926e-94	1.46911234326291	0.142	0.089	1.72776217102799e-89	Astrocyte	CALCRL
ARNT2	6.02317415962871e-94	0.36502437524525	0.707	0.722	2.13467315391401e-89	Astrocyte	ARNT2
PRPF40B	6.55747787363996e-94	0.265797857428198	0.208	0.348	2.32403573319674e-89	Astrocyte	PRPF40B
AL078604.4	8.39380364908023e-94	2.14461097816647	0.153	0.103	2.97484795127052e-89	Astrocyte	AL078604.4
DEPP1	8.69344601336556e-94	2.07248450884223	0.039	0.014	3.08104420159689e-89	Astrocyte	DEPP1
FAM27C	1.19928982066213e-93	0.568982990090959	0.132	0.241	4.25040305340867e-89	Astrocyte	FAM27C
AL807742.1	1.29894132225329e-93	1.90755923245408	0.254	0.21	4.60357794019788e-89	Astrocyte	AL807742.1
AGFG2	1.31635347754991e-93	2.20537766602063	0.183	0.134	4.66528835978463e-89	Astrocyte	AGFG2
PPP1R3E	1.73521053514655e-93	0.243826672647562	0.127	0.229	6.1497596576129e-89	Astrocyte	PPP1R3E
AF279873.4	1.96154482050084e-93	3.51572519748526	0.019	0.004	6.95191099833704e-89	Astrocyte	AF279873.4
DYNLRB2	1.99829810340841e-93	1.86092210093116	0.084	0.044	7.08216830828974e-89	Astrocyte	DYNLRB2
DENND6A-AS1	2.47647347413024e-93	0.204621581845259	0.098	0.188	8.77686963966498e-89	Astrocyte	DENND6A-AS1
SETDB2	3.77813114955797e-93	0.267479976654093	0.16	0.277	1.33900746071484e-88	Astrocyte	SETDB2
DEF8	5.01769762552056e-93	0.258125843175315	0.079	0.16	1.77832221546074e-88	Astrocyte	DEF8
FAM181A	5.04840689579516e-93	3.19051554960432	0.022	0.005	1.78920588793876e-88	Astrocyte	FAM181A
MUC20	7.31409754159378e-93	0.395272795452059	0.116	0.215	2.59218930971625e-88	Astrocyte	MUC20
AC022463.1	8.0648262101341e-93	2.96156175884377	0.016	0.003	2.85825505713363e-88	Astrocyte	AC022463.1
STEAP3	9.71149835594137e-93	2.46629342652146	0.033	0.011	3.44185213232918e-88	Astrocyte	STEAP3
ZNF608	1.03089900439939e-92	0.463752103643186	0.477	0.416	3.65360916149188e-88	Astrocyte	ZNF608
WTAP	1.24106133359911e-92	0.293884835344974	0.23	0.381	4.3984454724086e-88	Astrocyte	WTAP
TMCO1	1.30566012458633e-92	0.275891509825055	0.154	0.268	4.6273900475464e-88	Astrocyte	TMCO1
FOXRED1	1.38264342247111e-92	0.305463749491275	0.099	0.189	4.90022655357987e-88	Astrocyte	FOXRED1
AC093334.1	1.41151169492513e-92	3.30196288739985	0.016	0.003	5.00253859798414e-88	Astrocyte	AC093334.1
AL121956.4	1.47403788153445e-92	2.07454045488692	0.025	0.007	5.22413765594626e-88	Astrocyte	AL121956.4
MAPKAPK3	1.4832281200271e-92	2.15341404029624	0.029	0.009	5.25670878018806e-88	Astrocyte	MAPKAPK3
SPOCK2	2.51647352206684e-92	0.419847349368444	0.17	0.294	8.91863380955707e-88	Astrocyte	SPOCK2
UBE3B	2.58483745656627e-92	0.218991852582872	0.175	0.297	9.16092242981652e-88	Astrocyte	UBE3B
ZNF75A	2.65146960184005e-92	0.211428504975417	0.155	0.269	9.39707341588132e-88	Astrocyte	ZNF75A
SLC25A20	2.84122493620783e-92	2.0238552637476	0.059	0.026	1.00695852964142e-87	Astrocyte	SLC25A20
NRBP2	3.06044877423902e-92	1.07199232908896	0.357	0.323	1.08465365007805e-87	Astrocyte	NRBP2
CEBPG	3.34167143094564e-92	0.26028554618156	0.05	0.117	1.18432177184145e-87	Astrocyte	CEBPG
TRIM56	4.02671811255572e-92	1.08592477323719	0.086	0.044	1.42710916627087e-87	Astrocyte	TRIM56
ZGPAT	4.76670651726747e-92	0.229728380586058	0.06	0.131	1.68936845678476e-87	Astrocyte	ZGPAT
TMEM106C	5.1818733854306e-92	0.259316618466692	0.037	0.098	1.83650774653046e-87	Astrocyte	TMEM106C
LRRC20	6.51749434147575e-92	0.344127711791919	0.048	0.114	2.30986516956242e-87	Astrocyte	LRRC20
MRPS25	7.74154278225833e-92	0.376006924691565	0.18	0.31	2.74368017746018e-87	Astrocyte	MRPS25
CBY1	9.21203048961165e-92	0.319783379958029	0.073	0.152	3.26483572582326e-87	Astrocyte	CBY1
AFG3L2	9.46804263601034e-92	0.30304350592392	0.17	0.293	3.35556899062843e-87	Astrocyte	AFG3L2
VPS13B-DT	1.04308832279906e-91	0.204598530879007	0.153	0.265	3.69680932483215e-87	Astrocyte	VPS13B-DT
PSD3	1.05782747214603e-91	0.248952287989166	0.822	0.861	3.74904634403275e-87	Astrocyte	PSD3
FAM171A2	1.2196339711976e-91	0.210252594304196	0.026	0.081	4.3225047573214e-87	Astrocyte	FAM171A2
ACTR1A	2.42127627198613e-91	0.21125000397932	0.082	0.163	8.58124523554604e-87	Astrocyte	ACTR1A
PPP1R3D	2.59722388342492e-91	2.32937679615833	0.033	0.011	9.20482116524626e-87	Astrocyte	PPP1R3D
ZCCHC8	2.61034862996585e-91	0.210524129670572	0.141	0.248	9.25133657946195e-87	Astrocyte	ZCCHC8
ZNF730	3.20040629884635e-91	2.00415922521693	0.079	0.04	1.13425599637413e-86	Astrocyte	ZNF730
WDR6	3.44106273401708e-91	1.7334024843213	0.184	0.132	1.21954704356299e-86	Astrocyte	WDR6
COPS6	3.46982310692805e-91	0.246413901398678	0.071	0.147	1.22974000732637e-86	Astrocyte	COPS6
SUPT6H	3.51312257111371e-91	0.291449969941685	0.17	0.291	1.24508577042841e-86	Astrocyte	SUPT6H
LINC00381	4.08881937550842e-91	3.21139756487981	0.017	0.004	1.44911847487394e-86	Astrocyte	LINC00381
EIF3E	5.23001410346776e-91	1.10795654489605	0.423	0.436	1.85356929841001e-86	Astrocyte	EIF3E
ZNF81	7.13794740742789e-91	0.26128400562768	0.189	0.319	2.52975994066652e-86	Astrocyte	ZNF81
ANKRD24	1.06071964029503e-90	0.316842483894652	0.095	0.182	3.75929647716961e-86	Astrocyte	ANKRD24
SLC20A1	1.48669043415815e-90	0.300418242576517	0.121	0.22	5.2689795676999e-86	Astrocyte	SLC20A1
PIFO	1.51924533407197e-90	2.04312877944637	0.04	0.015	5.38435738848446e-86	Astrocyte	PIFO
LTA4H	2.46376672829187e-90	0.300041997591267	0.096	0.184	8.73183566173923e-86	Astrocyte	LTA4H
KANK2	4.26902280341712e-90	1.83742723967096	0.045	0.018	1.51298437175906e-85	Astrocyte	KANK2
DNMBP	4.77620280190131e-90	0.317811104218147	0.091	0.177	1.69273403502184e-85	Astrocyte	DNMBP
LAMC1	5.09488400699178e-90	0.384980939109425	0.195	0.331	1.80567784091796e-85	Astrocyte	LAMC1
ERVMER61-1	6.43662814532653e-90	1.78434172626899	0.052	0.022	2.28120538098518e-85	Astrocyte	ERVMER61-1
FAM131A	6.71856376620673e-90	0.498870747478282	0.11	0.205	2.38112618438133e-85	Astrocyte	FAM131A
MFSD11	6.89122718301368e-90	0.210605130014741	0.21	0.346	2.44231982593188e-85	Astrocyte	MFSD11
NUP42	7.28684069889123e-90	0.263526038292261	0.16	0.276	2.58252921209404e-85	Astrocyte	NUP42
PGPEP1	7.56010414005872e-90	0.409483983928362	0.06	0.131	2.67937650827821e-85	Astrocyte	PGPEP1
NSMF	7.74613408717723e-90	2.06379673298242	0.192	0.144	2.74530738183648e-85	Astrocyte	NSMF
OTUD5	9.13379425326338e-90	0.283788361381055	0.104	0.194	3.23710802129907e-85	Astrocyte	OTUD5
MIR3936HG	9.31403828302015e-90	1.0955043797712	0.42	0.44	3.30098830788517e-85	Astrocyte	MIR3936HG
AL731574.1	1.11764494360611e-89	2.93614838357006	0.017	0.004	3.96104544463442e-85	Astrocyte	AL731574.1
ILF3	1.32209220929249e-89	0.295308671205778	0.184	0.31	4.6856269989535e-85	Astrocyte	ILF3
NTPCR	1.32706816829114e-89	0.235701331548642	0.099	0.188	4.70326229524064e-85	Astrocyte	NTPCR
FMR1	1.39345387057929e-89	0.244015284464961	0.177	0.3	4.93853986272005e-85	Astrocyte	FMR1
ZSCAN18	2.66060114864052e-89	0.33062225718982	0.167	0.287	9.42943653089685e-85	Astrocyte	ZSCAN18
DTX1	2.80643071908423e-89	2.07384197060423	0.194	0.147	9.94627111150641e-85	Astrocyte	DTX1
TCEA2	3.10476825137988e-89	0.254936472881206	0.051	0.118	1.10036091597154e-84	Astrocyte	TCEA2
ABHD8	3.22101289503876e-89	0.671854656312122	0.077	0.157	1.14155918013069e-84	Astrocyte	ABHD8
SMARCA1	3.69821058044068e-89	0.412434404650622	0.247	0.411	1.31068281181398e-84	Astrocyte	SMARCA1
PRICKLE2	3.7878035116283e-89	0.855588555367908	0.544	0.555	1.34243544255618e-84	Astrocyte	PRICKLE2
P3H2	3.78876131505552e-89	0.286438295301744	0.167	0.282	1.34277489766883e-84	Astrocyte	P3H2
CCDC15	3.94654733850177e-89	1.64010340846618	0.064	0.03	1.39869584223841e-84	Astrocyte	CCDC15
AC092164.1	4.18797056255681e-89	1.34594781441334	0.072	0.035	1.48425864707576e-84	Astrocyte	AC092164.1
AP003472.1	4.31592760962372e-89	3.21168405008661	0.02	0.005	1.52960790412674e-84	Astrocyte	AP003472.1
FXN	4.61224807390492e-89	0.266311045357241	0.084	0.166	1.63462683987264e-84	Astrocyte	FXN
TRIM66	5.48024498882344e-89	1.49961218446606	0.256	0.211	1.94225362648892e-84	Astrocyte	TRIM66
AC245519.1	1.19491832045906e-88	2.47667484339265	0.022	0.006	4.23491001953895e-84	Astrocyte	AC245519.1
VPS36	1.43422902286217e-88	0.219763407163938	0.262	0.424	5.08305107992582e-84	Astrocyte	VPS36
MEF2C-AS2	1.54607220313818e-88	0.27492166260081	0.118	0.213	5.47943449514203e-84	Astrocyte	MEF2C-AS2
CHKB	1.76578781319785e-88	0.381011578690796	0.069	0.144	6.25812858875449e-84	Astrocyte	CHKB
LRRC34	2.52794267034902e-88	0.452695465608502	0.08	0.16	8.95928161798395e-84	Astrocyte	LRRC34
ARRB1	3.42746855978823e-88	1.39000547600827	0.348	0.337	1.21472913227455e-83	Astrocyte	ARRB1
C1orf54	3.8909008706748e-88	2.19378914298639	0.099	0.057	1.37897417757586e-83	Astrocyte	C1orf54
INTS10	4.18032419840387e-88	0.207720372735547	0.305	0.486	1.48154869915632e-83	Astrocyte	INTS10
SUPT5H	4.89975053358983e-88	0.366920325506056	0.132	0.234	1.73652058660957e-83	Astrocyte	SUPT5H
NDUFA12	6.00708024286329e-88	0.25210454639955	0.076	0.153	2.12896930887318e-83	Astrocyte	NDUFA12
SEC22C	7.95603416177926e-88	0.240275319573795	0.15	0.259	2.81969806727619e-83	Astrocyte	SEC22C
SRSF2	8.77011471571695e-88	0.21667282635703	0.151	0.259	3.10821635639725e-83	Astrocyte	SRSF2
DTX3	9.12198696100889e-88	0.472429021474281	0.082	0.163	3.23292339885116e-83	Astrocyte	DTX3
EDEM3	1.04802249118707e-87	0.21175794342387	0.267	0.431	3.71429651101609e-83	Astrocyte	EDEM3
ACAD9	1.10056141709457e-87	0.32635557639809	0.111	0.203	3.90049971832487e-83	Astrocyte	ACAD9
UBAP2L	1.11199836772275e-87	0.27613065455679	0.21	0.349	3.94103341504621e-83	Astrocyte	UBAP2L
LINC02740	1.29443890477723e-87	2.95321694580526	0.031	0.01	4.58762092242099e-83	Astrocyte	LINC02740
TSPAN9	1.4280698753463e-87	0.248160844122436	0.096	0.182	5.06122244521481e-83	Astrocyte	TSPAN9
RSAD1	1.61100419965547e-87	0.219360287889623	0.05	0.115	5.70955998399895e-83	Astrocyte	RSAD1
IFT88	1.65126146718821e-87	0.868330071061416	0.489	0.526	5.85223576586175e-83	Astrocyte	IFT88
RPLP2	1.73912819689824e-87	0.283717784970919	0.126	0.224	6.16364424262704e-83	Astrocyte	RPLP2
SLC1A4	1.74046929888761e-87	1.90269887805572	0.263	0.229	6.16839724218759e-83	Astrocyte	SLC1A4
AC012625.1	2.21104826889163e-87	3.65602243808617	0.015	0.003	7.83617616977883e-83	Astrocyte	AC012625.1
ASRGL1	2.5086346305637e-87	1.51333152900799	0.22	0.17	8.8908519941808e-83	Astrocyte	ASRGL1
EXPH5	4.25085856370884e-87	1.94761166606283	0.169	0.12	1.50654678356405e-82	Astrocyte	EXPH5
PXDC1	6.10215723331527e-87	1.51806792163117	0.058	0.026	2.16266554505927e-82	Astrocyte	PXDC1
TUBGCP2	6.29059987766694e-87	0.307665865805017	0.136	0.239	2.22945150264394e-82	Astrocyte	TUBGCP2
SLC16A2	6.43154100471746e-87	0.498469278455571	0.149	0.261	2.27940244748191e-82	Astrocyte	SLC16A2
NUDT9	7.42183408206934e-87	0.294779266327591	0.12	0.216	2.6303722170262e-82	Astrocyte	NUDT9
OSTM1	8.84322590198613e-87	0.250713690807198	0.162	0.276	3.13412769192291e-82	Astrocyte	OSTM1
MID2	9.73655566348605e-87	0.528122765635339	0.091	0.176	3.45073269269609e-82	Astrocyte	MID2
TMEM205	1.02069192062863e-86	0.299232641975228	0.05	0.115	3.61743423589993e-82	Astrocyte	TMEM205
TMEM116	1.26567088532046e-86	0.335611483824088	0.134	0.236	4.48566418466425e-82	Astrocyte	TMEM116
AC090541.1	1.28307609669279e-86	2.76016339053834	0.033	0.011	4.5473499942889e-82	Astrocyte	AC090541.1
BCAS4	1.73932729298107e-86	0.57290158152926	0.088	0.172	6.16434985905421e-82	Astrocyte	BCAS4
AC087477.2	1.8119165244481e-86	2.40087517177016	0.044	0.018	6.42161335429652e-82	Astrocyte	AC087477.2
NME2	1.83103941871938e-86	0.203163454263302	0.058	0.125	6.48938680388334e-82	Astrocyte	NME2
TMPRSS5	2.01989887426853e-86	1.05949508065206	0.135	0.085	7.15872360029509e-82	Astrocyte	TMPRSS5
KIF1A	2.29657808991976e-86	0.202524900317293	0.304	0.479	8.13930240848462e-82	Astrocyte	KIF1A
LINC-PINT	2.36495747475344e-86	0.285616816280938	0.179	0.302	8.38164578627365e-82	Astrocyte	LINC-PINT
TMEM43	2.97268279757634e-86	0.406750504520164	0.103	0.192	1.05354851028903e-81	Astrocyte	TMEM43
SNN	5.19374138538473e-86	0.33179123645239	0.046	0.108	1.8407138843942e-81	Astrocyte	SNN
PPAT	5.89772329196e-86	0.412464244576073	0.103	0.193	2.09021211190354e-81	Astrocyte	PPAT
CARM1	6.19132238143894e-86	0.432829941818857	0.086	0.168	2.19426656520577e-81	Astrocyte	CARM1
ZNF703	6.73953822149664e-86	2.88394824906834	0.029	0.009	2.38855974108063e-81	Astrocyte	ZNF703
AP1B1	6.89482246385872e-86	0.344538738453777	0.14	0.247	2.44359402941617e-81	Astrocyte	AP1B1
PLBD2	7.79457864527386e-86	0.317130184784464	0.13	0.23	2.76247661767151e-81	Astrocyte	PLBD2
EFTUD2	8.14257245472521e-86	0.347926545129607	0.114	0.207	2.88580910367916e-81	Astrocyte	EFTUD2
PARK7	1.01772596234305e-85	0.21250989938319	0.086	0.166	3.60692258313999e-81	Astrocyte	PARK7
BCL9	1.1492265952633e-85	1.47192331294759	0.232	0.184	4.07297397627267e-81	Astrocyte	BCL9
EIF3B	1.53815583336419e-85	0.33796753406561	0.104	0.191	5.45137808902604e-81	Astrocyte	EIF3B
RIC3	1.53833225016485e-85	0.28561726583714	0.271	0.439	5.45200332780925e-81	Astrocyte	RIC3
QRICH2	1.56210134394718e-85	0.226263205040746	0.046	0.108	5.53624337308319e-81	Astrocyte	QRICH2
MOB4	1.68684039895612e-85	0.289438860858396	0.168	0.284	5.9783310579404e-81	Astrocyte	MOB4
TOM1L2	2.22268003781495e-85	0.761906042212804	0.518	0.577	7.87740032201998e-81	Astrocyte	TOM1L2
TRMT10B	2.34763016937637e-85	0.262143044780016	0.129	0.227	8.3202360832868e-81	Astrocyte	TRMT10B
ALDOC	2.50151584098539e-85	1.70537763964425	0.116	0.07	8.86562229203633e-81	Astrocyte	ALDOC
EFCAB2	3.35020285628983e-85	0.86697761125445	0.45	0.462	1.18734539429768e-80	Astrocyte	EFCAB2
ATXN7	3.54605714517838e-85	0.212707407103725	0.299	0.478	1.25675811282267e-80	Astrocyte	ATXN7
RASA4B	5.73099367890506e-85	2.47876999988511	0.062	0.03	2.03112146974074e-80	Astrocyte	RASA4B
SIAH1	7.16256885366995e-85	0.221539209731411	0.14	0.242	2.53848602742917e-80	Astrocyte	SIAH1
ASTN1	7.88492082549628e-85	0.430620123847779	0.641	0.61	2.79449478976414e-80	Astrocyte	ASTN1
ST7	7.92915231978207e-85	0.201524891540419	0.299	0.469	2.81017087365396e-80	Astrocyte	ST7
TMEM51-AS1	1.40266674601713e-84	2.420620397448	0.048	0.02	4.97119121455932e-80	Astrocyte	TMEM51-AS1
ENDOV	1.59575485655076e-84	0.277647909375003	0.056	0.123	5.65551478710156e-80	Astrocyte	ENDOV
AC022509.2	1.88890456729622e-84	2.23960238425926	0.047	0.02	6.69446667695452e-80	Astrocyte	AC022509.2
TIMM44	2.42938612535514e-84	0.240006098690343	0.067	0.138	8.60998736687114e-80	Astrocyte	TIMM44
PSMA3-AS1	2.51556795273621e-84	0.285524327579599	0.199	0.329	8.91542438129241e-80	Astrocyte	PSMA3-AS1
ZNF346	2.68316131907111e-84	0.367187635192069	0.222	0.367	9.50939203091993e-80	Astrocyte	ZNF346
ARID2	2.90799769915505e-84	0.603120556389299	0.524	0.552	1.03062346455754e-79	Astrocyte	ARID2
PPM1K-DT	3.83104630295774e-84	2.38892729719365	0.103	0.061	1.35776112023125e-79	Astrocyte	PPM1K-DT
AIFM2	3.84573026317599e-84	0.300416146234032	0.054	0.119	1.3629652625722e-79	Astrocyte	AIFM2
FBXL3	4.0824528037294e-84	0.205312852846347	0.164	0.276	1.44686209816974e-79	Astrocyte	FBXL3
ADAMTS9-AS1	4.6850457782412e-84	2.77025752781201	0.03	0.01	1.66042707426646e-79	Astrocyte	ADAMTS9-AS1
HDGFL2	5.66066064831916e-84	0.282015586296915	0.048	0.111	2.00619474037079e-79	Astrocyte	HDGFL2
KIAA1755	5.74520103896778e-84	0.322934703290711	0.284	0.201	2.03615670022057e-79	Astrocyte	KIAA1755
KRBOX4	5.88874803847841e-84	0.220311375540722	0.169	0.283	2.08703119231713e-79	Astrocyte	KRBOX4
AMFR	7.12973676588368e-84	0.280181368622002	0.186	0.309	2.52685000719683e-79	Astrocyte	AMFR
TUBGCP6	7.17055692519132e-84	0.324205942521572	0.06	0.127	2.54131707985706e-79	Astrocyte	TUBGCP6
AC006213.3	7.34645986456157e-84	0.271095352769457	0.054	0.119	2.60365884059927e-79	Astrocyte	AC006213.3
PROCR	9.24059197225585e-84	1.76067336314615	0.069	0.034	3.2749582008872e-79	Astrocyte	PROCR
CS	1.12287877612715e-83	0.342201301641204	0.114	0.205	3.97959467047223e-79	Astrocyte	CS
ZNF441	1.17732887872795e-83	0.495608882258743	0.086	0.166	4.17257127909974e-79	Astrocyte	ZNF441
NRBP1	1.29883807508897e-83	0.223594395320435	0.092	0.173	4.60321202192283e-79	Astrocyte	NRBP1
TTC34	1.38451560728961e-83	2.15743260627634	0.078	0.042	4.90686176379512e-79	Astrocyte	TTC34
EAPP	1.87236297021874e-83	0.28843785015219	0.119	0.211	6.63584160275223e-79	Astrocyte	EAPP
XIAP	2.27867567754897e-83	0.226690613284575	0.215	0.349	8.0758544688013e-79	Astrocyte	XIAP
KIAA0895L	2.93736892897535e-83	0.484723873345832	0.114	0.207	1.04103292211815e-78	Astrocyte	KIAA0895L
PMS1	3.32914358768829e-83	0.227440790474414	0.27	0.431	1.17988177891261e-78	Astrocyte	PMS1
UBTF	3.36324748016522e-83	0.212102442023223	0.074	0.148	1.19196853944536e-78	Astrocyte	UBTF
SOX5-AS1	3.89837537481284e-83	2.57079854067345	0.059	0.028	1.38162321658742e-78	Astrocyte	SOX5-AS1
BIRC2	5.77181709034846e-83	0.235739714175956	0.171	0.286	2.0455896949904e-78	Astrocyte	BIRC2
ACADVL	8.26701310062774e-83	1.78445315831586	0.233	0.19	2.92991211299348e-78	Astrocyte	ACADVL
PI4KB	8.52952885309999e-83	0.210468102301687	0.119	0.211	3.02295032082717e-78	Astrocyte	PI4KB
HILPDA	1.49855968814151e-82	2.93853114111867	0.052	0.023	5.31104539074232e-78	Astrocyte	HILPDA
SRCAP	1.54906366060608e-82	0.274196869951691	0.088	0.167	5.49003651955402e-78	Astrocyte	SRCAP
PRICKLE3	1.8297281254447e-82	2.66770978016882	0.015	0.003	6.48473944938856e-78	Astrocyte	PRICKLE3
AC008115.2	2.0078386750766e-82	0.322088494884883	0.037	0.094	7.11598104833898e-78	Astrocyte	AC008115.2
BNIP3	2.08469851631732e-82	0.346677055421034	0.129	0.226	7.38838001168023e-78	Astrocyte	BNIP3
RIOX2	3.96229405170928e-82	0.297808702789978	0.082	0.158	1.40427663486629e-77	Astrocyte	RIOX2
SPTLC3	4.18288035211963e-82	1.83168183094006	0.059	0.028	1.48245462559472e-77	Astrocyte	SPTLC3
TMEM259	4.79133318059909e-82	0.300481976768311	0.128	0.223	1.69809639253613e-77	Astrocyte	TMEM259
ZNF433-AS1	5.40008854482727e-82	0.426577410259513	0.067	0.138	1.91384538117223e-77	Astrocyte	ZNF433-AS1
LMBR1L	8.28452718557355e-82	0.245961718164348	0.073	0.146	2.93611927983912e-77	Astrocyte	LMBR1L
NPEPL1	8.51020732109472e-82	0.5143991586711	0.106	0.194	3.01610257666918e-77	Astrocyte	NPEPL1
LSAMP-AS1	9.45383995927057e-82	1.81177022402235	0.169	0.122	3.35053541996508e-77	Astrocyte	LSAMP-AS1
RIPK2	1.01700254522678e-81	2.02538082259407	0.183	0.137	3.60435872053823e-77	Astrocyte	RIPK2
ZNF654	1.09092219239838e-81	0.217745120921611	0.282	0.449	3.86633734207911e-77	Astrocyte	ZNF654
DBF4B	1.24788246022194e-81	0.254896357518998	0.095	0.177	4.42262022727256e-77	Astrocyte	DBF4B
STK36	1.7613952833294e-81	0.536312579051398	0.084	0.162	6.24256102364774e-77	Astrocyte	STK36
APMAP	1.76465173171905e-81	0.371983284079252	0.101	0.186	6.2541022023855e-77	Astrocyte	APMAP
DHX40	1.80302339572325e-81	0.304062505841795	0.099	0.183	6.39009521678278e-77	Astrocyte	DHX40
DISP3	2.12838125952247e-81	2.0158779165986	0.172	0.126	7.54319602187357e-77	Astrocyte	DISP3
ZNF318	4.26727572013731e-81	0.319977392311014	0.222	0.363	1.51236518797386e-76	Astrocyte	ZNF318
ZDHHC8	6.88999081793859e-81	0.212551454187771	0.049	0.11	2.44188164578562e-76	Astrocyte	ZDHHC8
AGBL5	8.60174922890125e-81	0.283425149111972	0.066	0.135	3.04854594421489e-76	Astrocyte	AGBL5
ADNP2	1.03097449276382e-80	0.235146107283369	0.197	0.321	3.65387669980424e-76	Astrocyte	ADNP2
SDHB	1.05860349399269e-80	0.392645334596055	0.133	0.231	3.7517966430595e-76	Astrocyte	SDHB
CDC37	1.16978023288394e-80	0.343556842877432	0.118	0.21	4.14581812336396e-76	Astrocyte	CDC37
NDP	1.17443144649349e-80	1.60450829617612	0.08	0.043	4.16230248951759e-76	Astrocyte	NDP
SETD6	1.18789814765854e-80	0.23074862230667	0.035	0.09	4.21002982511662e-76	Astrocyte	SETD6
CC2D2A	1.33184204974953e-80	1.20456203320043	0.35	0.334	4.72018140851733e-76	Astrocyte	CC2D2A
AC022872.1	1.51364092980597e-80	0.373111552553282	0.061	0.128	5.36449481932535e-76	Astrocyte	AC022872.1
RAB5A	1.56767880647829e-80	0.256558798285401	0.234	0.377	5.5560104580397e-76	Astrocyte	RAB5A
DUS1L	1.62935876910395e-80	0.20862839716694	0.048	0.108	5.7746104135813e-76	Astrocyte	DUS1L
GALNT3	1.6845524664348e-80	2.31202538336421	0.104	0.063	5.97022239629157e-76	Astrocyte	GALNT3
KITLG	1.97059357551987e-80	0.486020257716538	0.134	0.234	6.98398069099998e-76	Astrocyte	KITLG
[truncated: 62,086 more rows]
