# Supplementary material for: Region-Specific Transcriptional Signatures of Brain Aging in the Absence of Neuropathology at the Single-cell Level
Source: bioRxiv. 2025 Aug 19:2023.07.31.551097. Originally published 2023 Aug 1. Preprint. [Version 2] doi: 10.1101/2023.07.31.551097 (PMC10418086; doi:10.1101/2023.07.31.551097)
Supplement: Supplement 5 [file media-5.xlsx]

## Sheet: Phase1_Metadata_Cleaned
Nuclei_ID	pool_name	Sample_id	Tissue_source	Brain_region	Clinical_diagnosis	Age	Sex	lane_num	Channel	nFeaturess_RNA	nCounts_RNA	percent_mito	scale	Group	leiden_labels_085	Age_group	broad_celltype
AAACCCACAGTTGGTT-1	P001	Aging080	NIMH Human Brain Collection Core	MTG	Healthy	21.5	Female	1	Aging080	7467	40076	0.197125	2.49532	one_group	6	Young	ExN
AAACCCATCTCGCTTG-1	P001	Aging073	NIMH Human Brain Collection Core	MTG	Healthy	64.3	Female	1	Aging073	4950	16716	0.424743	5.98301	one_group	6	Aged	ExN
AAACGAACACGGTAGA-1	P001	Aging095	NIMH Human Brain Collection Core	MTG	Healthy	27.2	Male	1	Aging095	1996	4130	0.217918	24.2131	one_group	1	Young	Oligodendrocyte
AAACGCTAGAACTCCT-1	P001	Aging073	NIMH Human Brain Collection Core	MTG	Healthy	64.3	Female	1	Aging073	6800	36964	0.0973921	2.70548	one_group	6	Aged	ExN
AAACGCTAGTCAGCCC-1	P001	Aging073	NIMH Human Brain Collection Core	MTG	Healthy	64.3	Female	1	Aging073	6636	33798	0.278123	2.95902	one_group	6	Aged	ExN
AAACGCTGTGTCTAAC-1	P001	Aging069	NIMH Human Brain Collection Core	MTG	Healthy	85.2	Male	1	Aging069	2898	6329	0.0316006	15.8028	one_group	5	Aged	Astrocyte
AAACGCTTCAAATGAG-1	P001	Aging103	NIMH Human Brain Collection Core	MTG	Healthy	71.8	Female	1	Aging103	6957	32059	0.187155	3.11944	one_group	6	Aged	ExN
AAAGAACGTATGATCC-1	P001	Aging088	NIMH Human Brain Collection Core	MTG	Healthy	26.2	Female	1	Aging088	6763	28691	0.29626	3.48578	one_group	6	Young	ExN
AAAGAACTCTAGCCAA-1	P001	Aging103	NIMH Human Brain Collection Core	MTG	Healthy	71.8	Female	1	Aging103	6070	22624	0.327086	4.42048	one_group	21	Aged	ExN
AAAGGATGTCTACGAT-1	P001	Aging095	NIMH Human Brain Collection Core	MTG	Healthy	27.2	Male	1	Aging095	2489	5389	0.055669	18.5563	one_group	1	Young	Oligodendrocyte
AAAGGATTCACTCGAA-1	P001	Aging080	NIMH Human Brain Collection Core	MTG	Healthy	21.5	Female	1	Aging080	6869	30452	0.45974	3.2844	one_group	21	Young	ExN
AAAGGGCAGATAGTCA-1	P001	Aging080	NIMH Human Brain Collection Core	MTG	Healthy	21.5	Female	1	Aging080	5258	20753	0.159013	4.81951	one_group	11	Young	ExN
AAAGGGCCAGGACTTT-1	P001	Aging103	NIMH Human Brain Collection Core	MTG	Healthy	71.8	Female	1	Aging103	6451	27776	0.493232	3.60049	one_group	6	Aged	ExN
AAAGGGCGTCGGAACA-1	P001	Aging111	NIMH Human Brain Collection Core	MTG	Healthy	26.1	Male	1	Aging111	4019	11000	0.463636	9.09256	one_group	15	Young	InN
AAAGGGCTCGATACGT-1	P001	Aging103	NIMH Human Brain Collection Core	MTG	Healthy	71.8	Female	1	Aging103	1803	3355	0.0298063	29.8063	one_group	5	Aged	Astrocyte
AAAGGTACACGGATCC-1	P001	Aging099	NIMH Human Brain Collection Core	MTG	Healthy	78	Male	1	Aging099	7894	39223	0.0713867	2.54965	one_group	11	Aged	ExN
AAAGGTAGTACAGTCT-1	P001	Aging111	NIMH Human Brain Collection Core	MTG	Healthy	26.1	Male	1	Aging111	5475	20557	0.248091	4.86523	one_group	17	Young	InN
AAAGGTATCGAGAATA-1	P001	Aging095	NIMH Human Brain Collection Core	MTG	Healthy	27.2	Male	1	Aging095	2544	5483	0.346526	18.2415	one_group	4	Young	Oligodendrocyte
AAAGTCCAGCAGCACA-1	P001	Aging073	NIMH Human Brain Collection Core	MTG	Healthy	64.3	Female	1	Aging073	6068	27339	0.340173	3.65791	one_group	6	Aged	ExN
AAAGTCCCACAGAGCA-1	P001	Aging073	NIMH Human Brain Collection Core	MTG	Healthy	64.3	Female	1	Aging073	989	1875	0.106667	53.3618	one_group	7	Aged	Indeterminate
AAAGTCCCAGTCAGCC-1	P001	Aging095	NIMH Human Brain Collection Core	MTG	Healthy	27.2	Male	1	Aging095	2233	5193	0	19.2567	one_group	1	Young	Oligodendrocyte
AAAGTCCGTAGACAAT-1	P001	Aging073	NIMH Human Brain Collection Core	MTG	Healthy	64.3	Female	1	Aging073	5090	19207	0.0780965	5.20698	one_group	6	Aged	ExN
AAAGTCCGTCACAGAG-1	P001	Aging088	NIMH Human Brain Collection Core	MTG	Healthy	26.2	Female	1	Aging088	5382	18700	0.363636	5.34845	one_group	8	Young	InN
AAAGTCCTCACAATGC-1	P001	Aging111	NIMH Human Brain Collection Core	MTG	Healthy	26.1	Male	1	Aging111	8025	53043	0.0339347	1.88544	one_group	6	Young	ExN
AAAGTGACACCCTATC-1	P001	Aging088	NIMH Human Brain Collection Core	MTG	Healthy	26.2	Female	1	Aging088	2656	5562	0.161812	17.9791	one_group	17	Young	InN
AAAGTGACATGATAGA-1	P001	Aging095	NIMH Human Brain Collection Core	MTG	Healthy	27.2	Male	1	Aging095	2218	4520	0.176991	22.1288	one_group	1	Young	Oligodendrocyte
AAATGGAGTGAGTAGC-1	P001	Aging069	NIMH Human Brain Collection Core	MTG	Healthy	85.2	Male	1	Aging069	3303	10412	0.864387	9.6043	one_group	12	Aged	InN
AACAAAGCATTCATCT-1	P001	Aging088	NIMH Human Brain Collection Core	MTG	Healthy	26.2	Female	1	Aging088	7050	42762	0.0420934	2.33858	one_group	12	Young	InN
AACAAAGGTCTCGACG-1	P001	Aging073	NIMH Human Brain Collection Core	MTG	Healthy	64.3	Female	1	Aging073	6717	46967	0.161816	2.12915	one_group	9	Aged	ExN
AACAAAGTCTTTCCAA-1	P001	Aging069	NIMH Human Brain Collection Core	MTG	Healthy	85.2	Male	1	Aging069	8732	55024	0.190826	1.81752	one_group	6	Aged	ExN
AACAACCAGGATTACA-1	P001	Aging103	NIMH Human Brain Collection Core	MTG	Healthy	71.8	Female	1	Aging103	2665	6408	0.124844	15.6079	one_group	1	Aged	Oligodendrocyte
AACAACCCAGGGTTGA-1	P001	Aging088	NIMH Human Brain Collection Core	MTG	Healthy	26.2	Female	1	Aging088	6568	27439	0.0984001	3.64445	one_group	18	Young	Indeterminate
AACAACCTCCCGAAAT-1	P001	Aging073	NIMH Human Brain Collection Core	MTG	Healthy	64.3	Female	1	Aging073	3649	9324	0.1287	10.725	one_group	10	Aged	OPC
AACACACCACGTTGGC-1	P001	Aging103	NIMH Human Brain Collection Core	MTG	Healthy	71.8	Female	1	Aging103	4187	13956	0.057323	7.1664	one_group	10	Aged	OPC
AACACACTCCATCGTC-1	P001	Aging095	NIMH Human Brain Collection Core	MTG	Healthy	27.2	Male	1	Aging095	2320	5524	0.181028	18.1028	one_group	1	Young	Oligodendrocyte
AACACACTCGAGTACT-1	P001	Aging069	NIMH Human Brain Collection Core	MTG	Healthy	85.2	Male	1	Aging069	3994	11094	0.0991527	9.01469	one_group	9	Aged	ExN
AACACACTCGGTAGGA-1	P001	Aging088	NIMH Human Brain Collection Core	MTG	Healthy	26.2	Female	1	Aging088	1380	2033	5.65667	49.2126	one_group	7	Young	Indeterminate
AACAGGGCAGAAACCG-1	P001	Aging095	NIMH Human Brain Collection Core	MTG	Healthy	27.2	Male	1	Aging095	2281	4785	0.355277	20.8986	one_group	1	Young	Oligodendrocyte
AACCAACAGAGGGCGA-1	P001	Aging095	NIMH Human Brain Collection Core	MTG	Healthy	27.2	Male	1	Aging095	1321	1774	1.80383	56.3698	one_group	7	Young	Indeterminate
AACCACATCTAGATCG-1	P001	Aging080	NIMH Human Brain Collection Core	MTG	Healthy	21.5	Female	1	Aging080	9532	54322	1.86112	1.84101	one_group	12	Young	InN
AACCATGTCACCATAG-1	P001	Aging088	NIMH Human Brain Collection Core	MTG	Healthy	26.2	Female	1	Aging088	579	704	0.142045	142.045	one_group	7	Young	Indeterminate
AACCCAAAGATACATG-1	P001	Aging088	NIMH Human Brain Collection Core	MTG	Healthy	26.2	Female	1	Aging088	5981	22494	0.111141	4.44603	one_group	6	Young	ExN
AACCTGACAAGAGAGA-1	P001	Aging103	NIMH Human Brain Collection Core	MTG	Healthy	71.8	Female	1	Aging103	5050	15308	1.69193	6.53296	one_group	6	Aged	ExN
AACCTGACATGACGTT-1	P001	Aging111	NIMH Human Brain Collection Core	MTG	Healthy	26.1	Male	1	Aging111	3008	7266	0.0550509	13.7627	one_group	5	Young	Astrocyte
AACCTTTAGACGACTG-1	P001	Aging103	NIMH Human Brain Collection Core	MTG	Healthy	71.8	Female	1	Aging103	1798	3566	0.308469	28.0426	one_group	1	Aged	Oligodendrocyte
AACCTTTAGTGCCGAA-1	P001	Aging095	NIMH Human Brain Collection Core	MTG	Healthy	27.2	Male	1	Aging095	2450	5181	0.0386026	19.305	one_group	4	Young	Oligodendrocyte
AACCTTTCACCGGTCA-1	P001	Aging088	NIMH Human Brain Collection Core	MTG	Healthy	26.2	Female	1	Aging088	6410	25067	0.215423	3.98995	one_group	6	Young	ExN
AACCTTTCAGTGGTGA-1	P001	Aging069	NIMH Human Brain Collection Core	MTG	Healthy	85.2	Male	1	Aging069	3461	8680	0.529954	11.5207	one_group	12	Aged	InN
AACCTTTGTGCGAGTA-1	P001	Aging095	NIMH Human Brain Collection Core	MTG	Healthy	27.2	Male	1	Aging095	1881	3479	0.143719	28.7439	one_group	1	Young	Oligodendrocyte
AACGAAACACACACGC-1	P001	Aging103	NIMH Human Brain Collection Core	MTG	Healthy	71.8	Female	1	Aging103	9226	66533	0.222446	1.50315	one_group	6	Aged	ExN
AACGAAACAGCATGCC-1	P001	Aging103	NIMH Human Brain Collection Core	MTG	Healthy	71.8	Female	1	Aging103	9243	71890	0.265684	1.39109	one_group	6	Aged	ExN
AACGAAAGTCATGCAT-1	P001	Aging088	NIMH Human Brain Collection Core	MTG	Healthy	26.2	Female	1	Aging088	6796	25586	0.238412	3.90869	one_group	6	Young	ExN
AACGAAATCACCTCGT-1	P001	Aging103	NIMH Human Brain Collection Core	MTG	Healthy	71.8	Female	1	Aging103	5457	22797	0.4562	4.38693	one_group	12	Aged	InN
AACGGGAGTCCGGATC-1	P001	Aging069	NIMH Human Brain Collection Core	MTG	Healthy	85.2	Male	1	Aging069	6355	27909	0.100326	3.58333	one_group	6	Aged	ExN
AACGGGATCCCGAACG-1	P001	Aging073	NIMH Human Brain Collection Core	MTG	Healthy	64.3	Female	1	Aging073	2343	5470	0.201097	18.2849	one_group	1	Aged	Oligodendrocyte
AACGTCAAGGAAAGTG-1	P001	Aging095	NIMH Human Brain Collection Core	MTG	Healthy	27.2	Male	1	Aging095	1690	3368	0.118765	29.6912	one_group	1	Young	Oligodendrocyte
AACGTCACATACTGAC-1	P001	Aging080	NIMH Human Brain Collection Core	MTG	Healthy	21.5	Female	1	Aging080	6220	23950	0.329854	4.17659	one_group	8	Young	InN
AACTTCTCAATCCAGT-1	P001	Aging073	NIMH Human Brain Collection Core	MTG	Healthy	64.3	Female	1	Aging073	6719	32177	0.463064	3.10791	one_group	17	Aged	InN
AACTTCTCACAAATCC-1	P001	Aging111	NIMH Human Brain Collection Core	MTG	Healthy	26.1	Male	1	Aging111	6273	27029	0.0554959	3.69987	one_group	6	Young	ExN
AACTTCTTCATTTGGG-1	P001	Aging069	NIMH Human Brain Collection Core	MTG	Healthy	85.2	Male	1	Aging069	5325	21277	0.0751986	4.69991	one_group	12	Aged	InN
AAGAACACAGATTCGT-1	P001	Aging073	NIMH Human Brain Collection Core	MTG	Healthy	64.3	Female	1	Aging073	6149	25742	1.39461	3.88485	one_group	15	Aged	InN
AAGAACAGTACGTAGG-1	P001	Aging099	NIMH Human Brain Collection Core	MTG	Healthy	78	Male	1	Aging099	6816	28954	0.196864	3.45399	one_group	11	Aged	ExN
AAGACTCAGTAAACAC-1	P001	Aging073	NIMH Human Brain Collection Core	MTG	Healthy	64.3	Female	1	Aging073	8157	65642	0.111209	1.52346	one_group	6	Aged	ExN
AAGACTCGTAGGACCA-1	P001	Aging095	NIMH Human Brain Collection Core	MTG	Healthy	27.2	Male	1	Aging095	1670	2995	0	33.389	one_group	10	Young	OPC
AAGACTCGTCCTTGTC-1	P001	Aging069	NIMH Human Brain Collection Core	MTG	Healthy	85.2	Male	1	Aging069	1826	3548	0.140924	28.1849	one_group	1	Aged	Oligodendrocyte
AAGATAGAGGTAATCA-1	P001	Aging073	NIMH Human Brain Collection Core	MTG	Healthy	64.3	Female	1	Aging073	4293	13521	0.147918	7.39645	one_group	21	Aged	ExN
AAGATAGCAACTAGAA-1	P001	Aging099	NIMH Human Brain Collection Core	MTG	Healthy	78	Male	1	Aging099	670	902	7.76053	110.865	one_group	7	Aged	Indeterminate
AAGATAGCATTCTGTT-1	P001	Aging073	NIMH Human Brain Collection Core	MTG	Healthy	64.3	Female	1	Aging073	4413	13418	0.514235	7.45434	one_group	11	Aged	ExN
AAGCATCAGACTTCAC-1	P001	Aging099	NIMH Human Brain Collection Core	MTG	Healthy	78	Male	1	Aging099	5347	19924	0.175668	5.01907	one_group	12	Aged	InN
AAGCCATAGGAACGAA-1	P001	Aging069	NIMH Human Brain Collection Core	MTG	Healthy	85.2	Male	1	Aging069	4791	13934	0.710492	7.17669	one_group	8	Aged	InN
AAGCCATTCGAGTACT-1	P001	Aging069	NIMH Human Brain Collection Core	MTG	Healthy	85.2	Male	1	Aging069	5309	18195	0.203353	5.49632	one_group	8	Aged	InN
AAGCCATTCGGTCATA-1	P001	Aging073	NIMH Human Brain Collection Core	MTG	Healthy	64.3	Female	1	Aging073	1362	2183	0.366468	45.8085	one_group	1	Aged	Oligodendrocyte
AAGCCATTCTCGGTAA-1	P001	Aging095	NIMH Human Brain Collection Core	MTG	Healthy	27.2	Male	1	Aging095	3134	7511	0.186393	13.3156	one_group	10	Young	OPC
AAGCGAGAGAAGATCT-1	P001	Aging103	NIMH Human Brain Collection Core	MTG	Healthy	71.8	Female	1	Aging103	7697	39844	0.213332	2.50998	one_group	25	Aged	ExN
AAGCGAGCAGATACTC-1	P001	Aging099	NIMH Human Brain Collection Core	MTG	Healthy	78	Male	1	Aging099	3281	6911	0.202576	14.4697	one_group	12	Aged	InN
AAGCGAGGTCACGACC-1	P001	Aging095	NIMH Human Brain Collection Core	MTG	Healthy	27.2	Male	1	Aging095	2422	5346	0.0935279	18.7056	one_group	4	Young	Oligodendrocyte
AAGCGTTAGCTGGAGT-1	P001	Aging073	NIMH Human Brain Collection Core	MTG	Healthy	64.3	Female	1	Aging073	2667	6339	0.0631014	15.7778	one_group	1	Aged	Oligodendrocyte
AAGCGTTTCCCGTTCA-1	P001	Aging095	NIMH Human Brain Collection Core	MTG	Healthy	27.2	Male	1	Aging095	1981	3892	0.488181	25.6937	one_group	1	Young	Oligodendrocyte
AAGCGTTTCGGCTCTT-1	P001	Aging103	NIMH Human Brain Collection Core	MTG	Healthy	71.8	Female	1	Aging103	5173	18229	0.46629	5.48667	one_group	21	Aged	ExN
AAGGAATCAGGATTCT-1	P001	Aging080	NIMH Human Brain Collection Core	MTG	Healthy	21.5	Female	1	Aging080	8941	63415	0.261768	1.57694	one_group	6	Young	ExN
AAGGAATGTCATAGTC-1	P001	Aging088	NIMH Human Brain Collection Core	MTG	Healthy	26.2	Female	1	Aging088	5433	17904	0.73168	5.58566	one_group	12	Young	InN
AAGGAATGTGCTGTCG-1	P001	Aging095	NIMH Human Brain Collection Core	MTG	Healthy	27.2	Male	1	Aging095	2626	5750	0.0173913	17.3943	one_group	4	Young	Oligodendrocyte
AAGGAATGTTCTTCAT-1	P001	Aging080	NIMH Human Brain Collection Core	MTG	Healthy	21.5	Female	1	Aging080	7008	33313	1.01762	3.0021	one_group	12	Young	InN
AAGGTAAAGTTCACTG-1	P001	Aging080	NIMH Human Brain Collection Core	MTG	Healthy	21.5	Female	1	Aging080	1715	3032	0.197889	32.9815	one_group	1	Young	Oligodendrocyte
AAGGTAACATCTGGGC-1	P001	Aging095	NIMH Human Brain Collection Core	MTG	Healthy	27.2	Male	1	Aging095	2246	4986	0.100281	20.0562	one_group	1	Young	Oligodendrocyte
AAGGTAATCTGGTCAA-1	P001	Aging099	NIMH Human Brain Collection Core	MTG	Healthy	78	Male	1	Aging099	2883	6565	0.167555	15.2323	one_group	1	Aged	Oligodendrocyte
AAGTACCAGCGCCTAC-1	P001	Aging103	NIMH Human Brain Collection Core	MTG	Healthy	71.8	Female	1	Aging103	5200	20710	0.34283	4.82859	one_group	15	Aged	InN
AAGTCGTAGGTACCTT-1	P001	Aging073	NIMH Human Brain Collection Core	MTG	Healthy	64.3	Female	1	Aging073	3244	7342	0.585671	13.6203	one_group	10	Aged	OPC
AAGTCGTGTGAGTAAT-1	P001	Aging069	NIMH Human Brain Collection Core	MTG	Healthy	85.2	Male	1	Aging069	5749	19910	0.180814	5.0226	one_group	6	Aged	ExN
AAGTGAAAGTGGTTGG-1	P001	Aging103	NIMH Human Brain Collection Core	MTG	Healthy	71.8	Female	1	Aging103	7741	42617	0.45991	2.3467	one_group	11	Aged	ExN
AAGTGAACATAATCCG-1	P001	Aging069	NIMH Human Brain Collection Core	MTG	Healthy	85.2	Male	1	Aging069	4325	13736	0.931858	7.28067	one_group	12	Aged	InN
AAGTTCGTCTATGCCC-1	P001	Aging073	NIMH Human Brain Collection Core	MTG	Healthy	64.3	Female	1	Aging073	635	792	1.38889	126.263	one_group	7	Aged	Indeterminate
AATCACGCATGAGTAA-1	P001	Aging088	NIMH Human Brain Collection Core	MTG	Healthy	26.2	Female	1	Aging088	7950	47650	0.0608604	2.09868	one_group	6	Young	ExN
AATCACGGTAGGTACG-1	P001	Aging099	NIMH Human Brain Collection Core	MTG	Healthy	78	Male	1	Aging099	1536	2582	0.154919	38.7297	one_group	1	Aged	Oligodendrocyte
AATCACGTCGTGTCAA-1	P001	Aging088	NIMH Human Brain Collection Core	MTG	Healthy	26.2	Female	1	Aging088	1383	2106	0.2849	47.4834	one_group	8	Young	InN
AATCGACAGGTCTACT-1	P001	Aging099	NIMH Human Brain Collection Core	MTG	Healthy	78	Male	1	Aging099	4992	14589	0.157653	6.85448	one_group	21	Aged	ExN
AATCGACCAAAGGGCT-1	P001	Aging099	NIMH Human Brain Collection Core	MTG	Healthy	78	Male	1	Aging099	8861	57066	0.64662	1.75242	one_group	11	Aged	ExN
AATCGACCAAGTAGTA-1	P001	Aging080	NIMH Human Brain Collection Core	MTG	Healthy	21.5	Female	1	Aging080	6868	29601	1.34793	3.37838	one_group	12	Young	InN
AATCGACGTGAAAGTT-1	P001	Aging099	NIMH Human Brain Collection Core	MTG	Healthy	78	Male	1	Aging099	5465	18580	0.0645856	5.38213	one_group	15	Aged	InN
AATCGTGAGCAAGTGC-1	P001	Aging080	NIMH Human Brain Collection Core	MTG	Healthy	21.5	Female	1	Aging080	2759	5955	2.19983	16.7926	one_group	16	Young	ExN
AATCGTGAGGTCTTTG-1	P001	Aging088	NIMH Human Brain Collection Core	MTG	Healthy	26.2	Female	1	Aging088	7443	39466	0.103887	2.53383	one_group	11	Young	ExN
AATCGTGCACAATGTC-1	P001	Aging073	NIMH Human Brain Collection Core	MTG	Healthy	64.3	Female	1	Aging073	2636	6823	0.0146563	14.6563	one_group	1	Aged	Oligodendrocyte
AATCGTGTCCGTCACT-1	P001	Aging095	NIMH Human Brain Collection Core	MTG	Healthy	27.2	Male	1	Aging095	1345	2277	0.570927	43.9367	one_group	1	Young	Oligodendrocyte
AATGAAGAGATACATG-1	P001	Aging095	NIMH Human Brain Collection Core	MTG	Healthy	27.2	Male	1	Aging095	2006	4158	0.1443	24.0558	one_group	1	Young	Oligodendrocyte
AATGAAGAGGATTCCT-1	P001	Aging088	NIMH Human Brain Collection Core	MTG	Healthy	26.2	Female	1	Aging088	483	768	0.130208	130.208	one_group	7	Young	Indeterminate
AATGAAGGTAGGTAGC-1	P001	Aging080	NIMH Human Brain Collection Core	MTG	Healthy	21.5	Female	1	Aging080	5796	20399	0.941223	4.9022	one_group	17	Young	InN
AATGAAGGTATGATCC-1	P001	Aging069	NIMH Human Brain Collection Core	MTG	Healthy	85.2	Male	1	Aging069	2130	3973	0.880946	25.1699	one_group	8	Aged	InN
AATGACCAGGTTGACG-1	P001	Aging099	NIMH Human Brain Collection Core	MTG	Healthy	78	Male	1	Aging099	7463	34871	0.157724	2.86804	one_group	11	Aged	ExN
AATGACCTCGGCCTTT-1	P001	Aging099	NIMH Human Brain Collection Core	MTG	Healthy	78	Male	1	Aging099	2294	4707	0.0849798	21.245	one_group	5	Aged	Astrocyte
AATGCCACACGCCACA-1	P001	Aging095	NIMH Human Brain Collection Core	MTG	Healthy	27.2	Male	1	Aging095	7230	49748	0.176892	2.01017	one_group	9	Young	ExN
AATGCCACATCGTCCT-1	P001	Aging080	NIMH Human Brain Collection Core	MTG	Healthy	21.5	Female	1	Aging080	8499	54897	0.373427	1.82163	one_group	6	Young	ExN
AATGCCATCGGCTATA-1	P001	Aging073	NIMH Human Brain Collection Core	MTG	Healthy	64.3	Female	1	Aging073	5319	22537	0.181923	4.43734	one_group	12	Aged	InN
AATGCCATCGTCAGAT-1	P001	Aging095	NIMH Human Brain Collection Core	MTG	Healthy	27.2	Male	1	Aging095	7184	37178	0.0887622	2.69012	one_group	9	Young	ExN
AATGGAAAGTGAATAC-1	P001	Aging073	NIMH Human Brain Collection Core	MTG	Healthy	64.3	Female	1	Aging073	3999	12215	0.00818666	8.188	one_group	5	Aged	Astrocyte
AATGGAAGTAGTGGCA-1	P001	Aging103	NIMH Human Brain Collection Core	MTG	Healthy	71.8	Female	1	Aging103	542	652	0.153374	153.374	one_group	7	Aged	Indeterminate
AATGGAATCCAACCGG-1	P001	Aging073	NIMH Human Brain Collection Core	MTG	Healthy	64.3	Female	1	Aging073	6299	33649	0.25558	2.97203	one_group	11	Aged	ExN
AATGGAATCCGATTAG-1	P001	Aging103	NIMH Human Brain Collection Core	MTG	Healthy	71.8	Female	1	Aging103	5570	18807	0.196735	5.31745	one_group	6	Aged	ExN
AATGGCTAGATGCTTC-1	P001	Aging099	NIMH Human Brain Collection Core	MTG	Healthy	78	Male	1	Aging099	6592	34543	1.42431	2.89503	one_group	11	Aged	ExN
AATGGCTCACAATCTG-1	P001	Aging069	NIMH Human Brain Collection Core	MTG	Healthy	85.2	Male	1	Aging069	6779	34337	0.0291231	2.91248	one_group	6	Aged	ExN
AATTCCTAGCATGCGA-1	P001	Aging095	NIMH Human Brain Collection Core	MTG	Healthy	27.2	Male	1	Aging095	2154	4879	0.225456	20.496	one_group	1	Young	Oligodendrocyte
AATTCCTGTATAGGAT-1	P001	Aging111	NIMH Human Brain Collection Core	MTG	Healthy	26.1	Male	1	Aging111	6287	25441	0.0707519	3.93159	one_group	11	Young	ExN
AATTCCTTCATAGCAC-1	P001	Aging095	NIMH Human Brain Collection Core	MTG	Healthy	27.2	Male	1	Aging095	1978	4060	0.270936	24.6366	one_group	1	Young	Oligodendrocyte
AATTTCCCAGCGGTTC-1	P001	Aging111	NIMH Human Brain Collection Core	MTG	Healthy	26.1	Male	1	Aging111	5370	17540	0.530217	5.7019	one_group	8	Young	InN
AATTTCCTCTCCTGTG-1	P001	Aging088	NIMH Human Brain Collection Core	MTG	Healthy	26.2	Female	1	Aging088	725	889	0.112486	112.486	one_group	7	Young	Indeterminate
ACAAGCTAGGCATGCA-1	P001	Aging103	NIMH Human Brain Collection Core	MTG	Healthy	71.8	Female	1	Aging103	4081	13089	1.17656	7.64	one_group	8	Aged	InN
ACAAGCTAGGTAAGAG-1	P001	Aging069	NIMH Human Brain Collection Core	MTG	Healthy	85.2	Male	1	Aging069	6438	26384	0.140236	3.79046	one_group	6	Aged	ExN
ACAAGCTAGTAATCCC-1	P001	Aging069	NIMH Human Brain Collection Core	MTG	Healthy	85.2	Male	1	Aging069	3618	8705	0.0459506	11.4877	one_group	5	Aged	Astrocyte
ACAAGCTCATTCGATG-1	P001	Aging080	NIMH Human Brain Collection Core	MTG	Healthy	21.5	Female	1	Aging080	7566	43871	0.273529	2.27941	one_group	21	Young	ExN
ACAAGCTTCCTGGGTG-1	P001	Aging099	NIMH Human Brain Collection Core	MTG	Healthy	78	Male	1	Aging099	2170	4271	0.257551	23.4192	one_group	1	Aged	Oligodendrocyte
ACACAGTCACATACTG-1	P001	Aging080	NIMH Human Brain Collection Core	MTG	Healthy	21.5	Female	1	Aging080	7595	42175	0.312982	2.37152	one_group	21	Young	ExN
ACACAGTCAGCACAAG-1	P001	Aging103	NIMH Human Brain Collection Core	MTG	Healthy	71.8	Female	1	Aging103	5630	20383	0.284551	4.90677	one_group	15	Aged	InN
ACACAGTGTACCGTGC-1	P001	Aging095	NIMH Human Brain Collection Core	MTG	Healthy	27.2	Male	1	Aging095	7624	46076	0.338571	2.17056	one_group	9	Young	ExN
ACACAGTTCGCCATAA-1	P001	Aging099	NIMH Human Brain Collection Core	MTG	Healthy	78	Male	1	Aging099	1132	1600	0.25	62.5391	one_group	1	Aged	Oligodendrocyte
ACACAGTTCTAGCATG-1	P001	Aging095	NIMH Human Brain Collection Core	MTG	Healthy	27.2	Male	1	Aging095	2180	4474	0.111757	22.3514	one_group	1	Young	Oligodendrocyte
ACACCAAAGACGCTCC-1	P001	Aging080	NIMH Human Brain Collection Core	MTG	Healthy	21.5	Female	1	Aging080	1344	2023	2.57044	49.4315	one_group	7	Young	Indeterminate
ACACCAAAGCTCTATG-1	P001	Aging099	NIMH Human Brain Collection Core	MTG	Healthy	78	Male	1	Aging099	7024	32655	0.0857449	3.06241	one_group	9	Aged	ExN
ACACCAAGTACCTGTA-1	P001	Aging103	NIMH Human Brain Collection Core	MTG	Healthy	71.8	Female	1	Aging103	5870	25488	0.745449	3.92357	one_group	8	Aged	InN
ACACCAAGTGAAGCTG-1	P001	Aging103	NIMH Human Brain Collection Core	MTG	Healthy	71.8	Female	1	Aging103	3367	10184	0	9.81932	one_group	6	Aged	ExN
ACACCAAGTGTTCATG-1	P001	Aging099	NIMH Human Brain Collection Core	MTG	Healthy	78	Male	1	Aging099	3133	7020	0.128205	14.245	one_group	17	Aged	InN
ACACCAATCCGAGGCT-1	P001	Aging080	NIMH Human Brain Collection Core	MTG	Healthy	21.5	Female	1	Aging080	5888	23785	0.714736	4.20504	one_group	8	Young	InN
ACACGCGCATTCACCC-1	P001	Aging080	NIMH Human Brain Collection Core	MTG	Healthy	21.5	Female	1	Aging080	1737	2784	0.431034	35.9454	one_group	20	Young	Mural
ACACTGAAGAGACAAG-1	P001	Aging095	NIMH Human Brain Collection Core	MTG	Healthy	27.2	Male	1	Aging095	2074	4114	0.26738	24.3072	one_group	1	Young	Oligodendrocyte
ACAGAAAAGACCGTTT-1	P001	Aging073	NIMH Human Brain Collection Core	MTG	Healthy	64.3	Female	1	Aging073	3539	9321	0.300397	10.7285	one_group	10	Aged	OPC
ACAGAAAAGCAGCCCT-1	P001	Aging073	NIMH Human Brain Collection Core	MTG	Healthy	64.3	Female	1	Aging073	4538	14128	0.537939	7.08065	one_group	21	Aged	ExN
ACAGAAAAGCGAACTG-1	P001	Aging080	NIMH Human Brain Collection Core	MTG	Healthy	21.5	Female	1	Aging080	7100	32220	0.701428	3.10366	one_group	21	Young	ExN
ACAGAAACAAAGAACT-1	P001	Aging099	NIMH Human Brain Collection Core	MTG	Healthy	78	Male	1	Aging099	1342	2068	1.11219	48.3793	one_group	1	Aged	Oligodendrocyte
ACAGAAACACGTCGTG-1	P001	Aging069	NIMH Human Brain Collection Core	MTG	Healthy	85.2	Male	1	Aging069	3165	6913	1.01258	14.4676	one_group	8	Aged	InN
ACAGCCGAGCGTCAAG-1	P001	Aging103	NIMH Human Brain Collection Core	MTG	Healthy	71.8	Female	1	Aging103	4958	15691	0.274042	6.3743	one_group	6	Aged	ExN
ACAGCCGAGGATTTGA-1	P001	Aging069	NIMH Human Brain Collection Core	MTG	Healthy	85.2	Male	1	Aging069	2178	4149	0.168715	24.108	one_group	1	Aged	Oligodendrocyte
ACAGCCGCACCTCAGG-1	P001	Aging073	NIMH Human Brain Collection Core	MTG	Healthy	64.3	Female	1	Aging073	5463	23389	0.0513062	4.27551	one_group	10	Aged	OPC
ACAGCCGGTGGTATGG-1	P001	Aging080	NIMH Human Brain Collection Core	MTG	Healthy	21.5	Female	1	Aging080	8672	55987	0.323289	1.78616	one_group	6	Young	ExN
ACAGCCGGTTTCACTT-1	P001	Aging069	NIMH Human Brain Collection Core	MTG	Healthy	85.2	Male	1	Aging069	5729	22406	0.365973	4.46349	one_group	11	Aged	ExN
ACAGGGACAATGAAAC-1	P001	Aging099	NIMH Human Brain Collection Core	MTG	Healthy	78	Male	1	Aging099	7808	38694	0.496201	2.58458	one_group	6	Aged	ExN
ACAGGGAGTCACCGCA-1	P001	Aging103	NIMH Human Brain Collection Core	MTG	Healthy	71.8	Female	1	Aging103	869	1143	3.49956	87.4891	one_group	7	Aged	Indeterminate
ACATCCCTCCCAACTC-1	P001	Aging103	NIMH Human Brain Collection Core	MTG	Healthy	71.8	Female	1	Aging103	8129	49880	0.120289	2.00497	one_group	6	Aged	ExN
ACATCCCTCTAGAGCT-1	P001	Aging099	NIMH Human Brain Collection Core	MTG	Healthy	78	Male	1	Aging099	687	866	3.00231	115.473	one_group	7	Aged	Indeterminate
ACATCCCTCTCCGAAA-1	P001	Aging073	NIMH Human Brain Collection Core	MTG	Healthy	64.3	Female	1	Aging073	3179	7713	1.10204	12.9651	one_group	17	Aged	InN
ACATCGACACATATGC-1	P001	Aging095	NIMH Human Brain Collection Core	MTG	Healthy	27.2	Male	1	Aging095	6771	33411	0.850019	2.99303	one_group	9	Young	ExN
ACATCGAGTGACTGTT-1	P001	Aging103	NIMH Human Brain Collection Core	MTG	Healthy	71.8	Female	1	Aging103	6527	23736	0.480283	4.21319	one_group	14	Aged	Microglia
ACATCGAGTTGTTGAC-1	P001	Aging103	NIMH Human Brain Collection Core	MTG	Healthy	71.8	Female	1	Aging103	1683	2950	0	33.9098	one_group	10	Aged	OPC
ACATGCACACTGCGAC-1	P001	Aging088	NIMH Human Brain Collection Core	MTG	Healthy	26.2	Female	1	Aging088	5118	16363	0.287233	6.11172	one_group	17	Young	InN
ACATGCACAGGTCAGA-1	P001	Aging095	NIMH Human Brain Collection Core	MTG	Healthy	27.2	Male	1	Aging095	2119	4654	0.515685	21.4915	one_group	1	Young	Oligodendrocyte
ACATGCAGTTCTCAGA-1	P001	Aging099	NIMH Human Brain Collection Core	MTG	Healthy	78	Male	1	Aging099	7814	35323	0.243467	2.83118	one_group	6	Aged	ExN
ACATTTCAGCTGAAAT-1	P001	Aging088	NIMH Human Brain Collection Core	MTG	Healthy	26.2	Female	1	Aging088	6287	25659	0.124713	3.89742	one_group	21	Young	ExN
ACATTTCCAGCTGAGA-1	P001	Aging099	NIMH Human Brain Collection Core	MTG	Healthy	78	Male	1	Aging099	7447	37287	0.0348647	2.68226	one_group	19	Aged	Indeterminate
ACATTTCGTCAAATCC-1	P001	Aging095	NIMH Human Brain Collection Core	MTG	Healthy	27.2	Male	1	Aging095	7443	39547	0.826864	2.52864	one_group	21	Young	ExN
ACATTTCGTCACCGAC-1	P001	Aging088	NIMH Human Brain Collection Core	MTG	Healthy	26.2	Female	1	Aging088	5998	22376	0.361995	4.46947	one_group	21	Young	ExN
ACATTTCTCACAGAGG-1	P001	Aging103	NIMH Human Brain Collection Core	MTG	Healthy	71.8	Female	1	Aging103	2854	6494	0	15.4036	one_group	8	Aged	InN
ACCAAACAGACTAAGT-1	P001	Aging103	NIMH Human Brain Collection Core	MTG	Healthy	71.8	Female	1	Aging103	7655	50599	0.288543	1.9764	one_group	21	Aged	ExN
ACCAAACAGCTCCACG-1	P001	Aging103	NIMH Human Brain Collection Core	MTG	Healthy	71.8	Female	1	Aging103	5490	21738	1.9689	4.60024	one_group	9	Aged	ExN
ACCAAACCACTTCAGA-1	P001	Aging103	NIMH Human Brain Collection Core	MTG	Healthy	71.8	Female	1	Aging103	6210	27215	0.0955356	3.67458	one_group	6	Aged	ExN
ACCAAACCATTGACCA-1	P001	Aging095	NIMH Human Brain Collection Core	MTG	Healthy	27.2	Male	1	Aging095	2741	6479	0.262386	15.4345	one_group	4	Young	Oligodendrocyte
ACCAAACTCTATTGTC-1	P001	Aging095	NIMH Human Brain Collection Core	MTG	Healthy	27.2	Male	1	Aging095	6375	30746	0.403304	3.25267	one_group	9	Young	ExN
ACCAACAAGTTCGCAT-1	P001	Aging103	NIMH Human Brain Collection Core	MTG	Healthy	71.8	Female	1	Aging103	6325	27486	0.083679	3.63835	one_group	6	Aged	ExN
ACCAACACATCGGAGA-1	P001	Aging099	NIMH Human Brain Collection Core	MTG	Healthy	78	Male	1	Aging099	1985	3768	0.0530786	26.5393	one_group	1	Aged	Oligodendrocyte
ACCAACACATGCGGTC-1	P001	Aging103	NIMH Human Brain Collection Core	MTG	Healthy	71.8	Female	1	Aging103	2268	4023	3.23142	24.8571	one_group	25	Aged	ExN
ACCACAAAGACACACG-1	P001	Aging111	NIMH Human Brain Collection Core	MTG	Healthy	26.1	Male	1	Aging111	1199	1651	0.484555	60.5694	one_group	7	Young	Indeterminate
ACCACAAAGACTCAAA-1	P001	Aging103	NIMH Human Brain Collection Core	MTG	Healthy	71.8	Female	1	Aging103	5687	22112	0.330137	4.52264	one_group	21	Aged	ExN
ACCACAAAGGACGCTA-1	P001	Aging080	NIMH Human Brain Collection Core	MTG	Healthy	21.5	Female	1	Aging080	2940	6311	3.88211	15.8504	one_group	7	Young	Indeterminate
ACCACAAAGGCAGTCA-1	P001	Aging069	NIMH Human Brain Collection Core	MTG	Healthy	85.2	Male	1	Aging069	7234	37836	0.192938	2.64306	one_group	6	Aged	ExN
ACCACAAGTACCAATC-1	P001	Aging069	NIMH Human Brain Collection Core	MTG	Healthy	85.2	Male	1	Aging069	2430	5343	0.149729	18.7196	one_group	1	Aged	Oligodendrocyte
ACCACAATCACTCCGT-1	P001	Aging103	NIMH Human Brain Collection Core	MTG	Healthy	71.8	Female	1	Aging103	7901	39837	1.54379	2.51036	one_group	12	Aged	InN
ACCCAAAAGTAGCCAG-1	P001	Aging080	NIMH Human Brain Collection Core	MTG	Healthy	21.5	Female	1	Aging080	1523	2153	2.55457	46.4468	one_group	7	Young	Indeterminate
ACCCAAACAGCAGACA-1	P001	Aging103	NIMH Human Brain Collection Core	MTG	Healthy	71.8	Female	1	Aging103	8394	61919	0.114666	1.61507	one_group	6	Aged	ExN
ACCCAAAGTACGATGG-1	P001	Aging080	NIMH Human Brain Collection Core	MTG	Healthy	21.5	Female	1	Aging080	5824	20524	0.277724	4.87306	one_group	21	Young	ExN
ACCCAAAGTCCTTGTC-1	P001	Aging073	NIMH Human Brain Collection Core	MTG	Healthy	64.3	Female	1	Aging073	5754	24280	0.1771	4.11879	one_group	6	Aged	ExN
ACCCAAAGTCGGCTAC-1	P001	Aging111	NIMH Human Brain Collection Core	MTG	Healthy	26.1	Male	1	Aging111	3223	8148	0.0490918	12.2745	one_group	5	Young	Astrocyte
ACCCAAATCACTGCTC-1	P001	Aging073	NIMH Human Brain Collection Core	MTG	Healthy	64.3	Female	1	Aging073	1712	3100	0.322581	32.2685	one_group	4	Aged	Oligodendrocyte
ACCCTCACACCGTGGT-1	P001	Aging095	NIMH Human Brain Collection Core	MTG	Healthy	27.2	Male	1	Aging095	1690	3196	0.0625782	31.2891	one_group	1	Young	Oligodendrocyte
ACCCTCACAGGACTAG-1	P001	Aging103	NIMH Human Brain Collection Core	MTG	Healthy	71.8	Female	1	Aging103	4227	11737	1.63585	8.52079	one_group	11	Aged	ExN
ACCCTCAGTGGTCTTA-1	P001	Aging080	NIMH Human Brain Collection Core	MTG	Healthy	21.5	Female	1	Aging080	2432	4713	0.0212179	21.2224	one_group	5	Young	Astrocyte
ACCCTCATCCGGCAAC-1	P001	Aging099	NIMH Human Brain Collection Core	MTG	Healthy	78	Male	1	Aging099	5091	17634	0.476353	5.67086	one_group	15	Aged	InN
ACCCTCATCTTCCGTG-1	P001	Aging073	NIMH Human Brain Collection Core	MTG	Healthy	64.3	Female	1	Aging073	6650	36682	0.040892	2.72621	one_group	12	Aged	InN
ACCCTTGCAAGTCCCG-1	P001	Aging080	NIMH Human Brain Collection Core	MTG	Healthy	21.5	Female	1	Aging080	6162	21986	0.450287	4.54835	one_group	15	Young	InN
ACCCTTGTCCGCGAGT-1	P001	Aging073	NIMH Human Brain Collection Core	MTG	Healthy	64.3	Female	1	Aging073	4437	13879	0.122487	7.20669	one_group	6	Aged	ExN
ACCGTTCAGCACTCGC-1	P001	Aging073	NIMH Human Brain Collection Core	MTG	Healthy	64.3	Female	1	Aging073	5707	23778	0.311212	4.20557	one_group	6	Aged	ExN
ACCGTTCCAGTGCCTG-1	P001	Aging080	NIMH Human Brain Collection Core	MTG	Healthy	21.5	Female	1	Aging080	4002	10943	0.15535	9.13826	one_group	6	Young	ExN
ACCTACCAGTCACGAG-1	P001	Aging095	NIMH Human Brain Collection Core	MTG	Healthy	27.2	Male	1	Aging095	2321	4941	0.263105	20.2388	one_group	1	Young	Oligodendrocyte
ACCTACCCAGGACTAG-1	P001	Aging088	NIMH Human Brain Collection Core	MTG	Healthy	26.2	Female	1	Aging088	6514	27965	0.0286072	3.57628	one_group	6	Young	ExN
ACCTACCGTGGGCTCT-1	P001	Aging073	NIMH Human Brain Collection Core	MTG	Healthy	64.3	Female	1	Aging073	6453	35154	0.27024	2.84463	one_group	6	Aged	ExN
ACCTGAACAATAGAGT-1	P001	Aging099	NIMH Human Brain Collection Core	MTG	Healthy	78	Male	1	Aging099	5750	20620	0.0581959	4.85037	one_group	11	Aged	ExN
ACCTGAACACCTGAAT-1	P001	Aging073	NIMH Human Brain Collection Core	MTG	Healthy	64.3	Female	1	Aging073	6179	31424	0.171843	3.18238	one_group	19	Aged	Indeterminate
ACCTGAAGTTGTATGC-1	P001	Aging099	NIMH Human Brain Collection Core	MTG	Healthy	78	Male	1	Aging099	5908	20680	0.343327	4.83582	one_group	19	Aged	Indeterminate
ACCTGAATCGGCTGGT-1	P001	Aging095	NIMH Human Brain Collection Core	MTG	Healthy	27.2	Male	1	Aging095	1820	3461	0.115574	28.9017	one_group	1	Young	Oligodendrocyte
ACCTGTCCACTATGTG-1	P001	Aging073	NIMH Human Brain Collection Core	MTG	Healthy	64.3	Female	1	Aging073	5485	22178	0.342682	4.50897	one_group	25	Aged	ExN
ACCTGTCCAGACCCGT-1	P001	Aging103	NIMH Human Brain Collection Core	MTG	Healthy	71.8	Female	1	Aging103	6593	29904	0.321027	3.34437	one_group	11	Aged	ExN
ACCTGTCCATACATCG-1	P001	Aging088	NIMH Human Brain Collection Core	MTG	Healthy	26.2	Female	1	Aging088	8297	55111	0.0272178	1.81455	one_group	6	Young	ExN
ACCTGTCCATATCTGG-1	P001	Aging095	NIMH Human Brain Collection Core	MTG	Healthy	27.2	Male	1	Aging095	6061	25047	0.25552	3.99265	one_group	15	Young	InN
ACCTGTCGTTCGAACT-1	P001	Aging099	NIMH Human Brain Collection Core	MTG	Healthy	78	Male	1	Aging099	9075	60283	0.063036	1.65893	one_group	11	Aged	ExN
ACCTGTCTCCTGCTAC-1	P001	Aging103	NIMH Human Brain Collection Core	MTG	Healthy	71.8	Female	1	Aging103	7948	47952	0.283617	2.08559	one_group	6	Aged	ExN
ACCTGTCTCGTTCATT-1	P001	Aging073	NIMH Human Brain Collection Core	MTG	Healthy	64.3	Female	1	Aging073	4161	12090	0.107527	8.2713	one_group	5	Aged	Oligodendrocyte
ACCTGTCTCTCTCTTC-1	P001	Aging095	NIMH Human Brain Collection Core	MTG	Healthy	27.2	Male	1	Aging095	2307	5331	0.0187582	18.7582	one_group	1	Young	Oligodendrocyte
ACGATCATCCCTGGTT-1	P001	Aging103	NIMH Human Brain Collection Core	MTG	Healthy	71.8	Female	1	Aging103	5757	21228	0.353307	4.71098	one_group	21	Aged	ExN
ACGATGTAGAATTGCA-1	P001	Aging099	NIMH Human Brain Collection Core	MTG	Healthy	78	Male	1	Aging099	6703	23468	0.106528	4.26112	one_group	18	Aged	Indeterminate
ACGATGTAGCAGCACA-1	P001	Aging103	NIMH Human Brain Collection Core	MTG	Healthy	71.8	Female	1	Aging103	7971	42390	0.566171	2.3591	one_group	11	Aged	ExN
ACGATGTAGGTCTGGA-1	P001	Aging088	NIMH Human Brain Collection Core	MTG	Healthy	26.2	Female	1	Aging088	7765	43204	0.17128	2.31476	one_group	6	Young	ExN
ACGATGTCAAAGCGTG-1	P001	Aging103	NIMH Human Brain Collection Core	MTG	Healthy	71.8	Female	1	Aging103	6973	31050	0.0966184	3.22113	one_group	6	Aged	ExN
ACGCACGAGAGCCGAT-1	P001	Aging099	NIMH Human Brain Collection Core	MTG	Healthy	78	Male	1	Aging099	6383	25502	0.305858	3.92141	one_group	6	Aged	ExN
ACGCACGGTCCTGTTC-1	P001	Aging111	NIMH Human Brain Collection Core	MTG	Healthy	26.1	Male	1	Aging111	6507	25812	0.0154967	3.87432	one_group	6	Young	ExN
ACGGAAGAGGCCCACT-1	P001	Aging069	NIMH Human Brain Collection Core	MTG	Healthy	85.2	Male	1	Aging069	3042	6429	0.0622181	15.5545	one_group	10	Aged	OPC
ACGGAAGCACGTATAC-1	P001	Aging073	NIMH Human Brain Collection Core	MTG	Healthy	64.3	Female	1	Aging073	2280	4556	0.0219491	21.9491	one_group	5	Aged	Astrocyte
ACGGAAGCATTGCCGG-1	P001	Aging095	NIMH Human Brain Collection Core	MTG	Healthy	27.2	Male	1	Aging095	1696	2981	0.603824	33.5458	one_group	1	Young	Oligodendrocyte
ACGGTCGCAACAGCCC-1	P001	Aging073	NIMH Human Brain Collection Core	MTG	Healthy	64.3	Female	1	Aging073	6633	33573	0.339559	2.97876	one_group	11	Aged	ExN
ACGGTCGCATTCGATG-1	P001	Aging095	NIMH Human Brain Collection Core	MTG	Healthy	27.2	Male	1	Aging095	7893	48375	0.285271	2.06727	one_group	9	Young	ExN
ACGGTCGTCATTCATC-1	P001	Aging069	NIMH Human Brain Collection Core	MTG	Healthy	85.2	Male	1	Aging069	6297	24208	0.218936	4.13121	one_group	8	Aged	InN
ACGGTCGTCGGATAAA-1	P001	Aging080	NIMH Human Brain Collection Core	MTG	Healthy	21.5	Female	1	Aging080	5060	16744	1.36168	5.97229	one_group	11	Young	ExN
ACGGTTAAGACTGGGT-1	P001	Aging103	NIMH Human Brain Collection Core	MTG	Healthy	71.8	Female	1	Aging103	1945	3588	0.585284	27.8707	one_group	12	Aged	InN
ACGGTTATCTCAGGCG-1	P001	Aging099	NIMH Human Brain Collection Core	MTG	Healthy	78	Male	1	Aging099	2679	5618	0.427198	17.8063	one_group	10	Aged	OPC
ACGTAACAGGCTCACC-1	P001	Aging069	NIMH Human Brain Collection Core	MTG	Healthy	85.2	Male	1	Aging069	4276	13458	0.230346	7.43108	one_group	8	Aged	InN
ACGTAACAGGTCGTAG-1	P001	Aging080	NIMH Human Brain Collection Core	MTG	Healthy	21.5	Female	1	Aging080	6027	22362	0.362222	4.47227	one_group	6	Young	ExN
ACGTAACGTCCCGCAA-1	P001	Aging069	NIMH Human Brain Collection Core	MTG	Healthy	85.2	Male	1	Aging069	2861	6289	0.731436	15.9008	one_group	17	Aged	InN
ACGTAACGTTCTATCT-1	P001	Aging073	NIMH Human Brain Collection Core	MTG	Healthy	64.3	Female	1	Aging073	1178	1886	0.424178	53.0504	one_group	20	Aged	Mural
ACGTAACTCAAAGAAC-1	P001	Aging099	NIMH Human Brain Collection Core	MTG	Healthy	78	Male	1	Aging099	1725	3040	0.953947	32.8947	one_group	1	Aged	Oligodendrocyte
ACGTAACTCGAGTGGA-1	P001	Aging111	NIMH Human Brain Collection Core	MTG	Healthy	26.1	Male	1	Aging111	2789	6219	0.62711	16.0798	one_group	17	Young	InN
ACGTAACTCTTCACAT-1	P001	Aging069	NIMH Human Brain Collection Core	MTG	Healthy	85.2	Male	1	Aging069	7283	38971	0.161659	2.56634	one_group	6	Aged	ExN
ACGTACACAAGTGATA-1	P001	Aging095	NIMH Human Brain Collection Core	MTG	Healthy	27.2	Male	1	Aging095	6570	28153	0.486627	3.55227	one_group	12	Young	InN
ACGTACACACTGTCCT-1	P001	Aging073	NIMH Human Brain Collection Core	MTG	Healthy	64.3	Female	1	Aging073	7062	49108	0.0875621	2.03633	one_group	6	Aged	ExN
ACGTAGTAGGGTCACA-1	P001	Aging099	NIMH Human Brain Collection Core	MTG	Healthy	78	Male	1	Aging099	6560	30349	0.2636	3.29544	one_group	9	Aged	ExN
ACGTAGTGTGACACAG-1	P001	Aging103	NIMH Human Brain Collection Core	MTG	Healthy	71.8	Female	1	Aging103	5521	20052	0.817874	4.98728	one_group	12	Aged	InN
ACGTCCTAGTATGATG-1	P001	Aging099	NIMH Human Brain Collection Core	MTG	Healthy	78	Male	1	Aging099	1722	3078	0.292398	32.4886	one_group	1	Aged	Oligodendrocyte
ACGTTCCAGCTCATAC-1	P001	Aging103	NIMH Human Brain Collection Core	MTG	Healthy	71.8	Female	1	Aging103	2350	4968	0.201288	20.1288	one_group	1	Aged	Oligodendrocyte
ACGTTCCCAGCTCTGG-1	P001	Aging099	NIMH Human Brain Collection Core	MTG	Healthy	78	Male	1	Aging099	6143	25475	0.498528	3.92573	one_group	9	Aged	ExN
ACGTTCCGTCACTCGG-1	P001	Aging111	NIMH Human Brain Collection Core	MTG	Healthy	26.1	Male	1	Aging111	7594	50190	0.0637577	1.99247	one_group	6	Young	ExN
ACGTTCCGTCTTACTT-1	P001	Aging080	NIMH Human Brain Collection Core	MTG	Healthy	21.5	Female	1	Aging080	8343	45842	1.95672	2.18145	one_group	11	Young	ExN
ACGTTCCTCAGGACGA-1	P001	Aging080	NIMH Human Brain Collection Core	MTG	Healthy	21.5	Female	1	Aging080	8776	49072	0.849772	2.03786	one_group	18	Young	Indeterminate
ACGTTCCTCTTCTGTA-1	P001	Aging069	NIMH Human Brain Collection Core	MTG	Healthy	85.2	Male	1	Aging069	1929	3858	0	25.9403	one_group	1	Aged	Oligodendrocyte
ACTACGAGTGCCCAGT-1	P001	Aging099	NIMH Human Brain Collection Core	MTG	Healthy	78	Male	1	Aging099	9335	58393	0.116452	1.71277	one_group	11	Aged	ExN
ACTATCTCAGAACTCT-1	P001	Aging103	NIMH Human Brain Collection Core	MTG	Healthy	71.8	Female	1	Aging103	7276	37547	0.298293	2.66361	one_group	6	Aged	ExN
ACTATGGAGTTGGCTT-1	P001	Aging088	NIMH Human Brain Collection Core	MTG	Healthy	26.2	Female	1	Aging088	7598	36772	0.345371	2.71953	one_group	6	Young	ExN
ACTATGGGTGGAATGC-1	P001	Aging069	NIMH Human Brain Collection Core	MTG	Healthy	85.2	Male	1	Aging069	6075	22982	0.152293	4.35199	one_group	6	Aged	ExN
ACTATGGTCTGGGCCA-1	P001	Aging099	NIMH Human Brain Collection Core	MTG	Healthy	78	Male	1	Aging099	4941	16776	0.0536481	5.96125	one_group	11	Aged	ExN
ACTATTCAGTACCCTA-1	P001	Aging099	NIMH Human Brain Collection Core	MTG	Healthy	78	Male	1	Aging099	2255	4509	0.177423	22.1828	one_group	1	Aged	Oligodendrocyte
ACTATTCGTGAGGAAA-1	P001	Aging073	NIMH Human Brain Collection Core	MTG	Healthy	64.3	Female	1	Aging073	2066	4331	0.207804	23.0947	one_group	1	Aged	Oligodendrocyte
ACTATTCTCCTTGACC-1	P001	Aging095	NIMH Human Brain Collection Core	MTG	Healthy	27.2	Male	1	Aging095	2147	4278	0.140252	23.3754	one_group	1	Young	Oligodendrocyte
ACTCCCACACGACGTC-1	P001	Aging111	NIMH Human Brain Collection Core	MTG	Healthy	26.1	Male	1	Aging111	5913	22110	0.0452284	4.52325	one_group	6	Young	ExN
ACTCTCGAGGAACGTC-1	P001	Aging080	NIMH Human Brain Collection Core	MTG	Healthy	21.5	Female	1	Aging080	6902	33536	0.274332	2.98205	one_group	25	Young	ExN
ACTGATGCAGACCTGC-1	P001	Aging069	NIMH Human Brain Collection Core	MTG	Healthy	85.2	Male	1	Aging069	652	795	4.40252	125.786	one_group	7	Aged	Indeterminate
ACTGATGCATGTGGCC-1	P001	Aging103	NIMH Human Brain Collection Core	MTG	Healthy	71.8	Female	1	Aging103	750	939	1.17146	106.496	one_group	7	Aged	Indeterminate
ACTGATGTCGTCCATC-1	P001	Aging111	NIMH Human Brain Collection Core	MTG	Healthy	26.1	Male	1	Aging111	4201	11851	0.286896	8.43811	one_group	8	Young	InN
ACTGCAACAACTGCTA-1	P001	Aging073	NIMH Human Brain Collection Core	MTG	Healthy	64.3	Female	1	Aging073	1745	3172	0.0315259	31.5358	one_group	1	Aged	Oligodendrocyte
ACTGCAACACCAATTG-1	P001	Aging099	NIMH Human Brain Collection Core	MTG	Healthy	78	Male	1	Aging099	5955	17665	0.894424	5.66123	one_group	25	Aged	ExN
ACTGCAACAGAAATCA-1	P001	Aging080	NIMH Human Brain Collection Core	MTG	Healthy	21.5	Female	1	Aging080	6418	28766	0.51102	3.47645	one_group	17	Young	InN
ACTGTCCAGATGTTGA-1	P001	Aging111	NIMH Human Brain Collection Core	MTG	Healthy	26.1	Male	1	Aging111	5964	22371	0.223504	4.47027	one_group	6	Young	ExN
ACTGTCCCACTCCGGA-1	P001	Aging088	NIMH Human Brain Collection Core	MTG	Healthy	26.2	Female	1	Aging088	2820	5611	0.0891107	17.8285	one_group	6	Young	ExN
ACTGTGACATCCAACA-1	P001	Aging095	NIMH Human Brain Collection Core	MTG	Healthy	27.2	Male	1	Aging095	2154	4637	0.582273	21.5657	one_group	1	Young	Oligodendrocyte
ACTGTGAGTATAGCTC-1	P001	Aging103	NIMH Human Brain Collection Core	MTG	Healthy	71.8	Female	1	Aging103	4278	12953	0.571296	7.72082	one_group	12	Aged	InN
ACTGTGATCTGCGAGC-1	P001	Aging099	NIMH Human Brain Collection Core	MTG	Healthy	78	Male	1	Aging099	2360	4928	0.101461	20.3004	one_group	10	Aged	OPC
ACTTAGGGTCTAGGTT-1	P001	Aging069	NIMH Human Brain Collection Core	MTG	Healthy	85.2	Male	1	Aging069	5916	20963	0.391165	4.77054	one_group	6	Aged	ExN
ACTTATCGTGGCCACT-1	P001	Aging103	NIMH Human Brain Collection Core	MTG	Healthy	71.8	Female	1	Aging103	2193	5238	0.076365	19.0913	one_group	20	Aged	Endothelial
ACTTATCGTTCCCAAA-1	P001	Aging111	NIMH Human Brain Collection Core	MTG	Healthy	26.1	Male	1	Aging111	6593	32138	0.0684548	3.11187	one_group	6	Young	ExN
ACTTATCTCAGCTGTA-1	P001	Aging069	NIMH Human Brain Collection Core	MTG	Healthy	85.2	Male	1	Aging069	2556	4730	0.295983	21.1595	one_group	6	Aged	ExN
ACTTCCGTCAAGGCTT-1	P001	Aging073	NIMH Human Brain Collection Core	MTG	Healthy	64.3	Female	1	Aging073	4713	16148	0.613079	6.19272	one_group	11	Aged	ExN
ACTTCCGTCTGGCCTT-1	P001	Aging073	NIMH Human Brain Collection Core	MTG	Healthy	64.3	Female	1	Aging073	6839	37268	0.241494	2.68334	one_group	11	Aged	ExN
ACTTCGCCATGCAGCC-1	P001	Aging095	NIMH Human Brain Collection Core	MTG	Healthy	27.2	Male	1	Aging095	8756	60702	0.281704	1.64747	one_group	9	Young	ExN
ACTTTGTAGAACGTGC-1	P001	Aging095	NIMH Human Brain Collection Core	MTG	Healthy	27.2	Male	1	Aging095	6058	24276	0.325424	4.11946	one_group	15	Young	InN
ACTTTGTAGCCACTCG-1	P001	Aging073	NIMH Human Brain Collection Core	MTG	Healthy	64.3	Female	1	Aging073	6244	23275	1.2073	4.29701	one_group	8	Aged	InN
ACTTTGTAGCTGCGAA-1	P001	Aging073	NIMH Human Brain Collection Core	MTG	Healthy	64.3	Female	1	Aging073	3298	8020	0.461347	12.4688	one_group	8	Aged	InN
ACTTTGTCAGGCAATG-1	P001	Aging073	NIMH Human Brain Collection Core	MTG	Healthy	64.3	Female	1	Aging073	1312	1780	1.62921	56.1798	one_group	7	Aged	Indeterminate
ACTTTGTCATTGTACG-1	P001	Aging095	NIMH Human Brain Collection Core	MTG	Healthy	27.2	Male	1	Aging095	1209	1906	0.262329	52.4659	one_group	1	Young	Oligodendrocyte
AGAAATGAGGCTTCCG-1	P001	Aging095	NIMH Human Brain Collection Core	MTG	Healthy	27.2	Male	1	Aging095	2142	4391	0.0683216	22.7739	one_group	1	Young	Oligodendrocyte
AGAAATGCACAGTACT-1	P001	Aging069	NIMH Human Brain Collection Core	MTG	Healthy	85.2	Male	1	Aging069	5277	20911	0.0669504	4.7824	one_group	6	Aged	ExN
AGAAATGCAGGGTTGA-1	P001	Aging073	NIMH Human Brain Collection Core	MTG	Healthy	64.3	Female	1	Aging073	5126	18526	0.340063	5.39898	one_group	9	Aged	ExN
AGAAATGCATGATAGA-1	P001	Aging080	NIMH Human Brain Collection Core	MTG	Healthy	21.5	Female	1	Aging080	7880	43738	0.551008	2.28645	one_group	6	Young	ExN
AGAAATGGTAGCTGAG-1	P001	Aging073	NIMH Human Brain Collection Core	MTG	Healthy	64.3	Female	1	Aging073	6471	33060	0.329704	3.02489	one_group	11	Aged	ExN
AGAAATGGTCACGCTG-1	P001	Aging069	NIMH Human Brain Collection Core	MTG	Healthy	85.2	Male	1	Aging069	3340	6734	0.49005	14.8787	one_group	20	Aged	Endothelial
AGAAATGTCCTTCTAA-1	P001	Aging073	NIMH Human Brain Collection Core	MTG	Healthy	64.3	Female	1	Aging073	2195	3982	0.075339	25.1509	one_group	14	Aged	Microglia
AGAAATGTCGCGTCGA-1	P001	Aging103	NIMH Human Brain Collection Core	MTG	Healthy	71.8	Female	1	Aging103	4028	11804	1.36394	8.47242	one_group	12	Aged	InN
AGAAATGTCGTACCTC-1	P001	Aging080	NIMH Human Brain Collection Core	MTG	Healthy	21.5	Female	1	Aging080	6359	24420	1.15479	4.09517	one_group	11	Young	ExN
AGAACAAAGTCTTGGT-1	P001	Aging069	NIMH Human Brain Collection Core	MTG	Healthy	85.2	Male	1	Aging069	3072	6530	0.0612557	15.3163	one_group	5	Aged	Astrocyte
AGAACAAGTAACATAG-1	P001	Aging099	NIMH Human Brain Collection Core	MTG	Healthy	78	Male	1	Aging099	4991	15534	0.759624	6.43791	one_group	11	Aged	ExN
AGAACCTAGCCAGAGT-1	P001	Aging095	NIMH Human Brain Collection Core	MTG	Healthy	27.2	Male	1	Aging095	6373	25723	0.92913	3.88787	one_group	17	Young	InN
AGAACCTAGGTTGGTG-1	P001	Aging080	NIMH Human Brain Collection Core	MTG	Healthy	21.5	Female	1	Aging080	2693	5889	0.0169808	16.9952	one_group	25	Young	ExN
AGAACCTCATGTAACC-1	P001	Aging095	NIMH Human Brain Collection Core	MTG	Healthy	27.2	Male	1	Aging095	2484	5402	0.0370233	18.5117	one_group	1	Young	Oligodendrocyte
AGAACCTTCCCATACC-1	P001	Aging069	NIMH Human Brain Collection Core	MTG	Healthy	85.2	Male	1	Aging069	2720	5587	0.107392	17.8987	one_group	5	Aged	Astrocyte
AGAAGCGCAGCCTATA-1	P001	Aging069	NIMH Human Brain Collection Core	MTG	Healthy	85.2	Male	1	Aging069	3766	10254	0.34133	9.75324	one_group	11	Aged	ExN
AGAAGCGGTCATGGCC-1	P001	Aging080	NIMH Human Brain Collection Core	MTG	Healthy	21.5	Female	1	Aging080	2927	6285	1.8934	15.9134	one_group	6	Young	ExN
AGAAGTACAGCTTTCC-1	P001	Aging095	NIMH Human Brain Collection Core	MTG	Healthy	27.2	Male	1	Aging095	8705	64941	0.21558	1.53993	one_group	11	Young	ExN
AGACAAAAGATGTTCC-1	P001	Aging073	NIMH Human Brain Collection Core	MTG	Healthy	64.3	Female	1	Aging073	4710	15049	1.34228	6.6454	one_group	8	Aged	InN
AGACAAACAAAGGGTC-1	P001	Aging073	NIMH Human Brain Collection Core	MTG	Healthy	64.3	Female	1	Aging073	5343	19314	0.522937	5.17759	one_group	21	Aged	ExN
AGACAAACACAGCGCT-1	P001	Aging073	NIMH Human Brain Collection Core	MTG	Healthy	64.3	Female	1	Aging073	4576	14983	0.700794	6.67423	one_group	25	Aged	ExN
AGACAAACATTGTAGC-1	P001	Aging088	NIMH Human Brain Collection Core	MTG	Healthy	26.2	Female	1	Aging088	5315	16638	0.0240414	6.01034	one_group	6	Young	ExN
AGACAAAGTCTCGCGA-1	P001	Aging099	NIMH Human Brain Collection Core	MTG	Healthy	78	Male	1	Aging099	5809	19344	0.149917	5.1701	one_group	21	Aged	ExN
AGACACTAGAAATCCA-1	P001	Aging073	NIMH Human Brain Collection Core	MTG	Healthy	64.3	Female	1	Aging073	2909	6760	0	14.7929	one_group	4	Aged	Oligodendrocyte
AGACACTAGGAGACCT-1	P001	Aging099	NIMH Human Brain Collection Core	MTG	Healthy	78	Male	1	Aging099	4292	12726	0.149301	7.85855	one_group	10	Aged	OPC
AGACACTGTGTCCTAA-1	P001	Aging080	NIMH Human Brain Collection Core	MTG	Healthy	21.5	Female	1	Aging080	949	1269	2.67928	78.8022	one_group	7	Young	Indeterminate
AGACACTTCGGTAGGA-1	P001	Aging080	NIMH Human Brain Collection Core	MTG	Healthy	21.5	Female	1	Aging080	6560	31118	0.173533	3.21357	one_group	21	Young	ExN
AGACACTTCGTGGGAA-1	P001	Aging088	NIMH Human Brain Collection Core	MTG	Healthy	26.2	Female	1	Aging088	6344	22761	0.790826	4.39348	one_group	8	Young	InN
AGACACTTCTCTAAGG-1	P001	Aging088	NIMH Human Brain Collection Core	MTG	Healthy	26.2	Female	1	Aging088	5831	21035	0.152127	4.75421	one_group	6	Young	ExN
AGACAGGAGACGCATG-1	P001	Aging099	NIMH Human Brain Collection Core	MTG	Healthy	78	Male	1	Aging099	5699	18043	0.703874	5.54262	one_group	6	Aged	ExN
AGACAGGCAGGCTTGC-1	P001	Aging088	NIMH Human Brain Collection Core	MTG	Healthy	26.2	Female	1	Aging088	3166	6822	2.18411	14.6585	one_group	8	Young	InN
AGACAGGGTAGAGGAA-1	P001	Aging073	NIMH Human Brain Collection Core	MTG	Healthy	64.3	Female	1	Aging073	3586	9420	0.796178	10.6157	one_group	21	Aged	ExN
AGACCATGTACGCTAT-1	P001	Aging095	NIMH Human Brain Collection Core	MTG	Healthy	27.2	Male	1	Aging095	1617	3525	0.0851064	28.3768	one_group	7	Young	Indeterminate
AGACCCGCAGAGTCAG-1	P001	Aging073	NIMH Human Brain Collection Core	MTG	Healthy	64.3	Female	1	Aging073	527	725	0.551724	137.931	one_group	7	Aged	Indeterminate
AGACCCGGTTGGAGGT-1	P001	Aging088	NIMH Human Brain Collection Core	MTG	Healthy	26.2	Female	1	Aging088	5044	16101	0.130427	6.21079	one_group	8	Young	InN
AGACCCGTCGGCAGTC-1	P001	Aging095	NIMH Human Brain Collection Core	MTG	Healthy	27.2	Male	1	Aging095	6718	31163	0.994769	3.20935	one_group	9	Young	ExN
AGACCCGTCGTAACAC-1	P001	Aging099	NIMH Human Brain Collection Core	MTG	Healthy	78	Male	1	Aging099	3357	7537	0.344965	13.2679	one_group	12	Aged	InN
AGACTCAAGGCTCCCA-1	P001	Aging088	NIMH Human Brain Collection Core	MTG	Healthy	26.2	Female	1	Aging088	6801	28020	0.663812	3.56913	one_group	6	Young	ExN
AGACTCAGTACAACGG-1	P001	Aging088	NIMH Human Brain Collection Core	MTG	Healthy	26.2	Female	1	Aging088	5455	19923	0.0953672	5.01983	one_group	8	Young	InN
AGACTCAGTCCAGAAG-1	P001	Aging073	NIMH Human Brain Collection Core	MTG	Healthy	64.3	Female	1	Aging073	6361	40107	0.0199466	2.49352	one_group	11	Aged	ExN
AGACTCAGTGACATCT-1	P001	Aging073	NIMH Human Brain Collection Core	MTG	Healthy	64.3	Female	1	Aging073	3670	10728	1.54735	9.3214	one_group	17	Aged	InN
AGAGAATGTCTAGGTT-1	P001	Aging069	NIMH Human Brain Collection Core	MTG	Healthy	85.2	Male	1	Aging069	5024	15779	1.03936	6.33874	one_group	8	Aged	InN
AGAGAGCAGTCGGCAA-1	P001	Aging095	NIMH Human Brain Collection Core	MTG	Healthy	27.2	Male	1	Aging095	2053	4310	0.348028	23.2019	one_group	1	Young	Oligodendrocyte
AGAGAGCAGTGGCAGT-1	P001	Aging080	NIMH Human Brain Collection Core	MTG	Healthy	21.5	Female	1	Aging080	5383	20425	0.445532	4.89644	one_group	6	Young	ExN
AGAGAGCCACCCAAGC-1	P001	Aging073	NIMH Human Brain Collection Core	MTG	Healthy	64.3	Female	1	Aging073	7868	56040	0.187366	1.78457	one_group	11	Aged	ExN
AGAGAGCTCAATCAGC-1	P001	Aging103	NIMH Human Brain Collection Core	MTG	Healthy	71.8	Female	1	Aging103	2403	5102	0.0980008	19.604	one_group	1	Aged	Oligodendrocyte
AGAGCAGGTATTCTCT-1	P001	Aging095	NIMH Human Brain Collection Core	MTG	Healthy	27.2	Male	1	Aging095	2154	4527	0.375525	22.0897	one_group	4	Young	Oligodendrocyte
AGAGCAGTCGCGGTAC-1	P001	Aging095	NIMH Human Brain Collection Core	MTG	Healthy	27.2	Male	1	Aging095	2438	5351	0.0934405	18.6916	one_group	10	Young	OPC
AGAGCCCCATGACAAA-1	P001	Aging103	NIMH Human Brain Collection Core	MTG	Healthy	71.8	Female	1	Aging103	8375	47218	0.366386	2.11797	one_group	6	Aged	ExN
AGATAGACAATGTGGG-1	P001	Aging111	NIMH Human Brain Collection Core	MTG	Healthy	26.1	Male	1	Aging111	2291	4406	2.4739	22.7015	one_group	2	Young	Indeterminate
AGATAGATCCCAATAG-1	P001	Aging099	NIMH Human Brain Collection Core	MTG	Healthy	78	Male	1	Aging099	3076	6773	0.841577	14.7645	one_group	8	Aged	InN
AGATCCAGTAAGATCA-1	P001	Aging073	NIMH Human Brain Collection Core	MTG	Healthy	64.3	Female	1	Aging073	4410	12783	0.829226	7.8235	one_group	6	Aged	ExN
AGATCCAGTATCACCA-1	P001	Aging099	NIMH Human Brain Collection Core	MTG	Healthy	78	Male	1	Aging099	7466	34899	0.0601736	2.86566	one_group	6	Aged	ExN
AGATCCAGTGGTATGG-1	P001	Aging069	NIMH Human Brain Collection Core	MTG	Healthy	85.2	Male	1	Aging069	2443	5591	0.30406	17.8859	one_group	1	Aged	Oligodendrocyte
AGATCGTCAGACCAGA-1	P001	Aging099	NIMH Human Brain Collection Core	MTG	Healthy	78	Male	1	Aging099	1639	2986	0.0669792	33.4896	one_group	1	Aged	Oligodendrocyte
AGATCGTCAGCTGTCG-1	P001	Aging080	NIMH Human Brain Collection Core	MTG	Healthy	21.5	Female	1	Aging080	4974	15705	0.222859	6.36821	one_group	11	Young	ExN
AGATCGTTCAATCAGC-1	P001	Aging099	NIMH Human Brain Collection Core	MTG	Healthy	78	Male	1	Aging099	4503	12889	0.411203	7.76036	one_group	11	Aged	ExN
AGATCGTTCATGGGAG-1	P001	Aging103	NIMH Human Brain Collection Core	MTG	Healthy	71.8	Female	1	Aging103	6789	28994	0.334552	3.44911	one_group	9	Aged	ExN
AGATCGTTCGGTTGTA-1	P001	Aging099	NIMH Human Brain Collection Core	MTG	Healthy	78	Male	1	Aging099	3048	6017	0.963936	16.6196	one_group	21	Aged	ExN
AGATGAAGTGGCTTAT-1	P001	Aging095	NIMH Human Brain Collection Core	MTG	Healthy	27.2	Male	1	Aging095	6174	29359	0.705065	3.40623	one_group	12	Young	InN
AGATGCTAGCATTTGC-1	P001	Aging080	NIMH Human Brain Collection Core	MTG	Healthy	21.5	Female	1	Aging080	8056	41554	1.34042	2.40657	one_group	12	Young	InN
AGATGCTAGCCGAATG-1	P001	Aging080	NIMH Human Brain Collection Core	MTG	Healthy	21.5	Female	1	Aging080	6099	22626	0.340316	4.41969	one_group	21	Young	ExN
AGATGCTCAACCAACT-1	P001	Aging095	NIMH Human Brain Collection Core	MTG	Healthy	27.2	Male	1	Aging095	8019	57229	0.323263	1.74758	one_group	9	Young	ExN
AGATGCTGTACGGGAT-1	P001	Aging080	NIMH Human Brain Collection Core	MTG	Healthy	21.5	Female	1	Aging080	7721	39699	0.614625	2.51902	one_group	6	Young	ExN
AGCATCAGTGTTGCCG-1	P001	Aging080	NIMH Human Brain Collection Core	MTG	Healthy	21.5	Female	1	Aging080	6945	33537	0.342905	2.98196	one_group	25	Young	ExN
AGCATCAGTTGCGGAA-1	P001	Aging103	NIMH Human Brain Collection Core	MTG	Healthy	71.8	Female	1	Aging103	2503	4885	1.10542	20.4708	one_group	6	Aged	ExN
AGCCACGCACCTGAAT-1	P001	Aging103	NIMH Human Brain Collection Core	MTG	Healthy	71.8	Female	1	Aging103	5838	23434	0.33285	4.26749	one_group	21	Aged	ExN
AGCCACGGTCAACACT-1	P001	Aging080	NIMH Human Brain Collection Core	MTG	Healthy	21.5	Female	1	Aging080	7801	48151	0.886794	2.07689	one_group	15	Young	InN
AGCCACGTCAACGTGT-1	P001	Aging080	NIMH Human Brain Collection Core	MTG	Healthy	21.5	Female	1	Aging080	7382	37762	0.413114	2.64852	one_group	6	Young	ExN
AGCCACGTCGACGTCG-1	P001	Aging069	NIMH Human Brain Collection Core	MTG	Healthy	85.2	Male	1	Aging069	3350	8196	0.366032	12.2085	one_group	8	Aged	InN
AGCCACGTCTCACCCA-1	P001	Aging099	NIMH Human Brain Collection Core	MTG	Healthy	78	Male	1	Aging099	5225	17126	0.408735	5.83908	one_group	15	Aged	InN
AGCCAGCAGGGTAATT-1	P001	Aging073	NIMH Human Brain Collection Core	MTG	Healthy	64.3	Female	1	Aging073	3383	9599	0.166684	10.4178	one_group	4	Aged	Oligodendrocyte
AGCCAGCGTGAAGCGT-1	P001	Aging103	NIMH Human Brain Collection Core	MTG	Healthy	71.8	Female	1	Aging103	1236	1827	0.930487	54.7345	one_group	7	Aged	Indeterminate
AGCCAGCGTGCGTCGT-1	P001	Aging080	NIMH Human Brain Collection Core	MTG	Healthy	21.5	Female	1	Aging080	4637	12414	0.708877	8.05607	one_group	12	Young	InN
AGCCAGCTCAATGTCG-1	P001	Aging069	NIMH Human Brain Collection Core	MTG	Healthy	85.2	Male	1	Aging069	4011	11472	0.00871688	8.71916	one_group	5	Aged	Astrocyte
AGCGATTAGCTGAGCA-1	P001	Aging069	NIMH Human Brain Collection Core	MTG	Healthy	85.2	Male	1	Aging069	2222	4694	0.298253	21.3038	one_group	1	Aged	Oligodendrocyte
AGCGCCAAGCTCGACC-1	P001	Aging073	NIMH Human Brain Collection Core	MTG	Healthy	64.3	Female	1	Aging073	3500	9411	0.0531293	10.6281	one_group	10	Aged	OPC
AGCGCCATCGTCTACC-1	P001	Aging088	NIMH Human Brain Collection Core	MTG	Healthy	26.2	Female	1	Aging088	7319	35037	0.0285413	2.85445	one_group	6	Young	ExN
AGCGCTGAGCGCGTTC-1	P001	Aging069	NIMH Human Brain Collection Core	MTG	Healthy	85.2	Male	1	Aging069	7447	41123	0.32342	2.43197	one_group	11	Aged	ExN
AGCGCTGCAGGCATTT-1	P001	Aging069	NIMH Human Brain Collection Core	MTG	Healthy	85.2	Male	1	Aging069	2360	4311	0.649501	23.2019	one_group	5	Aged	Astrocyte
AGCGCTGTCGGAGCAA-1	P001	Aging069	NIMH Human Brain Collection Core	MTG	Healthy	85.2	Male	1	Aging069	2100	4076	0.196271	24.5339	one_group	1	Aged	Oligodendrocyte
AGCGTATAGACTTAAG-1	P001	Aging088	NIMH Human Brain Collection Core	MTG	Healthy	26.2	Female	1	Aging088	3060	6770	1.15214	14.771	one_group	17	Young	InN
AGCTACAAGTCATCCA-1	P001	Aging088	NIMH Human Brain Collection Core	MTG	Healthy	26.2	Female	1	Aging088	5683	21317	0.107895	4.69131	one_group	6	Young	ExN
AGCTCAACAATGTCTG-1	P001	Aging095	NIMH Human Brain Collection Core	MTG	Healthy	27.2	Male	1	Aging095	2682	6433	0.217628	15.5448	one_group	1	Young	Oligodendrocyte
AGCTCAATCGCACTCT-1	P001	Aging095	NIMH Human Brain Collection Core	MTG	Healthy	27.2	Male	1	Aging095	2997	7521	0.0132961	13.2961	one_group	10	Young	OPC
AGCTCAATCGGAACTT-1	P001	Aging099	NIMH Human Brain Collection Core	MTG	Healthy	78	Male	1	Aging099	5378	20321	0.172236	4.92102	one_group	25	Aged	ExN
AGCTCAATCTATACGG-1	P001	Aging099	NIMH Human Brain Collection Core	MTG	Healthy	78	Male	1	Aging099	1863	3433	0.116516	29.1375	one_group	4	Aged	Oligodendrocyte
AGCTTCCAGCAGGTCA-1	P001	Aging088	NIMH Human Brain Collection Core	MTG	Healthy	26.2	Female	1	Aging088	5812	20583	0.597581	4.85909	one_group	8	Young	InN
AGCTTCCAGGTTGTTC-1	P001	Aging099	NIMH Human Brain Collection Core	MTG	Healthy	78	Male	1	Aging099	4197	11301	0.221219	8.84956	one_group	21	Aged	ExN
AGCTTCCGTGTTCAGT-1	P001	Aging099	NIMH Human Brain Collection Core	MTG	Healthy	78	Male	1	Aging099	5303	15959	0.845918	6.26645	one_group	25	Aged	ExN
AGCTTCCTCAAGTCGT-1	P001	Aging069	NIMH Human Brain Collection Core	MTG	Healthy	85.2	Male	1	Aging069	6636	31549	0.342325	3.16987	one_group	11	Aged	ExN
AGGAAATTCTCGCGTT-1	P001	Aging099	NIMH Human Brain Collection Core	MTG	Healthy	78	Male	1	Aging099	5327	17149	0.04665	5.83294	one_group	21	Aged	ExN
AGGAATAAGTCATTGC-1	P001	Aging103	NIMH Human Brain Collection Core	MTG	Healthy	71.8	Female	1	Aging103	1469	2415	3.10559	41.425	one_group	7	Aged	Indeterminate
AGGAATATCAACTGAC-1	P001	Aging111	NIMH Human Brain Collection Core	MTG	Healthy	26.1	Male	1	Aging111	5300	16144	0.724727	6.19579	one_group	8	Young	InN
AGGACGAAGAAATGGG-1	P001	Aging069	NIMH Human Brain Collection Core	MTG	Healthy	85.2	Male	1	Aging069	6497	28902	0.204138	3.46009	one_group	6	Aged	ExN
AGGACGAAGCGGTATG-1	P001	Aging103	NIMH Human Brain Collection Core	MTG	Healthy	71.8	Female	1	Aging103	2182	4123	3.37133	24.2542	one_group	9	Aged	ExN
AGGACGATCGCTCTAC-1	P001	Aging095	NIMH Human Brain Collection Core	MTG	Healthy	27.2	Male	1	Aging095	1943	3612	0.0276855	27.6932	one_group	1	Young	Oligodendrocyte
AGGACTTAGAAAGTCT-1	P001	Aging088	NIMH Human Brain Collection Core	MTG	Healthy	26.2	Female	1	Aging088	6180	26366	0.10999	3.7932	one_group	11	Young	ExN
AGGACTTAGAATACAC-1	P001	Aging099	NIMH Human Brain Collection Core	MTG	Healthy	78	Male	1	Aging099	1045	1409	0.354862	70.9723	one_group	1	Aged	Oligodendrocyte
AGGACTTAGCGACCCT-1	P001	Aging099	NIMH Human Brain Collection Core	MTG	Healthy	78	Male	1	Aging099	3028	6547	0	15.2765	one_group	17	Aged	InN
AGGACTTAGGTACAGC-1	P001	Aging103	NIMH Human Brain Collection Core	MTG	Healthy	71.8	Female	1	Aging103	3850	11770	0.314359	8.4969	one_group	17	Aged	InN
AGGACTTCAATCTCGA-1	P001	Aging080	NIMH Human Brain Collection Core	MTG	Healthy	21.5	Female	1	Aging080	5767	23628	2.97528	4.23263	one_group	25	Young	ExN
AGGACTTTCACCTGTC-1	P001	Aging103	NIMH Human Brain Collection Core	MTG	Healthy	71.8	Female	1	Aging103	8281	51487	0.174801	1.94239	one_group	11	Aged	ExN
AGGACTTTCCGATTAG-1	P001	Aging080	NIMH Human Brain Collection Core	MTG	Healthy	21.5	Female	1	Aging080	5628	23945	0.496972	4.17641	one_group	9	Young	ExN
AGGAGGTAGATTAGAC-1	P001	Aging103	NIMH Human Brain Collection Core	MTG	Healthy	71.8	Female	1	Aging103	5796	21751	0.528711	4.59812	one_group	12	Aged	InN
AGGAGGTAGTATCCTG-1	P001	Aging099	NIMH Human Brain Collection Core	MTG	Healthy	78	Male	1	Aging099	8448	41156	1.80047	2.42996	one_group	9	Aged	ExN
AGGAGGTGTTCGGCGT-1	P001	Aging069	NIMH Human Brain Collection Core	MTG	Healthy	85.2	Male	1	Aging069	7052	33976	0.229574	2.94343	one_group	9	Aged	ExN
AGGAGGTTCGTGGTAT-1	P001	Aging103	NIMH Human Brain Collection Core	MTG	Healthy	71.8	Female	1	Aging103	4297	12715	1.21117	7.86596	one_group	12	Aged	InN
AGGATAAAGGTTCATC-1	P001	Aging073	NIMH Human Brain Collection Core	MTG	Healthy	64.3	Female	1	Aging073	2531	5250	0.152381	19.0549	one_group	5	Aged	Astrocyte
AGGATAAGTAGACGTG-1	P001	Aging095	NIMH Human Brain Collection Core	MTG	Healthy	27.2	Male	1	Aging095	2127	4184	0.215105	23.9006	one_group	4	Young	Oligodendrocyte
AGGATAAGTTACGATC-1	P001	Aging080	NIMH Human Brain Collection Core	MTG	Healthy	21.5	Female	1	Aging080	5030	16816	0.689819	5.94672	one_group	8	Young	InN
AGGATCTAGGTCACTT-1	P001	Aging073	NIMH Human Brain Collection Core	MTG	Healthy	64.3	Female	1	Aging073	4350	13392	0.515233	7.46714	one_group	21	Aged	ExN
AGGATCTCACGTCATA-1	P001	Aging103	NIMH Human Brain Collection Core	MTG	Healthy	71.8	Female	1	Aging103	1600	2842	0.281492	35.1865	one_group	1	Aged	Oligodendrocyte
AGGATCTTCATTACTC-1	P001	Aging069	NIMH Human Brain Collection Core	MTG	Healthy	85.2	Male	1	Aging069	4244	11803	0.0423621	8.47314	one_group	5	Aged	Astrocyte
AGGCATTAGGTTGGTG-1	P001	Aging099	NIMH Human Brain Collection Core	MTG	Healthy	78	Male	1	Aging099	1862	3458	0.462695	28.9184	one_group	1	Aged	Oligodendrocyte
AGGCATTCAAGTGATA-1	P001	Aging095	NIMH Human Brain Collection Core	MTG	Healthy	27.2	Male	1	Aging095	2325	5184	0.0964506	19.2938	one_group	1	Young	Oligodendrocyte
AGGCATTGTCAGTTTG-1	P001	Aging073	NIMH Human Brain Collection Core	MTG	Healthy	64.3	Female	1	Aging073	6035	27036	0.159047	3.69905	one_group	11	Aged	ExN
AGGCATTGTGTTTCTT-1	P001	Aging080	NIMH Human Brain Collection Core	MTG	Healthy	21.5	Female	1	Aging080	1138	1684	0.593824	59.3824	one_group	1	Young	Oligodendrocyte
AGGCCACAGTCGAATA-1	P001	Aging099	NIMH Human Brain Collection Core	MTG	Healthy	78	Male	1	Aging099	7912	41048	0.375171	2.43629	one_group	11	Aged	ExN
AGGCCACGTCAAGGCA-1	P001	Aging095	NIMH Human Brain Collection Core	MTG	Healthy	27.2	Male	1	Aging095	3271	7661	0.117478	13.0548	one_group	10	Young	OPC
AGGCTGCAGCATTGAA-1	P001	Aging103	NIMH Human Brain Collection Core	MTG	Healthy	71.8	Female	1	Aging103	707	911	1.20746	109.769	one_group	7	Aged	Indeterminate
AGGCTGCGTCCCTAAA-1	P001	Aging080	NIMH Human Brain Collection Core	MTG	Healthy	21.5	Female	1	Aging080	2889	6152	0.682705	16.2575	one_group	21	Young	ExN
AGGCTGCGTGGACCAA-1	P001	Aging069	NIMH Human Brain Collection Core	MTG	Healthy	85.2	Male	1	Aging069	2335	4276	0.491113	23.3918	one_group	19	Aged	Indeterminate
AGGCTGCGTTCTCCAC-1	P001	Aging095	NIMH Human Brain Collection Core	MTG	Healthy	27.2	Male	1	Aging095	7197	39385	0.363082	2.53917	one_group	6	Young	ExN
AGGGAGTCACCCAATA-1	P001	Aging103	NIMH Human Brain Collection Core	MTG	Healthy	71.8	Female	1	Aging103	6298	23681	0.236476	4.22351	one_group	21	Aged	ExN
AGGGCCTAGTCGCCAC-1	P001	Aging080	NIMH Human Brain Collection Core	MTG	Healthy	21.5	Female	1	Aging080	6714	35260	0.252411	2.83607	one_group	12	Young	InN
AGGGCCTCATGGACAG-1	P001	Aging073	NIMH Human Brain Collection Core	MTG	Healthy	64.3	Female	1	Aging073	8292	60721	0.167981	1.64688	one_group	6	Aged	ExN
AGGGCCTGTTGTGTAC-1	P001	Aging073	NIMH Human Brain Collection Core	MTG	Healthy	64.3	Female	1	Aging073	4882	18030	0.354964	5.54693	one_group	8	Aged	InN
AGGGCTCCAGGATTCT-1	P001	Aging099	NIMH Human Brain Collection Core	MTG	Healthy	78	Male	1	Aging099	7215	31698	0.356489	3.15487	one_group	6	Aged	ExN
AGGGCTCCATCTTAGG-1	P001	Aging095	NIMH Human Brain Collection Core	MTG	Healthy	27.2	Male	1	Aging095	2430	5152	0.15528	19.4099	one_group	4	Young	Oligodendrocyte
AGGGCTCCATGGAGAC-1	P001	Aging095	NIMH Human Brain Collection Core	MTG	Healthy	27.2	Male	1	Aging095	1490	2535	0.0788955	39.4477	one_group	1	Young	Oligodendrocyte
AGGGCTCTCTATTCGT-1	P001	Aging088	NIMH Human Brain Collection Core	MTG	Healthy	26.2	Female	1	Aging088	564	872	0.114679	114.679	one_group	7	Young	Indeterminate
AGGGTCCCATCTCAAG-1	P001	Aging099	NIMH Human Brain Collection Core	MTG	Healthy	78	Male	1	Aging099	1826	3397	0.0294377	29.4377	one_group	1	Aged	Oligodendrocyte
AGGGTCCGTAGACAAT-1	P001	Aging073	NIMH Human Brain Collection Core	MTG	Healthy	64.3	Female	1	Aging073	5257	19324	0.393293	5.17572	one_group	6	Aged	ExN
AGGGTCCTCAAGGAGC-1	P001	Aging069	NIMH Human Brain Collection Core	MTG	Healthy	85.2	Male	1	Aging069	7478	42163	0.101985	2.37186	one_group	6	Aged	ExN
AGGGTGAAGTGCCGAA-1	P001	Aging073	NIMH Human Brain Collection Core	MTG	Healthy	64.3	Female	1	Aging073	2523	5678	0.774921	17.6118	one_group	17	Aged	InN
AGGGTGACAACGGCCT-1	P001	Aging080	NIMH Human Brain Collection Core	MTG	Healthy	21.5	Female	1	Aging080	2504	5197	0.0192419	19.2456	one_group	5	Young	Astrocyte
AGGGTGATCGCGTGCA-1	P001	Aging073	NIMH Human Brain Collection Core	MTG	Healthy	64.3	Female	1	Aging073	2699	5674	0.176243	17.6274	one_group	5	Aged	Astrocyte
AGGGTGATCGCTGTTC-1	P001	Aging073	NIMH Human Brain Collection Core	MTG	Healthy	64.3	Female	1	Aging073	4192	11647	0.206062	8.58738	one_group	8	Aged	InN
AGGTAGGAGCAGGTCA-1	P001	Aging099	NIMH Human Brain Collection Core	MTG	Healthy	78	Male	1	Aging099	6246	22211	0.220611	4.50268	one_group	6	Aged	ExN
AGGTAGGAGGCCTAAG-1	P001	Aging069	NIMH Human Brain Collection Core	MTG	Healthy	85.2	Male	1	Aging069	757	931	3.7594	107.411	one_group	7	Aged	Indeterminate
AGGTAGGAGGTTCCGC-1	P001	Aging073	NIMH Human Brain Collection Core	MTG	Healthy	64.3	Female	1	Aging073	2550	5557	0.809789	17.9986	one_group	17	Aged	InN
AGGTAGGTCTCAAAGC-1	P001	Aging080	NIMH Human Brain Collection Core	MTG	Healthy	21.5	Female	1	Aging080	6751	28340	1.94425	3.52883	one_group	12	Young	InN
AGGTAGGTCTGGAGAG-1	P001	Aging099	NIMH Human Brain Collection Core	MTG	Healthy	78	Male	1	Aging099	1729	3180	0.0314465	31.4465	one_group	1	Aged	Oligodendrocyte
AGGTCATGTTGCATTG-1	P001	Aging088	NIMH Human Brain Collection Core	MTG	Healthy	26.2	Female	1	Aging088	4555	13585	0.176665	7.3616	one_group	6	Young	ExN
AGGTCATTCTCGGTAA-1	P001	Aging095	NIMH Human Brain Collection Core	MTG	Healthy	27.2	Male	1	Aging095	1703	3055	0.163666	32.7332	one_group	1	Young	Oligodendrocyte
AGGTCTAAGGAATTAC-1	P001	Aging095	NIMH Human Brain Collection Core	MTG	Healthy	27.2	Male	1	Aging095	1852	3626	0.358522	27.5786	one_group	1	Young	Oligodendrocyte
AGGTCTAGTCCCGGTA-1	P001	Aging099	NIMH Human Brain Collection Core	MTG	Healthy	78	Male	1	Aging099	4020	9452	1.03682	10.5809	one_group	21	Aged	ExN
AGGTCTAGTCTACTGA-1	P001	Aging111	NIMH Human Brain Collection Core	MTG	Healthy	26.1	Male	1	Aging111	3628	9141	0.0328192	10.9397	one_group	6	Young	ExN
AGGTCTATCTGCGTCT-1	P001	Aging080	NIMH Human Brain Collection Core	MTG	Healthy	21.5	Female	1	Aging080	5806	24153	0.215294	4.14062	one_group	11	Young	ExN
AGGTGTTAGTAAGCAT-1	P001	Aging095	NIMH Human Brain Collection Core	MTG	Healthy	27.2	Male	1	Aging095	2841	6467	0.262873	15.4631	one_group	10	Young	OPC
AGGTTACAGGAACGCT-1	P001	Aging111	NIMH Human Brain Collection Core	MTG	Healthy	26.1	Male	1	Aging111	6171	28875	0.0484848	3.4632	one_group	3	Young	Indeterminate
AGGTTACCATACTGAC-1	P001	Aging080	NIMH Human Brain Collection Core	MTG	Healthy	21.5	Female	1	Aging080	6050	25175	0.365442	3.97251	one_group	17	Young	InN
AGGTTGTAGTACAACA-1	P001	Aging088	NIMH Human Brain Collection Core	MTG	Healthy	26.2	Female	1	Aging088	7551	33895	0.212421	2.95055	one_group	6	Young	ExN
AGGTTGTGTGTCGATT-1	P001	Aging095	NIMH Human Brain Collection Core	MTG	Healthy	27.2	Male	1	Aging095	7421	37751	0.958915	2.64929	one_group	9	Young	ExN
AGTAACCAGGAGGCAG-1	P001	Aging103	NIMH Human Brain Collection Core	MTG	Healthy	71.8	Female	1	Aging103	6660	31756	0.248772	3.14921	one_group	19	Aged	Indeterminate
AGTACCACAATAGAGT-1	P001	Aging095	NIMH Human Brain Collection Core	MTG	Healthy	27.2	Male	1	Aging095	1753	3230	0.216718	30.9598	one_group	1	Young	Oligodendrocyte
AGTACCACAGGATTCT-1	P001	Aging095	NIMH Human Brain Collection Core	MTG	Healthy	27.2	Male	1	Aging095	3620	9776	0.12275	10.2302	one_group	10	Young	OPC
AGTACCACATCATCTT-1	P001	Aging073	NIMH Human Brain Collection Core	MTG	Healthy	64.3	Female	1	Aging073	605	734	2.99728	136.24	one_group	7	Aged	Indeterminate
AGTACCAGTATTGCCA-1	P001	Aging073	NIMH Human Brain Collection Core	MTG	Healthy	64.3	Female	1	Aging073	4799	14277	0.455278	7.00427	one_group	8	Aged	InN
AGTACTGGTGTCATCA-1	P001	Aging073	NIMH Human Brain Collection Core	MTG	Healthy	64.3	Female	1	Aging073	3216	7864	0.635809	12.721	one_group	25	Aged	ExN
AGTAGCTAGCGCCTAC-1	P001	Aging080	NIMH Human Brain Collection Core	MTG	Healthy	21.5	Female	1	Aging080	634	767	2.08605	130.378	one_group	7	Young	Indeterminate
AGTAGCTAGTCCTGCG-1	P001	Aging073	NIMH Human Brain Collection Core	MTG	Healthy	64.3	Female	1	Aging073	3950	11034	0.589088	9.06372	one_group	19	Aged	Indeterminate
AGTAGCTCAAACGGCA-1	P001	Aging073	NIMH Human Brain Collection Core	MTG	Healthy	64.3	Female	1	Aging073	701	885	0.451977	112.994	one_group	7	Aged	Indeterminate
AGTAGCTCACAGCGCT-1	P001	Aging073	NIMH Human Brain Collection Core	MTG	Healthy	64.3	Female	1	Aging073	4222	13435	0.454038	7.44325	one_group	9	Aged	ExN
AGTAGCTGTTAAGGAT-1	P001	Aging095	NIMH Human Brain Collection Core	MTG	Healthy	27.2	Male	1	Aging095	2469	5310	0.0188324	18.8359	one_group	10	Young	OPC
AGTAGTCAGGTCACAG-1	P001	Aging073	NIMH Human Brain Collection Core	MTG	Healthy	64.3	Female	1	Aging073	4165	12021	0.698777	8.31878	one_group	11	Aged	ExN
AGTAGTCCACGACGTC-1	P001	Aging099	NIMH Human Brain Collection Core	MTG	Healthy	78	Male	1	Aging099	2597	5060	0.0592885	19.7668	one_group	10	Aged	OPC
AGTAGTCCATTGAGCT-1	P001	Aging095	NIMH Human Brain Collection Core	MTG	Healthy	27.2	Male	1	Aging095	2659	6148	0.260247	16.2655	one_group	4	Young	Oligodendrocyte
AGTAGTCGTAAGGAGA-1	P001	Aging099	NIMH Human Brain Collection Core	MTG	Healthy	78	Male	1	Aging099	2135	4294	0.256171	23.2883	one_group	4	Aged	Oligodendrocyte
AGTAGTCGTGATACAA-1	P001	Aging103	NIMH Human Brain Collection Core	MTG	Healthy	71.8	Female	1	Aging103	2302	5053	0.356224	19.7902	one_group	1	Aged	Oligodendrocyte
AGTCAACTCCTGCCAT-1	P001	Aging080	NIMH Human Brain Collection Core	MTG	Healthy	21.5	Female	1	Aging080	5459	21479	0.204851	4.65571	one_group	12	Young	InN
AGTCAACTCGCACGGT-1	P001	Aging080	NIMH Human Brain Collection Core	MTG	Healthy	21.5	Female	1	Aging080	7326	33827	0.289709	2.95639	one_group	6	Young	ExN
AGTCAACTCTCAGGCG-1	P001	Aging073	NIMH Human Brain Collection Core	MTG	Healthy	64.3	Female	1	Aging073	2102	4171	0.719252	23.9751	one_group	17	Aged	InN
AGTCACAAGCAACAGC-1	P001	Aging073	NIMH Human Brain Collection Core	MTG	Healthy	64.3	Female	1	Aging073	2814	7349	0.108858	13.6073	one_group	1	Aged	Oligodendrocyte
AGTCACAAGCATTTCG-1	P001	Aging080	NIMH Human Brain Collection Core	MTG	Healthy	21.5	Female	1	Aging080	5985	26839	0.111778	3.7262	one_group	6	Young	ExN
AGTCACAAGCGCCATC-1	P001	Aging088	NIMH Human Brain Collection Core	MTG	Healthy	26.2	Female	1	Aging088	7842	38617	0.196805	2.58967	one_group	6	Young	ExN
AGTCACAAGTTGCTCA-1	P001	Aging099	NIMH Human Brain Collection Core	MTG	Healthy	78	Male	1	Aging099	1642	2881	0.104131	34.7102	one_group	1	Aged	Oligodendrocyte
AGTCACAGTCAACCTA-1	P001	Aging073	NIMH Human Brain Collection Core	MTG	Healthy	64.3	Female	1	Aging073	5239	19768	0.627276	5.05894	one_group	11	Aged	ExN
AGTCACAGTGGATACG-1	P001	Aging111	NIMH Human Brain Collection Core	MTG	Healthy	26.1	Male	1	Aging111	7907	43841	0.0159668	2.28118	one_group	6	Young	ExN
AGTCACAGTGGCCTCA-1	P001	Aging073	NIMH Human Brain Collection Core	MTG	Healthy	64.3	Female	1	Aging073	7705	51735	0.0927805	1.93296	one_group	6	Aged	ExN
AGTCACATCAGACTGT-1	P001	Aging073	NIMH Human Brain Collection Core	MTG	Healthy	64.3	Female	1	Aging073	1632	2899	0.103484	34.4947	one_group	1	Aged	Oligodendrocyte
AGTCACATCGTCCTCA-1	P001	Aging088	NIMH Human Brain Collection Core	MTG	Healthy	26.2	Female	1	Aging088	5958	23924	0.183916	4.1806	one_group	6	Young	ExN
AGTCATGAGGAACTCG-1	P001	Aging103	NIMH Human Brain Collection Core	MTG	Healthy	71.8	Female	1	Aging103	6995	28157	0.390667	3.55177	one_group	21	Aged	ExN
AGTCATGGTTGGTAGG-1	P001	Aging099	NIMH Human Brain Collection Core	MTG	Healthy	78	Male	1	Aging099	7780	40223	0.0994456	2.48626	one_group	6	Aged	ExN
AGTCTCCCACAGCGCT-1	P001	Aging073	NIMH Human Brain Collection Core	MTG	Healthy	64.3	Female	1	Aging073	2051	4124	0.0242483	24.2483	one_group	1	Aged	Oligodendrocyte
AGTCTCCCACGCCAGT-1	P001	Aging095	NIMH Human Brain Collection Core	MTG	Healthy	27.2	Male	1	Aging095	3271	8702	0.0689497	11.4916	one_group	10	Young	OPC
AGTCTCCTCGTGGACC-1	P001	Aging103	NIMH Human Brain Collection Core	MTG	Healthy	71.8	Female	1	Aging103	2301	4684	1.36635	21.3493	one_group	17	Aged	InN
AGTGACTAGAGCACTG-1	P001	Aging069	NIMH Human Brain Collection Core	MTG	Healthy	85.2	Male	1	Aging069	3512	8517	0.0117412	11.7412	one_group	5	Aged	Astrocyte
AGTGACTCAATTCTCT-1	P001	Aging095	NIMH Human Brain Collection Core	MTG	Healthy	27.2	Male	1	Aging095	2083	4358	0	22.9463	one_group	1	Young	Oligodendrocyte
AGTGACTCATGGTACT-1	P001	Aging099	NIMH Human Brain Collection Core	MTG	Healthy	78	Male	1	Aging099	2168	4391	0.0683216	22.7739	one_group	1	Aged	Oligodendrocyte
AGTGACTTCCGAAATC-1	P001	Aging095	NIMH Human Brain Collection Core	MTG	Healthy	27.2	Male	1	Aging095	3081	7311	0.0547121	13.6799	one_group	10	Young	OPC
AGTGACTTCGAGTTGT-1	P001	Aging088	NIMH Human Brain Collection Core	MTG	Healthy	26.2	Female	1	Aging088	5585	20947	0.22915	4.77418	one_group	12	Young	InN
AGTGATCAGGCAGGGA-1	P001	Aging073	NIMH Human Brain Collection Core	MTG	Healthy	64.3	Female	1	Aging073	2396	5627	0	17.7715	one_group	4	Aged	Oligodendrocyte
AGTGATCGTATTTCTC-1	P001	Aging088	NIMH Human Brain Collection Core	MTG	Healthy	26.2	Female	1	Aging088	5595	19681	0.0406483	5.08182	one_group	6	Young	ExN
AGTGATCGTGCATGTT-1	P001	Aging080	NIMH Human Brain Collection Core	MTG	Healthy	21.5	Female	1	Aging080	5058	20172	0.208209	4.95737	one_group	21	Young	ExN
AGTGATCTCGTTCCTG-1	P001	Aging080	NIMH Human Brain Collection Core	MTG	Healthy	21.5	Female	1	Aging080	2911	6162	1.63908	16.2285	one_group	25	Young	ExN
AGTGTTGAGGGCCAAT-1	P001	Aging095	NIMH Human Brain Collection Core	MTG	Healthy	27.2	Male	1	Aging095	7807	41805	0.155484	2.39229	one_group	9	Young	ExN
AGTGTTGCAACGGCCT-1	P001	Aging080	NIMH Human Brain Collection Core	MTG	Healthy	21.5	Female	1	Aging080	7248	34686	0.164331	2.88309	one_group	6	Young	ExN
AGTGTTGCATTGGGAG-1	P001	Aging073	NIMH Human Brain Collection Core	MTG	Healthy	64.3	Female	1	Aging073	4973	18633	0.756722	5.36711	one_group	17	Aged	InN
AGTTAGCCAATGAAAC-1	P001	Aging088	NIMH Human Brain Collection Core	MTG	Healthy	26.2	Female	1	Aging088	6611	25338	0.181545	3.94711	one_group	6	Young	ExN
AGTTAGCGTAAGATTG-1	P001	Aging111	NIMH Human Brain Collection Core	MTG	Healthy	26.1	Male	1	Aging111	7245	37849	0.103041	2.64229	one_group	6	Young	ExN
AGTTAGCTCGACATAC-1	P001	Aging069	NIMH Human Brain Collection Core	MTG	Healthy	85.2	Male	1	Aging069	4718	14425	0.131716	6.93289	one_group	6	Aged	ExN
AGTTCCCAGAATGTTG-1	P001	Aging080	NIMH Human Brain Collection Core	MTG	Healthy	21.5	Female	1	Aging080	3865	10516	0.988969	9.50932	one_group	11	Young	ExN
AGTTCCCCAGCCCAGT-1	P001	Aging080	NIMH Human Brain Collection Core	MTG	Healthy	21.5	Female	1	Aging080	6455	33005	0.00908953	3.02994	one_group	6	Young	ExN
AGTTCGACAGTTCCAA-1	P001	Aging080	NIMH Human Brain Collection Core	MTG	Healthy	21.5	Female	1	Aging080	6254	24861	0.390169	4.02317	one_group	6	Young	ExN
AGTTCGAGTCTCAGAT-1	P001	Aging080	NIMH Human Brain Collection Core	MTG	Healthy	21.5	Female	1	Aging080	3259	8414	0.415973	11.8864	one_group	17	Young	InN
ATACCGAAGCTTGTGT-1	P001	Aging095	NIMH Human Brain Collection Core	MTG	Healthy	27.2	Male	1	Aging095	2413	4997	0.620372	20.016	one_group	1	Young	Oligodendrocyte
ATACCGACAACTTCTT-1	P001	Aging099	NIMH Human Brain Collection Core	MTG	Healthy	78	Male	1	Aging099	7795	45641	0.0942135	2.1912	one_group	11	Aged	ExN
ATACCGAGTACGTGTT-1	P001	Aging088	NIMH Human Brain Collection Core	MTG	Healthy	26.2	Female	1	Aging088	3076	7073	0.226212	14.1403	one_group	5	Young	Astrocyte
ATACCGATCACGATAC-1	P001	Aging073	NIMH Human Brain Collection Core	MTG	Healthy	64.3	Female	1	Aging073	6640	35404	0.240086	2.8247	one_group	6	Aged	ExN
ATACCTTCAGCAGTGA-1	P001	Aging088	NIMH Human Brain Collection Core	MTG	Healthy	26.2	Female	1	Aging088	6831	29041	0.127406	3.444	one_group	6	Young	ExN
ATACCTTGTTGGAGGT-1	P001	Aging088	NIMH Human Brain Collection Core	MTG	Healthy	26.2	Female	1	Aging088	5368	17646	0.243681	5.66701	one_group	12	Young	InN
ATACTTCAGTCTCTGA-1	P001	Aging095	NIMH Human Brain Collection Core	MTG	Healthy	27.2	Male	1	Aging095	2307	5062	0.572896	19.7589	one_group	1	Young	Oligodendrocyte
ATACTTCTCCATGATG-1	P001	Aging103	NIMH Human Brain Collection Core	MTG	Healthy	71.8	Female	1	Aging103	4755	16018	0.7554	6.24298	one_group	25	Aged	ExN
ATACTTCTCCTAAGTG-1	P001	Aging099	NIMH Human Brain Collection Core	MTG	Healthy	78	Male	1	Aging099	3741	9877	0.263238	10.1245	one_group	8	Aged	InN
ATAGACCCAGTGTGGA-1	P001	Aging073	NIMH Human Brain Collection Core	MTG	Healthy	64.3	Female	1	Aging073	6303	25343	0.745768	3.94695	one_group	25	Aged	ExN
ATAGAGAAGAATTTGG-1	P001	Aging103	NIMH Human Brain Collection Core	MTG	Healthy	71.8	Female	1	Aging103	3590	8987	0.111272	11.1321	one_group	14	Aged	Microglia
ATAGAGAGTCATCGCG-1	P001	Aging080	NIMH Human Brain Collection Core	MTG	Healthy	21.5	Female	1	Aging080	5092	13744	0.523865	7.2759	one_group	8	Young	InN
ATAGAGAGTCATCGGC-1	P001	Aging088	NIMH Human Brain Collection Core	MTG	Healthy	26.2	Female	1	Aging088	5252	17858	0.274387	5.60036	one_group	21	Young	ExN
ATAGGCTAGCACTCGC-1	P001	Aging103	NIMH Human Brain Collection Core	MTG	Healthy	71.8	Female	1	Aging103	7793	44894	0.285116	2.22747	one_group	11	Aged	ExN
ATAGGCTCAATAGGAT-1	P001	Aging073	NIMH Human Brain Collection Core	MTG	Healthy	64.3	Female	1	Aging073	4063	11619	0.180738	8.60733	one_group	6	Aged	ExN
ATAGGCTCAGCGTGCT-1	P001	Aging080	NIMH Human Brain Collection Core	MTG	Healthy	21.5	Female	1	Aging080	6295	25896	0.552209	3.86205	one_group	21	Young	ExN
ATAGGCTCAGTAGAGC-1	P001	Aging073	NIMH Human Brain Collection Core	MTG	Healthy	64.3	Female	1	Aging073	2915	6840	0.190058	14.6199	one_group	10	Aged	OPC
ATAGGCTGTTGCCAAT-1	P001	Aging088	NIMH Human Brain Collection Core	MTG	Healthy	26.2	Female	1	Aging088	2092	3674	0.78933	27.2183	one_group	8	Young	InN
ATATCCTAGACGTCCC-1	P001	Aging080	NIMH Human Brain Collection Core	MTG	Healthy	21.5	Female	1	Aging080	7573	37885	0.971361	2.63985	one_group	25	Young	ExN
ATCACAGAGCAATAGT-1	P001	Aging073	NIMH Human Brain Collection Core	MTG	Healthy	64.3	Female	1	Aging073	4493	14931	0.55589	6.69748	one_group	6	Aged	ExN
ATCACAGAGCTACTAC-1	P001	Aging088	NIMH Human Brain Collection Core	MTG	Healthy	26.2	Female	1	Aging088	5829	21216	0.032994	4.71409	one_group	6	Young	ExN
ATCACAGAGGCATCTT-1	P001	Aging088	NIMH Human Brain Collection Core	MTG	Healthy	26.2	Female	1	Aging088	3184	5980	0.551839	16.7224	one_group	18	Young	Indeterminate
ATCACAGCAGGTTACT-1	P001	Aging103	NIMH Human Brain Collection Core	MTG	Healthy	71.8	Female	1	Aging103	5523	20302	0.211802	4.92562	one_group	6	Aged	ExN
ATCACAGCATGCCGGT-1	P001	Aging088	NIMH Human Brain Collection Core	MTG	Healthy	26.2	Female	1	Aging088	6294	23490	0.272456	4.25713	one_group	6	Young	ExN
ATCACAGTCCCATACC-1	P001	Aging099	NIMH Human Brain Collection Core	MTG	Healthy	78	Male	1	Aging099	8428	52859	0.370798	1.892	one_group	9	Aged	ExN
ATCACGACACTAAACC-1	P001	Aging088	NIMH Human Brain Collection Core	MTG	Healthy	26.2	Female	1	Aging088	8093	43693	0.116724	2.28875	one_group	6	Young	ExN
ATCACTTAGCAATAGT-1	P001	Aging095	NIMH Human Brain Collection Core	MTG	Healthy	27.2	Male	1	Aging095	1824	3570	0.22409	28.0112	one_group	1	Young	Oligodendrocyte
ATCACTTAGCAGCGAT-1	P001	Aging069	NIMH Human Brain Collection Core	MTG	Healthy	85.2	Male	1	Aging069	7171	43753	0.18513	2.28566	one_group	11	Aged	ExN
ATCACTTCAATAGTCC-1	P001	Aging095	NIMH Human Brain Collection Core	MTG	Healthy	27.2	Male	1	Aging095	2040	3862	0.0258933	25.8933	one_group	4	Young	Oligodendrocyte
ATCACTTGTATGCTTG-1	P001	Aging080	NIMH Human Brain Collection Core	MTG	Healthy	21.5	Female	1	Aging080	3670	9349	3.2196	10.6963	one_group	11	Young	ExN
ATCACTTTCTTCTGGC-1	P001	Aging073	NIMH Human Brain Collection Core	MTG	Healthy	64.3	Female	1	Aging073	4985	17676	0.0169722	5.65771	one_group	5	Aged	Oligodendrocyte
ATCAGGTCAGTCGGTC-1	P001	Aging088	NIMH Human Brain Collection Core	MTG	Healthy	26.2	Female	1	Aging088	4126	10775	0.176334	9.28247	one_group	17	Young	InN
ATCAGGTGTACTGACT-1	P001	Aging099	NIMH Human Brain Collection Core	MTG	Healthy	78	Male	1	Aging099	2325	5271	0.0379435	18.9717	one_group	4	Aged	Oligodendrocyte
ATCAGGTGTGTTCGAT-1	P001	Aging111	NIMH Human Brain Collection Core	MTG	Healthy	26.1	Male	1	Aging111	2652	5202	0	19.2271	one_group	10	Young	OPC
ATCAGGTGTTCGTTCC-1	P001	Aging069	NIMH Human Brain Collection Core	MTG	Healthy	85.2	Male	1	Aging069	6660	26873	0.591672	3.72148	one_group	6	Aged	ExN
ATCAGGTTCTTCTCAA-1	P001	Aging103	NIMH Human Brain Collection Core	MTG	Healthy	71.8	Female	1	Aging103	6821	33506	0.340238	2.98481	one_group	21	Aged	ExN
ATCATTCTCGAGCACC-1	P001	Aging099	NIMH Human Brain Collection Core	MTG	Healthy	78	Male	1	Aging099	2141	4104	0.194932	24.3665	one_group	20	Aged	Mural
ATCCACCAGCCTCTGG-1	P001	Aging073	NIMH Human Brain Collection Core	MTG	Healthy	64.3	Female	1	Aging073	6490	34388	0.0552518	2.90816	one_group	6	Aged	ExN
ATCCACCAGGGCCAAT-1	P001	Aging088	NIMH Human Brain Collection Core	MTG	Healthy	26.2	Female	1	Aging088	6575	29104	0.164926	3.43713	one_group	12	Young	InN
ATCCACCAGTCATAGA-1	P001	Aging080	NIMH Human Brain Collection Core	MTG	Healthy	21.5	Female	1	Aging080	7812	40477	0.716456	2.47078	one_group	6	Young	ExN
ATCCACCAGTCCCGAC-1	P001	Aging088	NIMH Human Brain Collection Core	MTG	Healthy	26.2	Female	1	Aging088	2474	4450	1.70787	22.477	one_group	8	Young	InN
ATCCACCCAATCCAGT-1	P001	Aging095	NIMH Human Brain Collection Core	MTG	Healthy	27.2	Male	1	Aging095	2507	6045	0.479735	16.5426	one_group	1	Young	Oligodendrocyte
ATCCACCGTTAACCTG-1	P001	Aging095	NIMH Human Brain Collection Core	MTG	Healthy	27.2	Male	1	Aging095	2492	5779	0.0519121	17.304	one_group	1	Young	Oligodendrocyte
ATCCACCTCTTTGCTA-1	P001	Aging080	NIMH Human Brain Collection Core	MTG	Healthy	21.5	Female	1	Aging080	8198	52399	0.496193	1.90872	one_group	12	Young	InN
ATCCATTAGAACCGCA-1	P001	Aging073	NIMH Human Brain Collection Core	MTG	Healthy	64.3	Female	1	Aging073	3563	9505	0.526039	10.5208	one_group	21	Aged	ExN
ATCCATTAGGCTCTCG-1	P001	Aging073	NIMH Human Brain Collection Core	MTG	Healthy	64.3	Female	1	Aging073	5990	28816	0.215158	3.4709	one_group	9	Aged	ExN
ATCCATTGTTTCTATC-1	P001	Aging069	NIMH Human Brain Collection Core	MTG	Healthy	85.2	Male	1	Aging069	7722	46446	0.111958	2.15327	one_group	6	Aged	ExN
ATCCATTTCGGTCGAC-1	P001	Aging103	NIMH Human Brain Collection Core	MTG	Healthy	71.8	Female	1	Aging103	6532	28817	0.225561	3.47078	one_group	6	Aged	ExN
ATCCCTGAGATTGACA-1	P001	Aging069	NIMH Human Brain Collection Core	MTG	Healthy	85.2	Male	1	Aging069	5500	20326	0.437863	4.91981	one_group	12	Aged	InN
ATCCCTGTCATTGCCC-1	P001	Aging069	NIMH Human Brain Collection Core	MTG	Healthy	85.2	Male	1	Aging069	1343	2125	3.15294	47.0588	one_group	12	Aged	InN
ATCCGTCAGAAACTGT-1	P001	Aging103	NIMH Human Brain Collection Core	MTG	Healthy	71.8	Female	1	Aging103	7289	40141	0.221718	2.49147	one_group	11	Aged	ExN
ATCCGTCAGCACTAAA-1	P001	Aging099	NIMH Human Brain Collection Core	MTG	Healthy	78	Male	1	Aging099	2094	4294	0	23.2883	one_group	1	Aged	Oligodendrocyte
ATCCGTCCAAGGATGC-1	P001	Aging099	NIMH Human Brain Collection Core	MTG	Healthy	78	Male	1	Aging099	5354	17870	0.173475	5.59597	one_group	17	Aged	InN
ATCCGTCGTCTGCATA-1	P001	Aging088	NIMH Human Brain Collection Core	MTG	Healthy	26.2	Female	1	Aging088	6250	23606	0.0974329	4.23639	one_group	21	Young	ExN
ATCCGTCTCAGCGCAC-1	P001	Aging088	NIMH Human Brain Collection Core	MTG	Healthy	26.2	Female	1	Aging088	5952	20260	0.138203	4.93583	one_group	6	Young	ExN
ATCCTATGTCGGCACT-1	P001	Aging111	NIMH Human Brain Collection Core	MTG	Healthy	26.1	Male	1	Aging111	1047	1495	0.468227	66.8896	one_group	7	Young	Indeterminate
ATCCTATGTTAATCGC-1	P001	Aging103	NIMH Human Brain Collection Core	MTG	Healthy	71.8	Female	1	Aging103	2939	6283	2.41923	15.916	one_group	11	Aged	ExN
ATCCTATTCTCGGGAC-1	P001	Aging088	NIMH Human Brain Collection Core	MTG	Healthy	26.2	Female	1	Aging088	583	863	0	115.875	one_group	7	Young	Indeterminate
ATCGATGAGAAGCCTG-1	P001	Aging095	NIMH Human Brain Collection Core	MTG	Healthy	27.2	Male	1	Aging095	2197	4692	0.106564	21.3129	one_group	1	Young	Oligodendrocyte
ATCGATGAGGTTCTTG-1	P001	Aging103	NIMH Human Brain Collection Core	MTG	Healthy	71.8	Female	1	Aging103	6515	24275	0.403708	4.1198	one_group	6	Aged	ExN
ATCGATGCATTGACCA-1	P001	Aging073	NIMH Human Brain Collection Core	MTG	Healthy	64.3	Female	1	Aging073	762	970	1.85567	103.093	one_group	7	Aged	Indeterminate
ATCGCCTAGTTGGCTT-1	P001	Aging073	NIMH Human Brain Collection Core	MTG	Healthy	64.3	Female	1	Aging073	6132	30774	0.272958	3.2495	one_group	9	Aged	ExN
ATCGCCTGTAACTGCT-1	P001	Aging088	NIMH Human Brain Collection Core	MTG	Healthy	26.2	Female	1	Aging088	5258	18796	0.399021	5.32113	one_group	15	Young	InN
ATCGCCTGTATCCCAA-1	P001	Aging080	NIMH Human Brain Collection Core	MTG	Healthy	21.5	Female	1	Aging080	8933	64446	0.491885	1.55181	one_group	11	Young	ExN
ATCGCCTTCAGCCCAG-1	P001	Aging073	NIMH Human Brain Collection Core	MTG	Healthy	64.3	Female	1	Aging073	3613	11264	0.159801	8.87863	one_group	17	Aged	InN
ATCGGATAGCACGGAT-1	P001	Aging073	NIMH Human Brain Collection Core	MTG	Healthy	64.3	Female	1	Aging073	4464	14240	0.814607	7.02395	one_group	19	Aged	Indeterminate
ATCGGATTCGTCACCT-1	P001	Aging103	NIMH Human Brain Collection Core	MTG	Healthy	71.8	Female	1	Aging103	1721	2692	0.371471	37.1609	one_group	5	Aged	Astrocyte
ATCGGCGCACAAAGTA-1	P001	Aging069	NIMH Human Brain Collection Core	MTG	Healthy	85.2	Male	1	Aging069	3873	9923	0.181397	10.0786	one_group	10	Aged	OPC
ATCGGCGGTGTAGGAC-1	P001	Aging073	NIMH Human Brain Collection Core	MTG	Healthy	64.3	Female	1	Aging073	2871	6259	0.926666	15.9795	one_group	8	Aged	InN
ATCGGCGTCAAAGACA-1	P001	Aging088	NIMH Human Brain Collection Core	MTG	Healthy	26.2	Female	1	Aging088	5752	21307	0.0610128	4.69373	one_group	6	Young	ExN
ATCGTAGGTCATCACA-1	P001	Aging103	NIMH Human Brain Collection Core	MTG	Healthy	71.8	Female	1	Aging103	1427	2494	0.200481	40.0962	one_group	17	Aged	InN
ATCGTCCAGAGAAGGT-1	P001	Aging069	NIMH Human Brain Collection Core	MTG	Healthy	85.2	Male	1	Aging069	3127	7697	0.0779525	12.9921	one_group	4	Aged	Oligodendrocyte
ATCGTCCCAGTCAGCC-1	P001	Aging073	NIMH Human Brain Collection Core	MTG	Healthy	64.3	Female	1	Aging073	7150	41201	0.206306	2.42724	one_group	11	Aged	ExN
ATCGTCCGTAGGATAT-1	P001	Aging069	NIMH Human Brain Collection Core	MTG	Healthy	85.2	Male	1	Aging069	1028	1463	0.0683527	68.3527	one_group	1	Aged	Oligodendrocyte
ATCGTCCTCCTCGATC-1	P001	Aging111	NIMH Human Brain Collection Core	MTG	Healthy	26.1	Male	1	Aging111	8474	63823	0.0485718	1.56696	one_group	6	Young	ExN
ATCGTGAAGTTAGTGA-1	P001	Aging111	NIMH Human Brain Collection Core	MTG	Healthy	26.1	Male	1	Aging111	3109	7067	0.396208	14.1523	one_group	8	Young	InN
ATCTCTAAGAAATTCG-1	P001	Aging099	NIMH Human Brain Collection Core	MTG	Healthy	78	Male	1	Aging099	6404	26804	0.19027	3.73093	one_group	19	Aged	Indeterminate
ATCTCTACATCCGAAT-1	P001	Aging095	NIMH Human Brain Collection Core	MTG	Healthy	27.2	Male	1	Aging095	1653	3075	0.520325	32.5203	one_group	1	Young	Oligodendrocyte
ATCTCTATCGTGACTA-1	P001	Aging103	NIMH Human Brain Collection Core	MTG	Healthy	71.8	Female	1	Aging103	5751	22310	0.385477	4.4825	one_group	6	Aged	ExN
ATCTCTATCTCACCCA-1	P001	Aging111	NIMH Human Brain Collection Core	MTG	Healthy	26.1	Male	1	Aging111	7752	45359	0.105822	2.20507	one_group	6	Young	ExN
ATCTTCACACGATAGG-1	P001	Aging111	NIMH Human Brain Collection Core	MTG	Healthy	26.1	Male	1	Aging111	4204	11310	0.159151	8.84173	one_group	8	Young	InN
ATCTTCACACTGGATT-1	P001	Aging099	NIMH Human Brain Collection Core	MTG	Healthy	78	Male	1	Aging099	2056	4271	0.257551	23.4137	one_group	1	Aged	Oligodendrocyte
ATCTTCAGTTTCGACA-1	P001	Aging103	NIMH Human Brain Collection Core	MTG	Healthy	71.8	Female	1	Aging103	1947	3850	0.311688	25.974	one_group	1	Aged	Oligodendrocyte
ATCTTCATCCTAAGTG-1	P001	Aging080	NIMH Human Brain Collection Core	MTG	Healthy	21.5	Female	1	Aging080	7636	42393	0.448187	2.35921	one_group	11	Young	ExN
ATGAAAGAGAGCTTTC-1	P001	Aging088	NIMH Human Brain Collection Core	MTG	Healthy	26.2	Female	1	Aging088	6807	26392	0.197029	3.78931	one_group	6	Young	ExN
ATGAAAGGTACGCGTC-1	P001	Aging088	NIMH Human Brain Collection Core	MTG	Healthy	26.2	Female	1	Aging088	1754	3171	0	31.5457	one_group	1	Young	Oligodendrocyte
ATGAAAGGTGATTCAC-1	P001	Aging103	NIMH Human Brain Collection Core	MTG	Healthy	71.8	Female	1	Aging103	2407	4224	0.828598	23.6798	one_group	11	Aged	ExN
ATGACCAAGCATCTTG-1	P001	Aging080	NIMH Human Brain Collection Core	MTG	Healthy	21.5	Female	1	Aging080	8936	64060	0.405869	1.56109	one_group	6	Young	ExN
ATGACCAAGTAGTCTC-1	P001	Aging095	NIMH Human Brain Collection Core	MTG	Healthy	27.2	Male	1	Aging095	3132	9866	0.506791	10.1389	one_group	10	Young	OPC
ATGACCACATGAAGGC-1	P001	Aging099	NIMH Human Brain Collection Core	MTG	Healthy	78	Male	1	Aging099	4182	10603	0.320664	9.43307	one_group	21	Aged	ExN
ATGACCATCCGCGATG-1	P001	Aging088	NIMH Human Brain Collection Core	MTG	Healthy	26.2	Female	1	Aging088	4992	15693	0.407825	6.37308	one_group	6	Young	ExN
ATGAGGGCATCATTTC-1	P001	Aging080	NIMH Human Brain Collection Core	MTG	Healthy	21.5	Female	1	Aging080	9143	60984	0.196773	1.63991	one_group	14	Young	Microglia
ATGAGGGTCCGAGGCT-1	P001	Aging073	NIMH Human Brain Collection Core	MTG	Healthy	64.3	Female	1	Aging073	6690	32233	0.0992771	3.1026	one_group	6	Aged	ExN
ATGAGTCGTCTCGCGA-1	P001	Aging088	NIMH Human Brain Collection Core	MTG	Healthy	26.2	Female	1	Aging088	8065	45030	0.0310904	2.22089	one_group	11	Young	ExN
ATGATCGCACCCTAAA-1	P001	Aging103	NIMH Human Brain Collection Core	MTG	Healthy	71.8	Female	1	Aging103	5787	23363	0.637761	4.28027	one_group	12	Aged	InN
ATGATCGCACGACGAA-1	P001	Aging073	NIMH Human Brain Collection Core	MTG	Healthy	64.3	Female	1	Aging073	5323	19542	0.905741	5.11718	one_group	11	Aged	ExN
ATGATCGCATTCAGCA-1	P001	Aging111	NIMH Human Brain Collection Core	MTG	Healthy	26.1	Male	1	Aging111	650	790	1.64557	126.582	one_group	7	Young	Indeterminate
ATGATCGTCGCGTGAC-1	P001	Aging099	NIMH Human Brain Collection Core	MTG	Healthy	78	Male	1	Aging099	992	1445	0.138408	69.2042	one_group	1	Aged	Oligodendrocyte
ATGCATGAGTTCACTG-1	P001	Aging080	NIMH Human Brain Collection Core	MTG	Healthy	21.5	Female	1	Aging080	7501	42736	0.496069	2.34017	one_group	25	Young	ExN
ATGCATGGTAACATCC-1	P001	Aging099	NIMH Human Brain Collection Core	MTG	Healthy	78	Male	1	Aging099	7850	41768	0.658399	2.39423	one_group	15	Aged	InN
ATGCATGGTAAGATAC-1	P001	Aging095	NIMH Human Brain Collection Core	MTG	Healthy	27.2	Male	1	Aging095	2980	7536	0.703291	13.2696	one_group	4	Young	Oligodendrocyte
ATGCATGTCGTGGCTG-1	P001	Aging088	NIMH Human Brain Collection Core	MTG	Healthy	26.2	Female	1	Aging088	648	901	0.554939	110.988	one_group	7	Young	Indeterminate
ATGCCTCAGAGAACCC-1	P001	Aging069	NIMH Human Brain Collection Core	MTG	Healthy	85.2	Male	1	Aging069	6097	23034	0.473214	4.3416	one_group	6	Aged	ExN
ATGCCTCAGGAGATAG-1	P001	Aging111	NIMH Human Brain Collection Core	MTG	Healthy	26.1	Male	1	Aging111	4094	12657	0.0632061	7.90139	one_group	6	Young	ExN
ATGCCTCAGGGACTGT-1	P001	Aging080	NIMH Human Brain Collection Core	MTG	Healthy	21.5	Female	1	Aging080	7370	34471	2.75884	2.90107	one_group	12	Young	InN
ATGCCTCCAATCGTCA-1	P001	Aging073	NIMH Human Brain Collection Core	MTG	Healthy	64.3	Female	1	Aging073	5763	23784	0.218634	4.20468	one_group	9	Aged	ExN
ATGCCTCCACATACGT-1	P001	Aging095	NIMH Human Brain Collection Core	MTG	Healthy	27.2	Male	1	Aging095	1098	1582	0.695322	63.2111	one_group	1	Young	Oligodendrocyte
ATGCCTCCATCCCACT-1	P001	Aging099	NIMH Human Brain Collection Core	MTG	Healthy	78	Male	1	Aging099	2960	6523	0.0613215	15.3327	one_group	21	Aged	ExN
ATGCCTCTCAGGTAAA-1	P001	Aging073	NIMH Human Brain Collection Core	MTG	Healthy	64.3	Female	1	Aging073	4755	16271	0.393338	6.14666	one_group	11	Aged	ExN
ATGCGATCAATCGCGC-1	P001	Aging073	NIMH Human Brain Collection Core	MTG	Healthy	64.3	Female	1	Aging073	6777	39792	0.404604	2.51319	one_group	12	Aged	InN
ATGGAGGAGTGAGTGC-1	P001	Aging099	NIMH Human Brain Collection Core	MTG	Healthy	78	Male	1	Aging099	2059	4009	0.149663	24.9439	one_group	4	Aged	Oligodendrocyte
ATGGAGGCATCTATCT-1	P001	Aging103	NIMH Human Brain Collection Core	MTG	Healthy	71.8	Female	1	Aging103	2226	5002	0.69972	19.996	one_group	1	Aged	Oligodendrocyte
ATGGATCCACGTACTA-1	P001	Aging088	NIMH Human Brain Collection Core	MTG	Healthy	26.2	Female	1	Aging088	8928	54691	0.334607	1.82869	one_group	6	Young	ExN
ATGGATCGTCCTACAA-1	P001	Aging111	NIMH Human Brain Collection Core	MTG	Healthy	26.1	Male	1	Aging111	610	736	0.543478	135.87	one_group	7	Young	Indeterminate
ATGGGAGAGAGCACTG-1	P001	Aging073	NIMH Human Brain Collection Core	MTG	Healthy	64.3	Female	1	Aging073	2562	6221	0.0482238	16.0772	one_group	1	Aged	Oligodendrocyte
ATGGGAGAGCTGTACT-1	P001	Aging111	NIMH Human Brain Collection Core	MTG	Healthy	26.1	Male	1	Aging111	718	909	3.41034	110.011	one_group	7	Young	Indeterminate
ATGGGAGAGGAATTAC-1	P001	Aging080	NIMH Human Brain Collection Core	MTG	Healthy	21.5	Female	1	Aging080	8638	52364	0.59201	1.90982	one_group	6	Young	ExN
ATGGGAGGTTGCATAC-1	P001	Aging080	NIMH Human Brain Collection Core	MTG	Healthy	21.5	Female	1	Aging080	5599	25847	0.758308	3.86907	one_group	6	Young	ExN
ATGGGAGTCTGGAAGG-1	P001	Aging103	NIMH Human Brain Collection Core	MTG	Healthy	71.8	Female	1	Aging103	2940	6887	0	14.5222	one_group	10	Aged	OPC
ATGGGTTAGAGACAAG-1	P001	Aging103	NIMH Human Brain Collection Core	MTG	Healthy	71.8	Female	1	Aging103	5702	18768	0.516837	5.32822	one_group	11	Aged	ExN
ATGGGTTAGCTGGCCT-1	P001	Aging111	NIMH Human Brain Collection Core	MTG	Healthy	26.1	Male	1	Aging111	8144	54686	0.0841166	1.82869	one_group	6	Young	ExN
ATGGTTGAGATGGCAC-1	P001	Aging069	NIMH Human Brain Collection Core	MTG	Healthy	85.2	Male	1	Aging069	5193	18726	0.186906	5.34045	one_group	6	Aged	ExN
ATGGTTGGTGACACAG-1	P001	Aging080	NIMH Human Brain Collection Core	MTG	Healthy	21.5	Female	1	Aging080	9276	65179	0.0644379	1.53431	one_group	6	Young	ExN
ATGGTTGTCCTTCTAA-1	P001	Aging088	NIMH Human Brain Collection Core	MTG	Healthy	26.2	Female	1	Aging088	6452	25566	0.0312916	3.91175	one_group	6	Young	ExN
ATGTCCCCAAGAGTTA-1	P001	Aging099	NIMH Human Brain Collection Core	MTG	Healthy	78	Male	1	Aging099	2960	6825	0.175824	14.652	one_group	4	Aged	Oligodendrocyte
ATGTCCCCATCTAGAC-1	P001	Aging099	NIMH Human Brain Collection Core	MTG	Healthy	78	Male	1	Aging099	7221	31548	0.408901	3.16987	one_group	11	Aged	ExN
ATGTCTTAGAAGCGGG-1	P001	Aging080	NIMH Human Brain Collection Core	MTG	Healthy	21.5	Female	1	Aging080	8518	51426	0.8906	1.94462	one_group	11	Young	ExN
ATGTCTTCACCTTCCA-1	P001	Aging111	NIMH Human Brain Collection Core	MTG	Healthy	26.1	Male	1	Aging111	5014	15803	0.0822629	6.32871	one_group	8	Young	InN
ATGTCTTCACTGATTG-1	P001	Aging073	NIMH Human Brain Collection Core	MTG	Healthy	64.3	Female	1	Aging073	3096	6896	1.2036	14.5012	one_group	21	Aged	ExN
ATGTCTTGTTCATCGA-1	P001	Aging099	NIMH Human Brain Collection Core	MTG	Healthy	78	Male	1	Aging099	5884	21718	0.0644627	4.60554	one_group	19	Aged	Indeterminate
ATGTCTTTCATGCCGG-1	P001	Aging095	NIMH Human Brain Collection Core	MTG	Healthy	27.2	Male	1	Aging095	1280	2184	0.0915751	45.7875	one_group	1	Young	Oligodendrocyte
ATGTCTTTCGTACCTC-1	P001	Aging088	NIMH Human Brain Collection Core	MTG	Healthy	26.2	Female	1	Aging088	5588	22906	0.052388	4.36586	one_group	21	Young	ExN
ATTACCTTCCATCTGC-1	P001	Aging073	NIMH Human Brain Collection Core	MTG	Healthy	64.3	Female	1	Aging073	5986	32005	0.215591	3.12471	one_group	9	Aged	ExN
ATTACTCAGAACTGAT-1	P001	Aging095	NIMH Human Brain Collection Core	MTG	Healthy	27.2	Male	1	Aging095	2343	5302	0.113165	18.8608	one_group	4	Young	Oligodendrocyte
ATTACTCAGTGGTGAC-1	P001	Aging095	NIMH Human Brain Collection Core	MTG	Healthy	27.2	Male	1	Aging095	1799	3342	0.0897666	29.9222	one_group	1	Young	Oligodendrocyte
ATTACTCGTCATGGCC-1	P001	Aging099	NIMH Human Brain Collection Core	MTG	Healthy	78	Male	1	Aging099	497	593	3.03541	168.634	one_group	7	Aged	Indeterminate
ATTACTCGTGTCCACG-1	P001	Aging095	NIMH Human Brain Collection Core	MTG	Healthy	27.2	Male	1	Aging095	2922	6255	0.0479616	15.9872	one_group	5	Young	Astrocyte
ATTACTCTCTCTGGTC-1	P001	Aging099	NIMH Human Brain Collection Core	MTG	Healthy	78	Male	1	Aging099	1658	3034	0.164799	32.9598	one_group	1	Aged	Oligodendrocyte
ATTATCCCATTAGGCT-1	P001	Aging111	NIMH Human Brain Collection Core	MTG	Healthy	26.1	Male	1	Aging111	4425	12093	0.0744232	8.27061	one_group	6	Young	ExN
ATTCAGGAGTCACTAC-1	P001	Aging088	NIMH Human Brain Collection Core	MTG	Healthy	26.2	Female	1	Aging088	7614	36678	0.289002	2.72695	one_group	6	Young	ExN
ATTCAGGTCGTTGTTT-1	P001	Aging080	NIMH Human Brain Collection Core	MTG	Healthy	21.5	Female	1	Aging080	6999	32168	0.578214	3.10887	one_group	11	Young	ExN
ATTCATCAGTCGGGAT-1	P001	Aging099	NIMH Human Brain Collection Core	MTG	Healthy	78	Male	1	Aging099	1738	3030	0.0660066	33.0033	one_group	1	Aged	Oligodendrocyte
ATTCATCCATACCGTA-1	P001	Aging095	NIMH Human Brain Collection Core	MTG	Healthy	27.2	Male	1	Aging095	2370	5041	0.158699	19.8413	one_group	4	Young	Oligodendrocyte
ATTCATCGTGCAAGAC-1	P001	Aging080	NIMH Human Brain Collection Core	MTG	Healthy	21.5	Female	1	Aging080	6898	25266	2.3589	3.95804	one_group	12	Young	InN
ATTCCATAGATTAGAC-1	P001	Aging069	NIMH Human Brain Collection Core	MTG	Healthy	85.2	Male	1	Aging069	2239	3841	1.58813	26.0485	one_group	20	Aged	Mural
ATTCCATAGCAGTAAT-1	P001	Aging073	NIMH Human Brain Collection Core	MTG	Healthy	64.3	Female	1	Aging073	2247	4693	1.89644	21.3083	one_group	17	Aged	InN
ATTCCATCATAGATCC-1	P001	Aging103	NIMH Human Brain Collection Core	MTG	Healthy	71.8	Female	1	Aging103	2062	4238	0.566305	23.596	one_group	1	Aged	Oligodendrocyte
ATTCCATTCCAACTGA-1	P001	Aging073	NIMH Human Brain Collection Core	MTG	Healthy	64.3	Female	1	Aging073	4947	16999	0.0764751	5.88339	one_group	19	Aged	Indeterminate
ATTCCATTCGTAGTCA-1	P001	Aging069	NIMH Human Brain Collection Core	MTG	Healthy	85.2	Male	1	Aging069	6229	25493	0.145138	3.9228	one_group	6	Aged	ExN
ATTCCATTCTAAGCCA-1	P001	Aging099	NIMH Human Brain Collection Core	MTG	Healthy	78	Male	1	Aging099	6030	23943	0.413482	4.17693	one_group	21	Aged	ExN
ATTCCTAAGTTGTACC-1	P001	Aging095	NIMH Human Brain Collection Core	MTG	Healthy	27.2	Male	1	Aging095	6084	29609	0.202641	3.37747	one_group	17	Young	InN
ATTCCTACAAAGGGCT-1	P001	Aging095	NIMH Human Brain Collection Core	MTG	Healthy	27.2	Male	1	Aging095	1549	2733	0.475668	36.5898	one_group	1	Young	Oligodendrocyte
ATTCCTAGTTCTCCTG-1	P001	Aging095	NIMH Human Brain Collection Core	MTG	Healthy	27.2	Male	1	Aging095	1305	2127	0	47.0367	one_group	1	Young	Oligodendrocyte
ATTCCTAGTTGATGTC-1	P001	Aging099	NIMH Human Brain Collection Core	MTG	Healthy	78	Male	1	Aging099	2229	4258	0.469704	23.4907	one_group	10	Aged	OPC
ATTCCTATCATCTGTT-1	P001	Aging069	NIMH Human Brain Collection Core	MTG	Healthy	85.2	Male	1	Aging069	470	818	0.122249	122.249	one_group	7	Aged	Indeterminate
ATTCTACGTGTCTTCC-1	P001	Aging099	NIMH Human Brain Collection Core	MTG	Healthy	78	Male	1	Aging099	754	921	1.52009	108.696	one_group	7	Aged	Indeterminate
ATTCTTGTCGTAGAGG-1	P001	Aging095	NIMH Human Brain Collection Core	MTG	Healthy	27.2	Male	1	Aging095	6409	25385	0.47272	3.93964	one_group	21	Young	ExN
ATTGGGTCACGCGGTT-1	P001	Aging088	NIMH Human Brain Collection Core	MTG	Healthy	26.2	Female	1	Aging088	8590	47513	0.254667	2.10482	one_group	2	Young	Indeterminate
ATTGGGTCATGAAGGC-1	P001	Aging111	NIMH Human Brain Collection Core	MTG	Healthy	26.1	Male	1	Aging111	7656	42498	0.10824	2.35305	one_group	11	Young	ExN
ATTGGGTGTCCCGCAA-1	P001	Aging095	NIMH Human Brain Collection Core	MTG	Healthy	27.2	Male	1	Aging095	484	615	0.162602	162.602	one_group	7	Young	Indeterminate
ATTGGGTGTGTCGCTG-1	P001	Aging073	NIMH Human Brain Collection Core	MTG	Healthy	64.3	Female	1	Aging073	4424	14637	0.403088	6.832	one_group	12	Aged	InN
ATTTACCAGACGGTTG-1	P001	Aging080	NIMH Human Brain Collection Core	MTG	Healthy	21.5	Female	1	Aging080	6219	23550	1.29936	4.24683	one_group	12	Young	InN
ATTTACCCAAAGACGC-1	P001	Aging073	NIMH Human Brain Collection Core	MTG	Healthy	64.3	Female	1	Aging073	1884	3485	0.0860832	28.6944	one_group	1	Aged	Oligodendrocyte
ATTTACCGTGTGATGG-1	P001	Aging088	NIMH Human Brain Collection Core	MTG	Healthy	26.2	Female	1	Aging088	3935	10750	0.632558	9.30319	one_group	12	Young	InN
ATTTACCGTTAGAAAC-1	P001	Aging080	NIMH Human Brain Collection Core	MTG	Healthy	21.5	Female	1	Aging080	7877	45731	0.472327	2.18684	one_group	11	Young	ExN
ATTTACCTCTCAGAAC-1	P001	Aging099	NIMH Human Brain Collection Core	MTG	Healthy	78	Male	1	Aging099	3573	8850	0.745763	11.302	one_group	21	Aged	ExN
ATTTCACAGCTGGAGT-1	P001	Aging080	NIMH Human Brain Collection Core	MTG	Healthy	21.5	Female	1	Aging080	7192	31850	0.653061	3.13982	one_group	12	Young	InN
ATTTCACCAGGATGAC-1	P001	Aging095	NIMH Human Brain Collection Core	MTG	Healthy	27.2	Male	1	Aging095	3705	8790	0.159272	11.3817	one_group	14	Young	Microglia
ATTTCACCATAGTCGT-1	P001	Aging088	NIMH Human Brain Collection Core	MTG	Healthy	26.2	Female	1	Aging088	1073	1436	0.0696379	69.6379	one_group	5	Young	Astrocyte
ATTTCACTCCTTCGAC-1	P001	Aging103	NIMH Human Brain Collection Core	MTG	Healthy	71.8	Female	1	Aging103	8057	44540	0.202066	2.24532	one_group	6	Aged	ExN
ATTTCTGAGACTTCGT-1	P001	Aging073	NIMH Human Brain Collection Core	MTG	Healthy	64.3	Female	1	Aging073	3279	8292	1.74867	12.0598	one_group	12	Aged	InN
CAAAGAAGTGGTCCCA-1	P001	Aging095	NIMH Human Brain Collection Core	MTG	Healthy	27.2	Male	1	Aging095	2326	4981	0.0602289	20.0763	one_group	1	Young	Oligodendrocyte
CAAAGAAGTTGGTAGG-1	P001	Aging103	NIMH Human Brain Collection Core	MTG	Healthy	71.8	Female	1	Aging103	5826	21082	1.11944	4.74361	one_group	11	Aged	ExN
CAACAACAGCTGCCTG-1	P001	Aging088	NIMH Human Brain Collection Core	MTG	Healthy	26.2	Female	1	Aging088	6882	31153	0.295317	3.21048	one_group	6	Young	ExN
CAACAACAGTCTGTAC-1	P001	Aging069	NIMH Human Brain Collection Core	MTG	Healthy	85.2	Male	1	Aging069	6607	32693	0.100939	3.05885	one_group	6	Aged	ExN
CAACAACCACGTCGTG-1	P001	Aging103	NIMH Human Brain Collection Core	MTG	Healthy	71.8	Female	1	Aging103	4395	13783	0.652978	7.25742	one_group	21	Aged	ExN
CAACAACCATCTTTCA-1	P001	Aging111	NIMH Human Brain Collection Core	MTG	Healthy	26.1	Male	1	Aging111	7093	40742	0.299445	2.45465	one_group	12	Young	InN
CAACAACTCCTCGATC-1	P001	Aging069	NIMH Human Brain Collection Core	MTG	Healthy	85.2	Male	1	Aging069	6003	22793	0.842364	4.3875	one_group	25	Aged	ExN
CAACAACTCTGGTCAA-1	P001	Aging099	NIMH Human Brain Collection Core	MTG	Healthy	78	Male	1	Aging099	6326	25870	0.297642	3.86578	one_group	21	Aged	ExN
CAACAGTAGTAGGAAG-1	P001	Aging099	NIMH Human Brain Collection Core	MTG	Healthy	78	Male	1	Aging099	2229	4768	0.0209732	20.9732	one_group	5	Aged	Astrocyte
CAACAGTGTCGCCACA-1	P001	Aging099	NIMH Human Brain Collection Core	MTG	Healthy	78	Male	1	Aging099	7490	35452	0.0818007	2.82079	one_group	25	Aged	ExN
CAACAGTTCAGGGTAG-1	P001	Aging069	NIMH Human Brain Collection Core	MTG	Healthy	85.2	Male	1	Aging069	5218	18709	0.0587952	5.34531	one_group	6	Aged	ExN
CAACCAAAGTAAGACT-1	P001	Aging099	NIMH Human Brain Collection Core	MTG	Healthy	78	Male	1	Aging099	5126	18168	0.0825627	5.50479	one_group	15	Aged	InN
CAACCAAAGTCGAATA-1	P001	Aging080	NIMH Human Brain Collection Core	MTG	Healthy	21.5	Female	1	Aging080	9185	68419	0.673789	1.46167	one_group	6	Young	ExN
CAACCAAGTGGTTCTA-1	P001	Aging073	NIMH Human Brain Collection Core	MTG	Healthy	64.3	Female	1	Aging073	4614	14679	0.0408747	6.81292	one_group	5	Aged	Astrocyte
CAACCTCTCACCATAG-1	P001	Aging088	NIMH Human Brain Collection Core	MTG	Healthy	26.2	Female	1	Aging088	5248	19271	0.223133	5.18968	one_group	8	Young	InN
CAACCTCTCACTTATC-1	P001	Aging069	NIMH Human Brain Collection Core	MTG	Healthy	85.2	Male	1	Aging069	6172	23875	0.293194	4.18918	one_group	15	Aged	InN
CAACGATAGAATCGCG-1	P001	Aging099	NIMH Human Brain Collection Core	MTG	Healthy	78	Male	1	Aging099	2259	4316	0	23.1696	one_group	10	Aged	OPC
CAACGATAGGTACATA-1	P001	Aging073	NIMH Human Brain Collection Core	MTG	Healthy	64.3	Female	1	Aging073	5583	23880	0.201005	4.18831	one_group	9	Aged	ExN
CAACGATCATGTCTAG-1	P001	Aging080	NIMH Human Brain Collection Core	MTG	Healthy	21.5	Female	1	Aging080	1610	2505	2.59481	39.9202	one_group	7	Young	Indeterminate
CAACGATTCGAAGAAT-1	P001	Aging103	NIMH Human Brain Collection Core	MTG	Healthy	71.8	Female	1	Aging103	915	1272	6.44654	78.6164	one_group	7	Aged	Indeterminate
CAACGGCCAATTGCTG-1	P001	Aging099	NIMH Human Brain Collection Core	MTG	Healthy	78	Male	1	Aging099	2195	4713	0.424358	21.2179	one_group	1	Aged	Oligodendrocyte
CAACGGCCACAGCTTA-1	P001	Aging073	NIMH Human Brain Collection Core	MTG	Healthy	64.3	Female	1	Aging073	5543	20706	0.40085	4.82998	one_group	21	Aged	ExN
CAACGGCCACTGGACC-1	P001	Aging080	NIMH Human Brain Collection Core	MTG	Healthy	21.5	Female	1	Aging080	8141	42565	0.812874	2.34946	one_group	12	Young	InN
CAACGGCCATACTGAC-1	P001	Aging095	NIMH Human Brain Collection Core	MTG	Healthy	27.2	Male	1	Aging095	2245	4814	0.0623182	20.7727	one_group	1	Young	Oligodendrocyte
CAACGGCGTGCGGTAA-1	P001	Aging095	NIMH Human Brain Collection Core	MTG	Healthy	27.2	Male	1	Aging095	5967	23283	0.648542	4.29498	one_group	15	Young	InN
CAAGACTAGATGGGCT-1	P001	Aging088	NIMH Human Brain Collection Core	MTG	Healthy	26.2	Female	1	Aging088	8168	47599	0.170172	2.10093	one_group	6	Young	ExN
CAAGACTCAGCTAACT-1	P001	Aging088	NIMH Human Brain Collection Core	MTG	Healthy	26.2	Female	1	Aging088	6724	31495	0.0920781	3.17531	one_group	11	Young	ExN
CAAGACTGTTTAGACC-1	P001	Aging088	NIMH Human Brain Collection Core	MTG	Healthy	26.2	Female	1	Aging088	7473	40791	0.0858032	2.4517	one_group	11	Young	ExN
CAAGACTTCATCTGTT-1	P001	Aging069	NIMH Human Brain Collection Core	MTG	Healthy	85.2	Male	1	Aging069	5928	25595	0.0898613	3.90717	one_group	11	Aged	ExN
CAAGAGGCAACTGCCG-1	P001	Aging099	NIMH Human Brain Collection Core	MTG	Healthy	78	Male	1	Aging099	5434	16916	0.200993	5.91401	one_group	6	Aged	ExN
CAAGAGGCACAACGTT-1	P001	Aging080	NIMH Human Brain Collection Core	MTG	Healthy	21.5	Female	1	Aging080	1445	2103	0.142653	47.5737	one_group	5	Young	Astrocyte
CAAGAGGGTTTATGCG-1	P001	Aging073	NIMH Human Brain Collection Core	MTG	Healthy	64.3	Female	1	Aging073	783	986	2.43408	101.42	one_group	7	Aged	Indeterminate
CAAGAGGTCAGCGTCG-1	P001	Aging095	NIMH Human Brain Collection Core	MTG	Healthy	27.2	Male	1	Aging095	4999	17589	0.250156	5.68537	one_group	19	Young	Indeterminate
CAAGCTACAGAGGGTT-1	P001	Aging073	NIMH Human Brain Collection Core	MTG	Healthy	64.3	Female	1	Aging073	5587	20768	0.914869	4.81556	one_group	6	Aged	ExN
CAAGCTACAGGGAGAG-1	P001	Aging088	NIMH Human Brain Collection Core	MTG	Healthy	26.2	Female	1	Aging088	6053	21777	0.179088	4.59284	one_group	6	Young	ExN
CAAGCTAGTGATGGCA-1	P001	Aging080	NIMH Human Brain Collection Core	MTG	Healthy	21.5	Female	1	Aging080	7644	35604	0.404449	2.80938	one_group	6	Young	ExN
CAAGGGAGTATTGGCT-1	P001	Aging088	NIMH Human Brain Collection Core	MTG	Healthy	26.2	Female	1	Aging088	5630	19905	0.306456	5.02386	one_group	6	Young	ExN
CAAGGGATCTGTAAGC-1	P001	Aging103	NIMH Human Brain Collection Core	MTG	Healthy	71.8	Female	1	Aging103	7645	38183	0.0916638	2.61938	one_group	6	Aged	ExN
CAATACGTCAGGTGTT-1	P001	Aging095	NIMH Human Brain Collection Core	MTG	Healthy	27.2	Male	1	Aging095	2400	5240	0.0381679	19.0876	one_group	4	Young	Oligodendrocyte
CAATGACAGTTTGCTG-1	P001	Aging069	NIMH Human Brain Collection Core	MTG	Healthy	85.2	Male	1	Aging069	5525	19901	0.155771	5.02563	one_group	6	Aged	ExN
CAATGACTCACTACGA-1	P001	Aging099	NIMH Human Brain Collection Core	MTG	Healthy	78	Male	1	Aging099	2287	4841	0.0619707	20.6569	one_group	1	Aged	Oligodendrocyte
CAATTTCCATAAGCGG-1	P001	Aging103	NIMH Human Brain Collection Core	MTG	Healthy	71.8	Female	1	Aging103	6178	24535	0.309762	4.07631	one_group	6	Aged	ExN
CACAACAAGGTCTACT-1	P001	Aging099	NIMH Human Brain Collection Core	MTG	Healthy	78	Male	1	Aging099	7153	38435	0.182126	2.60186	one_group	6	Aged	ExN
CACAACATCTCGCAGG-1	P001	Aging080	NIMH Human Brain Collection Core	MTG	Healthy	21.5	Female	1	Aging080	7408	43776	0.228436	2.28441	one_group	25	Young	ExN
CACAACATCTTCCACG-1	P001	Aging073	NIMH Human Brain Collection Core	MTG	Healthy	64.3	Female	1	Aging073	2882	8038	0.111968	12.4425	one_group	1	Aged	Oligodendrocyte
CACACAAAGCGTTCCG-1	P001	Aging073	NIMH Human Brain Collection Core	MTG	Healthy	64.3	Female	1	Aging073	5725	22380	0.268097	4.46867	one_group	19	Aged	Indeterminate
CACAGATAGAAGAACG-1	P001	Aging080	NIMH Human Brain Collection Core	MTG	Healthy	21.5	Female	1	Aging080	5459	16945	0.790794	5.90145	one_group	21	Young	ExN
CACAGATAGGACAGCT-1	P001	Aging099	NIMH Human Brain Collection Core	MTG	Healthy	78	Male	1	Aging099	5011	15532	0.0643832	6.43915	one_group	21	Aged	ExN
CACAGATCACCGAATT-1	P001	Aging069	NIMH Human Brain Collection Core	MTG	Healthy	85.2	Male	1	Aging069	6942	33868	0.543286	2.95264	one_group	11	Aged	ExN
CACAGATTCCACTGGG-1	P001	Aging099	NIMH Human Brain Collection Core	MTG	Healthy	78	Male	1	Aging099	661	837	0.716846	119.474	one_group	7	Aged	Indeterminate
CACATGAAGAGAGGGC-1	P001	Aging069	NIMH Human Brain Collection Core	MTG	Healthy	85.2	Male	1	Aging069	4895	15489	0.890955	6.45619	one_group	12	Aged	InN
CACATGACACATCATG-1	P001	Aging069	NIMH Human Brain Collection Core	MTG	Healthy	85.2	Male	1	Aging069	4435	11849	1.01274	8.44167	one_group	21	Aged	ExN
CACATGACAGTTGCGC-1	P001	Aging073	NIMH Human Brain Collection Core	MTG	Healthy	64.3	Female	1	Aging073	3902	11517	0.0868282	8.68282	one_group	5	Aged	Astrocyte
CACATGAGTAACTAAG-1	P001	Aging095	NIMH Human Brain Collection Core	MTG	Healthy	27.2	Male	1	Aging095	2773	6291	0.0476872	15.8957	one_group	10	Young	OPC
CACCAAACAATGTTGC-1	P001	Aging073	NIMH Human Brain Collection Core	MTG	Healthy	64.3	Female	1	Aging073	1080	1545	0.517799	64.7249	one_group	1	Aged	Oligodendrocyte
CACCAAACATTGACCA-1	P001	Aging103	NIMH Human Brain Collection Core	MTG	Healthy	71.8	Female	1	Aging103	5146	16155	0.266171	6.19042	one_group	21	Aged	ExN
CACCAAAGTCAGGTAG-1	P001	Aging088	NIMH Human Brain Collection Core	MTG	Healthy	26.2	Female	1	Aging088	8371	51148	0.134903	1.95515	one_group	11	Young	ExN
CACCAAAGTCGCACAC-1	P001	Aging088	NIMH Human Brain Collection Core	MTG	Healthy	26.2	Female	1	Aging088	6122	28513	0.0666363	3.50754	one_group	21	Young	ExN
CACCAAAGTGCATTTG-1	P001	Aging069	NIMH Human Brain Collection Core	MTG	Healthy	85.2	Male	1	Aging069	5736	20528	0.462783	4.87234	one_group	8	Aged	InN
CACCGTTGTACCCACG-1	P001	Aging080	NIMH Human Brain Collection Core	MTG	Healthy	21.5	Female	1	Aging080	8047	43076	0.591977	2.32153	one_group	6	Young	ExN
CACCGTTTCGACCAAT-1	P001	Aging103	NIMH Human Brain Collection Core	MTG	Healthy	71.8	Female	1	Aging103	9004	64850	0.0585968	1.54216	one_group	11	Aged	ExN
CACGAATAGCTTCTAG-1	P001	Aging095	NIMH Human Brain Collection Core	MTG	Healthy	27.2	Male	1	Aging095	2780	6342	0.614948	15.7679	one_group	4	Young	Oligodendrocyte
CACGAATAGTAAGGGA-1	P001	Aging095	NIMH Human Brain Collection Core	MTG	Healthy	27.2	Male	1	Aging095	1940	3708	0.242718	26.9687	one_group	1	Young	Oligodendrocyte
CACGAATCATGTGTCA-1	P001	Aging069	NIMH Human Brain Collection Core	MTG	Healthy	85.2	Male	1	Aging069	4411	14598	0.479518	6.85025	one_group	9	Aged	ExN
CACGAATGTACTTGTG-1	P001	Aging080	NIMH Human Brain Collection Core	MTG	Healthy	21.5	Female	1	Aging080	7310	39057	0.363571	2.56056	one_group	21	Young	ExN
CACGGGTAGGCTAAAT-1	P001	Aging111	NIMH Human Brain Collection Core	MTG	Healthy	26.1	Male	1	Aging111	3308	7988	0.212819	12.5188	one_group	17	Young	InN
CACGGGTGTCCACACG-1	P001	Aging099	NIMH Human Brain Collection Core	MTG	Healthy	78	Male	1	Aging099	2144	4342	0.713957	23.0309	one_group	1	Aged	Oligodendrocyte
CACGTGGAGAAACTCA-1	P001	Aging073	NIMH Human Brain Collection Core	MTG	Healthy	64.3	Female	1	Aging073	4079	10293	1.11726	9.71534	one_group	15	Aged	InN
CACGTGGGTCGCATCG-1	P001	Aging080	NIMH Human Brain Collection Core	MTG	Healthy	21.5	Female	1	Aging080	1916	3201	5.02968	31.2402	one_group	7	Young	Indeterminate
CACGTTCAGACTGAGC-1	P001	Aging095	NIMH Human Brain Collection Core	MTG	Healthy	27.2	Male	1	Aging095	1770	3432	1.10723	29.1375	one_group	1	Young	Oligodendrocyte
CACTAAGAGTAGGCCA-1	P001	Aging095	NIMH Human Brain Collection Core	MTG	Healthy	27.2	Male	1	Aging095	1958	3581	0.111701	27.9252	one_group	1	Young	Oligodendrocyte
CACTAAGCAACCTATG-1	P001	Aging088	NIMH Human Brain Collection Core	MTG	Healthy	26.2	Female	1	Aging088	5806	21765	0.339995	4.59517	one_group	8	Young	InN
CACTAAGGTTGGGTTT-1	P001	Aging103	NIMH Human Brain Collection Core	MTG	Healthy	71.8	Female	1	Aging103	5740	21418	0.308152	4.66941	one_group	21	Aged	ExN
CACTAAGTCATCGCCT-1	P001	Aging073	NIMH Human Brain Collection Core	MTG	Healthy	64.3	Female	1	Aging073	4345	12713	0.589947	7.86782	one_group	21	Aged	ExN
CACTAAGTCCTTCAGC-1	P001	Aging095	NIMH Human Brain Collection Core	MTG	Healthy	27.2	Male	1	Aging095	2064	4385	0.022805	22.805	one_group	1	Young	Oligodendrocyte
CACTGAACAGGAAGTC-1	P001	Aging103	NIMH Human Brain Collection Core	MTG	Healthy	71.8	Female	1	Aging103	2619	5975	0.702929	16.7392	one_group	17	Aged	InN
CACTGAACATAAGCGG-1	P001	Aging095	NIMH Human Brain Collection Core	MTG	Healthy	27.2	Male	1	Aging095	5834	18794	0.867298	5.32141	one_group	17	Young	InN
CACTGAACATCATCTT-1	P001	Aging080	NIMH Human Brain Collection Core	MTG	Healthy	21.5	Female	1	Aging080	8307	57771	0.424088	1.731	one_group	11	Young	ExN
CACTGAAGTAGCGTCC-1	P001	Aging073	NIMH Human Brain Collection Core	MTG	Healthy	64.3	Female	1	Aging073	3216	8142	0.835176	12.282	one_group	11	Aged	ExN
CACTGAAGTTGTGGAG-1	P001	Aging073	NIMH Human Brain Collection Core	MTG	Healthy	64.3	Female	1	Aging073	4221	12309	0.714924	8.12546	one_group	6	Aged	ExN
CACTGAATCCTCTCGA-1	P001	Aging099	NIMH Human Brain Collection Core	MTG	Healthy	78	Male	1	Aging099	2775	6245	0.176141	16.0154	one_group	10	Aged	OPC
CACTGAATCGAAGCAG-1	P001	Aging073	NIMH Human Brain Collection Core	MTG	Healthy	64.3	Female	1	Aging073	1783	3304	0.121065	30.2663	one_group	1	Aged	Oligodendrocyte
CACTGAATCGTGCAGC-1	P001	Aging088	NIMH Human Brain Collection Core	MTG	Healthy	26.2	Female	1	Aging088	5541	18454	0.216755	5.41888	one_group	6	Young	ExN
CACTGGGCAACTGGTT-1	P001	Aging095	NIMH Human Brain Collection Core	MTG	Healthy	27.2	Male	1	Aging095	1730	3281	1.03627	30.4785	one_group	1	Young	Oligodendrocyte
CACTGGGCAGGCCTGT-1	P001	Aging069	NIMH Human Brain Collection Core	MTG	Healthy	85.2	Male	1	Aging069	6319	24325	0.378212	4.11133	one_group	8	Aged	InN
CACTGGGGTCCACGCA-1	P001	Aging103	NIMH Human Brain Collection Core	MTG	Healthy	71.8	Female	1	Aging103	3309	8394	0.107219	11.9133	one_group	10	Aged	OPC
CACTGGGTCGACGCTG-1	P001	Aging088	NIMH Human Brain Collection Core	MTG	Healthy	26.2	Female	1	Aging088	2647	5015	0.139581	19.9601	one_group	20	Young	Mural
CACTGTCAGGGCGAAG-1	P001	Aging099	NIMH Human Brain Collection Core	MTG	Healthy	78	Male	1	Aging099	6850	28840	0.284327	3.46777	one_group	11	Aged	ExN
CACTGTCCACAGTCGC-1	P001	Aging073	NIMH Human Brain Collection Core	MTG	Healthy	64.3	Female	1	Aging073	6946	42471	0.209555	2.35471	one_group	12	Aged	InN
CACTGTCCATAGATCC-1	P001	Aging073	NIMH Human Brain Collection Core	MTG	Healthy	64.3	Female	1	Aging073	5333	21648	0.203252	4.61979	one_group	11	Aged	ExN
CACTGTCCATGGAGAC-1	P001	Aging073	NIMH Human Brain Collection Core	MTG	Healthy	64.3	Female	1	Aging073	4322	12587	0.913641	7.9447	one_group	6	Aged	ExN
CACTTCGCATAGAATG-1	P001	Aging099	NIMH Human Brain Collection Core	MTG	Healthy	78	Male	1	Aging099	6375	32866	0.124749	3.04275	one_group	11	Aged	ExN
CACTTCGGTCTTCCGT-1	P001	Aging095	NIMH Human Brain Collection Core	MTG	Healthy	27.2	Male	1	Aging095	3053	6730	0.118871	14.8588	one_group	10	Young	OPC
CACTTCGGTTGTCTAG-1	P001	Aging088	NIMH Human Brain Collection Core	MTG	Healthy	26.2	Female	1	Aging088	7383	35612	0.362237	2.8082	one_group	6	Young	ExN
CAGAGCCAGACGGTCA-1	P001	Aging103	NIMH Human Brain Collection Core	MTG	Healthy	71.8	Female	1	Aging103	5645	24145	0.695796	4.14164	one_group	11	Aged	ExN
CAGAGCCAGTAGCAAT-1	P001	Aging080	NIMH Human Brain Collection Core	MTG	Healthy	21.5	Female	1	Aging080	1463	2398	0.29191	41.7014	one_group	1	Young	Oligodendrocyte
CAGAGCCGTTGAATCC-1	P001	Aging088	NIMH Human Brain Collection Core	MTG	Healthy	26.2	Female	1	Aging088	6607	26924	0.163423	3.71443	one_group	6	Young	ExN
CAGAGCCTCACCTACC-1	P001	Aging099	NIMH Human Brain Collection Core	MTG	Healthy	78	Male	1	Aging099	6948	29573	0.250228	3.38215	one_group	19	Aged	Indeterminate
CAGAGCCTCATCAGTG-1	P001	Aging099	NIMH Human Brain Collection Core	MTG	Healthy	78	Male	1	Aging099	4504	13189	0.189552	7.58323	one_group	15	Aged	InN
CAGAGCCTCTTACGGA-1	P001	Aging095	NIMH Human Brain Collection Core	MTG	Healthy	27.2	Male	1	Aging095	1744	3290	0.0607903	30.3951	one_group	1	Young	Oligodendrocyte
CAGATACAGTAGGAAG-1	P001	Aging088	NIMH Human Brain Collection Core	MTG	Healthy	26.2	Female	1	Aging088	2428	6015	0.266002	16.6251	one_group	20	Young	Endothelial
CAGATACCACATTCTT-1	P001	Aging095	NIMH Human Brain Collection Core	MTG	Healthy	27.2	Male	1	Aging095	1201	1833	0.436443	54.615	one_group	1	Young	Oligodendrocyte
CAGATACGTCGAGCAA-1	P001	Aging080	NIMH Human Brain Collection Core	MTG	Healthy	21.5	Female	1	Aging080	7776	42499	1.0965	2.35311	one_group	6	Young	ExN
CAGATCAAGAGCAGTC-1	P001	Aging099	NIMH Human Brain Collection Core	MTG	Healthy	78	Male	1	Aging099	5875	21858	0.192149	4.57561	one_group	11	Aged	ExN
CAGATCACAGACAATA-1	P001	Aging088	NIMH Human Brain Collection Core	MTG	Healthy	26.2	Female	1	Aging088	5301	18449	0.704645	5.42064	one_group	8	Young	InN
CAGATCACATTGACTG-1	P001	Aging103	NIMH Human Brain Collection Core	MTG	Healthy	71.8	Female	1	Aging103	1811	2885	0.103986	34.6741	one_group	5	Aged	Astrocyte
CAGATCAGTGGTAACG-1	P001	Aging095	NIMH Human Brain Collection Core	MTG	Healthy	27.2	Male	1	Aging095	2740	6144	0.244141	16.2787	one_group	4	Young	Oligodendrocyte
CAGATCATCGAACACT-1	P001	Aging073	NIMH Human Brain Collection Core	MTG	Healthy	64.3	Female	1	Aging073	6642	32194	0.456607	3.10627	one_group	11	Aged	ExN
CAGATTGCAAACACGG-1	P001	Aging073	NIMH Human Brain Collection Core	MTG	Healthy	64.3	Female	1	Aging073	5313	20273	0.384748	4.93316	one_group	6	Aged	ExN
CAGATTGCAGTCAACT-1	P001	Aging095	NIMH Human Brain Collection Core	MTG	Healthy	27.2	Male	1	Aging095	2612	5932	0.623736	16.8606	one_group	1	Young	Oligodendrocyte
CAGCAATCACGGTGAA-1	P001	Aging080	NIMH Human Brain Collection Core	MTG	Healthy	21.5	Female	1	Aging080	6522	26685	0.475923	3.74742	one_group	15	Young	InN
CAGCAATCAGCTATTG-1	P001	Aging088	NIMH Human Brain Collection Core	MTG	Healthy	26.2	Female	1	Aging088	5914	21413	0.261523	4.6705	one_group	6	Young	ExN
CAGCAATCAGGCACTC-1	P001	Aging103	NIMH Human Brain Collection Core	MTG	Healthy	71.8	Female	1	Aging103	2957	6073	0.922114	16.4718	one_group	8	Aged	InN
CAGCAATTCTCATTAC-1	P001	Aging073	NIMH Human Brain Collection Core	MTG	Healthy	64.3	Female	1	Aging073	8565	62023	0.198314	1.61244	one_group	6	Aged	ExN
CAGCAGCGTAGTCACT-1	P001	Aging088	NIMH Human Brain Collection Core	MTG	Healthy	26.2	Female	1	Aging088	6507	27234	0.348829	3.67202	one_group	21	Young	ExN
CAGCAGCGTCACTGAT-1	P001	Aging103	NIMH Human Brain Collection Core	MTG	Healthy	71.8	Female	1	Aging103	688	831	1.68472	120.337	one_group	7	Aged	Indeterminate
CAGCAGCTCGACATAC-1	P001	Aging080	NIMH Human Brain Collection Core	MTG	Healthy	21.5	Female	1	Aging080	3013	6136	2.57497	16.2973	one_group	7	Young	Indeterminate
CAGCCAGAGCCTTTCC-1	P001	Aging069	NIMH Human Brain Collection Core	MTG	Healthy	85.2	Male	1	Aging069	6278	24516	0.273291	4.07914	one_group	6	Aged	ExN
CAGCCAGGTCCCTGTT-1	P001	Aging103	NIMH Human Brain Collection Core	MTG	Healthy	71.8	Female	1	Aging103	3405	8969	0.0891961	11.1495	one_group	10	Aged	OPC
CAGCCAGGTGACTAAA-1	P001	Aging103	NIMH Human Brain Collection Core	MTG	Healthy	71.8	Female	1	Aging103	3793	10893	0.174424	9.18105	one_group	10	Aged	OPC
CAGCGTGAGAAGAGCA-1	P001	Aging088	NIMH Human Brain Collection Core	MTG	Healthy	26.2	Female	1	Aging088	5317	17319	0.254056	5.77401	one_group	6	Young	ExN
CAGCGTGAGATGGCAC-1	P001	Aging099	NIMH Human Brain Collection Core	MTG	Healthy	78	Male	1	Aging099	5282	18126	0.171025	5.51724	one_group	15	Aged	InN
CAGCGTGTCGGCATTA-1	P001	Aging088	NIMH Human Brain Collection Core	MTG	Healthy	26.2	Female	1	Aging088	6735	24693	0.109343	4.05022	one_group	18	Young	Indeterminate
CAGGCCACACTTCATT-1	P001	Aging073	NIMH Human Brain Collection Core	MTG	Healthy	64.3	Female	1	Aging073	3203	8620	0.324826	11.6009	one_group	17	Aged	InN
CAGGCCACAGTTCCAA-1	P001	Aging103	NIMH Human Brain Collection Core	MTG	Healthy	71.8	Female	1	Aging103	6827	30492	0.160698	3.27976	one_group	21	Aged	ExN
CAGGGCTGTTTGGAGG-1	P001	Aging069	NIMH Human Brain Collection Core	MTG	Healthy	85.2	Male	1	Aging069	3012	6402	0.249922	15.6201	one_group	6	Aged	ExN
CAGGGCTTCGGAAACG-1	P001	Aging073	NIMH Human Brain Collection Core	MTG	Healthy	64.3	Female	1	Aging073	2414	5200	0.173077	19.2345	one_group	5	Aged	Oligodendrocyte
CAGGTATCACACCGCA-1	P001	Aging103	NIMH Human Brain Collection Core	MTG	Healthy	71.8	Female	1	Aging103	2958	7740	0.348837	12.9199	one_group	1	Aged	Oligodendrocyte
CAGGTATCACCAACAT-1	P001	Aging073	NIMH Human Brain Collection Core	MTG	Healthy	64.3	Female	1	Aging073	5744	23626	0.32168	4.23263	one_group	11	Aged	ExN
CAGGTATCAGGACTAG-1	P001	Aging069	NIMH Human Brain Collection Core	MTG	Healthy	85.2	Male	1	Aging069	6570	32017	0.0843302	3.12334	one_group	6	Aged	ExN
CAGGTATCATGGAAGC-1	P001	Aging099	NIMH Human Brain Collection Core	MTG	Healthy	78	Male	1	Aging099	5003	14370	0.0974252	6.95894	one_group	21	Aged	ExN
CAGTGCGAGCTGAAGC-1	P001	Aging069	NIMH Human Brain Collection Core	MTG	Healthy	85.2	Male	1	Aging069	5699	23680	0.0760135	4.22297	one_group	6	Aged	ExN
CAGTGCGGTACGTGAG-1	P001	Aging111	NIMH Human Brain Collection Core	MTG	Healthy	26.1	Male	1	Aging111	5098	14591	0.356384	6.85495	one_group	8	Young	InN
CAGTGCGGTGCCGGTT-1	P001	Aging103	NIMH Human Brain Collection Core	MTG	Healthy	71.8	Female	1	Aging103	8348	52261	0.386521	1.91358	one_group	11	Aged	ExN
CAGTGCGTCAAGTCTG-1	P001	Aging111	NIMH Human Brain Collection Core	MTG	Healthy	26.1	Male	1	Aging111	4985	13777	0.275822	7.25953	one_group	6	Young	ExN
CAGTGCGTCTATTCGT-1	P001	Aging069	NIMH Human Brain Collection Core	MTG	Healthy	85.2	Male	1	Aging069	3120	6962	0.0143637	14.3719	one_group	5	Aged	Astrocyte
CAGTTAGAGTCACTGT-1	P001	Aging080	NIMH Human Brain Collection Core	MTG	Healthy	21.5	Female	1	Aging080	9547	55187	0.646891	1.81222	one_group	14	Young	Microglia
CAGTTAGCAGCTCATA-1	P001	Aging069	NIMH Human Brain Collection Core	MTG	Healthy	85.2	Male	1	Aging069	6224	22835	0.332822	4.37982	one_group	12	Aged	InN
CAGTTAGGTGTTAACC-1	P001	Aging111	NIMH Human Brain Collection Core	MTG	Healthy	26.1	Male	1	Aging111	5990	21804	0.0412768	4.58652	one_group	6	Young	ExN
CAGTTCCCATAAGCGG-1	P001	Aging111	NIMH Human Brain Collection Core	MTG	Healthy	26.1	Male	1	Aging111	4333	13508	0.407166	7.40302	one_group	15	Young	InN
CAGTTCCCATCAGTGT-1	P001	Aging103	NIMH Human Brain Collection Core	MTG	Healthy	71.8	Female	1	Aging103	6601	30986	0.216227	3.22747	one_group	6	Aged	ExN
CAGTTCCGTCGTGTTA-1	P001	Aging103	NIMH Human Brain Collection Core	MTG	Healthy	71.8	Female	1	Aging103	4749	14464	0.248894	6.91419	one_group	25	Aged	ExN
CAGTTCCTCATTCGTT-1	P001	Aging069	NIMH Human Brain Collection Core	MTG	Healthy	85.2	Male	1	Aging069	4648	13842	0.0505707	7.22648	one_group	13	Aged	Indeterminate
CAGTTCCTCTGATGGT-1	P001	Aging069	NIMH Human Brain Collection Core	MTG	Healthy	85.2	Male	1	Aging069	3390	8242	0.218394	12.1359	one_group	5	Aged	Astrocyte
CATACAGAGGGCAGAG-1	P001	Aging080	NIMH Human Brain Collection Core	MTG	Healthy	21.5	Female	1	Aging080	5450	17626	0.714853	5.67376	one_group	17	Young	InN
CATACAGCAACTCATG-1	P001	Aging099	NIMH Human Brain Collection Core	MTG	Healthy	78	Male	1	Aging099	1667	2841	0.351989	35.1989	one_group	1	Aged	Oligodendrocyte
CATACAGCAAGTATAG-1	P001	Aging088	NIMH Human Brain Collection Core	MTG	Healthy	26.2	Female	1	Aging088	6091	23280	0.0343643	4.29572	one_group	6	Young	ExN
CATACAGCATACAGGG-1	P001	Aging073	NIMH Human Brain Collection Core	MTG	Healthy	64.3	Female	1	Aging073	6278	32735	0.400183	3.05493	one_group	11	Aged	ExN
CATACAGGTCCCTGTT-1	P001	Aging095	NIMH Human Brain Collection Core	MTG	Healthy	27.2	Male	1	Aging095	1967	4102	0.365675	24.3784	one_group	1	Young	Oligodendrocyte
CATACAGGTCGGTAAG-1	P001	Aging095	NIMH Human Brain Collection Core	MTG	Healthy	27.2	Male	1	Aging095	2229	4502	0.133274	22.2124	one_group	1	Young	Oligodendrocyte
CATACAGTCACGGACC-1	P001	Aging103	NIMH Human Brain Collection Core	MTG	Healthy	71.8	Female	1	Aging103	6169	22710	0.405108	4.40373	one_group	11	Aged	ExN
CATACAGTCATTTGCT-1	P001	Aging111	NIMH Human Brain Collection Core	MTG	Healthy	26.1	Male	1	Aging111	5959	20538	0.131464	4.8695	one_group	6	Young	ExN
CATACAGTCGCCGTGA-1	P001	Aging080	NIMH Human Brain Collection Core	MTG	Healthy	21.5	Female	1	Aging080	5933	23825	0.235047	4.19727	one_group	25	Young	ExN
CATACTTAGACCTTTG-1	P001	Aging095	NIMH Human Brain Collection Core	MTG	Healthy	27.2	Male	1	Aging095	2792	7070	0.0707214	14.1463	one_group	4	Young	Oligodendrocyte
CATACTTCAAGCTACT-1	P001	Aging069	NIMH Human Brain Collection Core	MTG	Healthy	85.2	Male	1	Aging069	6821	30357	0.135059	3.29446	one_group	6	Aged	ExN
CATACTTGTCACCACG-1	P001	Aging111	NIMH Human Brain Collection Core	MTG	Healthy	26.1	Male	1	Aging111	6900	36593	0.117509	2.73284	one_group	6	Young	ExN
CATACTTGTGGAATGC-1	P001	Aging103	NIMH Human Brain Collection Core	MTG	Healthy	71.8	Female	1	Aging103	4020	9020	1.67406	11.0877	one_group	9	Aged	ExN
CATAGACCAGATCACT-1	P001	Aging095	NIMH Human Brain Collection Core	MTG	Healthy	27.2	Male	1	Aging095	3712	11033	0.00906372	9.06618	one_group	5	Young	Astrocyte
CATCAAGCAACGACAG-1	P001	Aging088	NIMH Human Brain Collection Core	MTG	Healthy	26.2	Female	1	Aging088	4879	16238	0.634315	6.15877	one_group	12	Young	InN
CATCAAGGTCAGCGTC-1	P001	Aging073	NIMH Human Brain Collection Core	MTG	Healthy	64.3	Female	1	Aging073	4251	11775	0.815287	8.49329	one_group	21	Aged	ExN
CATCAAGGTGGCCCAT-1	P001	Aging080	NIMH Human Brain Collection Core	MTG	Healthy	21.5	Female	1	Aging080	6048	21785	0.624283	4.59053	one_group	15	Young	InN
CATCCACAGGCCCAAA-1	P001	Aging088	NIMH Human Brain Collection Core	MTG	Healthy	26.2	Female	1	Aging088	6233	22682	0.374746	4.40917	one_group	6	Young	ExN
CATCCACAGTCCCGGT-1	P001	Aging095	NIMH Human Brain Collection Core	MTG	Healthy	27.2	Male	1	Aging095	2457	5583	0.107469	17.9115	one_group	1	Young	Oligodendrocyte
CATCCACGTGGTTTAC-1	P001	Aging111	NIMH Human Brain Collection Core	MTG	Healthy	26.1	Male	1	Aging111	1996	3556	0.056243	28.1215	one_group	20	Young	Mural
CATCCACTCTACCACC-1	P001	Aging069	NIMH Human Brain Collection Core	MTG	Healthy	85.2	Male	1	Aging069	5498	19041	0.168058	5.2521	one_group	6	Aged	ExN
CATCCCAAGCTCCATA-1	P001	Aging069	NIMH Human Brain Collection Core	MTG	Healthy	85.2	Male	1	Aging069	7062	37388	0.101637	2.6748	one_group	6	Aged	ExN
CATCCCAAGGGTGAGG-1	P001	Aging103	NIMH Human Brain Collection Core	MTG	Healthy	71.8	Female	1	Aging103	3751	10428	0.0191791	9.59141	one_group	5	Aged	Astrocyte
CATCCCACAGATCATC-1	P001	Aging111	NIMH Human Brain Collection Core	MTG	Healthy	26.1	Male	1	Aging111	6568	25706	0.147825	3.89014	one_group	8	Young	InN
CATCCCATCTTGTTAC-1	P001	Aging073	NIMH Human Brain Collection Core	MTG	Healthy	64.3	Female	1	Aging073	3954	11068	0.370437	9.03506	one_group	19	Aged	Indeterminate
CATCCGTAGTCTTCGA-1	P001	Aging103	NIMH Human Brain Collection Core	MTG	Healthy	71.8	Female	1	Aging103	2152	4240	1.20283	23.5905	one_group	6	Aged	ExN
CATCCGTCATCTGTTT-1	P001	Aging073	NIMH Human Brain Collection Core	MTG	Healthy	64.3	Female	1	Aging073	2839	6740	0.637982	14.839	one_group	11	Aged	ExN
CATCCGTTCAAGGCTT-1	P001	Aging073	NIMH Human Brain Collection Core	MTG	Healthy	64.3	Female	1	Aging073	4721	14618	0.485703	6.84088	one_group	6	Aged	ExN
CATCGCTAGTGGACGT-1	P001	Aging073	NIMH Human Brain Collection Core	MTG	Healthy	64.3	Female	1	Aging073	6371	29522	0.325181	3.38753	one_group	11	Aged	ExN
CATCGCTTCGCGGACT-1	P001	Aging111	NIMH Human Brain Collection Core	MTG	Healthy	26.1	Male	1	Aging111	4154	10568	0.104088	9.46253	one_group	8	Young	InN
CATCGGGAGTAACAGT-1	P001	Aging095	NIMH Human Brain Collection Core	MTG	Healthy	27.2	Male	1	Aging095	2246	4610	0.281996	21.692	one_group	14	Young	Microglia
CATCGGGAGTCACTAC-1	P001	Aging103	NIMH Human Brain Collection Core	MTG	Healthy	71.8	Female	1	Aging103	2432	5449	0.018352	18.352	one_group	1	Aged	Oligodendrocyte
CATCGGGTCCAAGGGA-1	P001	Aging080	NIMH Human Brain Collection Core	MTG	Healthy	21.5	Female	1	Aging080	8007	46809	0.431541	2.13634	one_group	6	Young	ExN
CATCGTCAGGCAGCTA-1	P001	Aging111	NIMH Human Brain Collection Core	MTG	Healthy	26.1	Male	1	Aging111	4917	16285	0.221062	6.141	one_group	17	Young	InN
CATCGTCAGGCGATAC-1	P001	Aging095	NIMH Human Brain Collection Core	MTG	Healthy	27.2	Male	1	Aging095	4018	11367	0.64221	8.79894	one_group	11	Young	ExN
CATCGTCGTCTCCCTA-1	P001	Aging088	NIMH Human Brain Collection Core	MTG	Healthy	26.2	Female	1	Aging088	1441	2334	0.385604	42.8449	one_group	1	Young	Oligodendrocyte
CATGCAACACTGGCGT-1	P001	Aging088	NIMH Human Brain Collection Core	MTG	Healthy	26.2	Female	1	Aging088	6514	24534	1.26355	4.07614	one_group	8	Young	InN
CATGCAACAGAGATTA-1	P001	Aging069	NIMH Human Brain Collection Core	MTG	Healthy	85.2	Male	1	Aging069	4888	16692	0.191709	5.99125	one_group	8	Aged	InN
CATGCAACAGCATCTA-1	P001	Aging103	NIMH Human Brain Collection Core	MTG	Healthy	71.8	Female	1	Aging103	8792	80698	0.132593	1.23923	one_group	11	Aged	ExN
CATGCAACAGGTGTTT-1	P001	Aging069	NIMH Human Brain Collection Core	MTG	Healthy	85.2	Male	1	Aging069	1679	3802	0.552341	26.3089	one_group	17	Aged	InN
CATGCCTCAATCTAGC-1	P001	Aging073	NIMH Human Brain Collection Core	MTG	Healthy	64.3	Female	1	Aging073	5801	25213	0.487844	3.96621	one_group	12	Aged	InN
CATGCCTCAATGGGTG-1	P001	Aging099	NIMH Human Brain Collection Core	MTG	Healthy	78	Male	1	Aging099	6740	28301	0.424013	3.53369	one_group	11	Aged	ExN
CATGCCTCATGACTTG-1	P001	Aging069	NIMH Human Brain Collection Core	MTG	Healthy	85.2	Male	1	Aging069	3377	7951	0.138347	12.5786	one_group	6	Aged	ExN
CATGCCTTCAGCCCAG-1	P001	Aging099	NIMH Human Brain Collection Core	MTG	Healthy	78	Male	1	Aging099	6280	23274	0.0300765	4.29664	one_group	25	Aged	ExN
CATGCCTTCATAGGCT-1	P001	Aging080	NIMH Human Brain Collection Core	MTG	Healthy	21.5	Female	1	Aging080	8207	53588	0.498246	1.86616	one_group	6	Young	ExN
CATGCCTTCCAACTAG-1	P001	Aging095	NIMH Human Brain Collection Core	MTG	Healthy	27.2	Male	1	Aging095	2138	4556	0.329236	21.9491	one_group	1	Young	Oligodendrocyte
CATGCCTTCTACGGTA-1	P001	Aging073	NIMH Human Brain Collection Core	MTG	Healthy	64.3	Female	1	Aging073	5386	19639	0.468456	5.09217	one_group	11	Aged	ExN
CATGCGGCAATACCTG-1	P001	Aging103	NIMH Human Brain Collection Core	MTG	Healthy	71.8	Female	1	Aging103	6563	35374	0.149828	2.82709	one_group	9	Aged	ExN
CATGCGGTCATACGAC-1	P001	Aging099	NIMH Human Brain Collection Core	MTG	Healthy	78	Male	1	Aging099	1231	1875	0.0533333	53.3333	one_group	1	Aged	Oligodendrocyte
CATGCTCAGTGCACAG-1	P001	Aging095	NIMH Human Brain Collection Core	MTG	Healthy	27.2	Male	1	Aging095	2170	4543	0.0660357	22.0119	one_group	1	Young	Oligodendrocyte
CATGCTCCATGTACGT-1	P001	Aging073	NIMH Human Brain Collection Core	MTG	Healthy	64.3	Female	1	Aging073	4213	12665	0.442163	7.89702	one_group	21	Aged	ExN
CATGCTCGTCGTGGTC-1	P001	Aging073	NIMH Human Brain Collection Core	MTG	Healthy	64.3	Female	1	Aging073	2024	3846	0	26.0078	one_group	10	Aged	OPC
CATGGATAGAGTACCG-1	P001	Aging073	NIMH Human Brain Collection Core	MTG	Healthy	64.3	Female	1	Aging073	5210	19377	0.283842	5.16076	one_group	15	Aged	InN
CATGGATAGCCTTTCC-1	P001	Aging099	NIMH Human Brain Collection Core	MTG	Healthy	78	Male	1	Aging099	5389	18658	0.616358	5.36136	one_group	12	Aged	InN
CATGGATAGCTAATCC-1	P001	Aging080	NIMH Human Brain Collection Core	MTG	Healthy	21.5	Female	1	Aging080	7903	40613	1.34932	2.46239	one_group	12	Young	InN
CATGGATAGGAGGCAG-1	P001	Aging088	NIMH Human Brain Collection Core	MTG	Healthy	26.2	Female	1	Aging088	4718	15143	0.0660371	6.60371	one_group	6	Young	ExN
CATGGATAGTTGGAGC-1	P001	Aging095	NIMH Human Brain Collection Core	MTG	Healthy	27.2	Male	1	Aging095	2576	5058	0.257019	19.7707	one_group	5	Young	Astrocyte
CATGGTACAAGGTCAG-1	P001	Aging073	NIMH Human Brain Collection Core	MTG	Healthy	64.3	Female	1	Aging073	4355	13652	0.813068	7.32547	one_group	21	Aged	ExN
CATGGTATCACTGTTT-1	P001	Aging073	NIMH Human Brain Collection Core	MTG	Healthy	64.3	Female	1	Aging073	5197	18621	0.230922	5.37086	one_group	11	Aged	ExN
CATTCATAGCACTCAT-1	P001	Aging111	NIMH Human Brain Collection Core	MTG	Healthy	26.1	Male	1	Aging111	8231	56414	0.00886305	1.77277	one_group	6	Young	ExN
CATTCATCAGGAGACT-1	P001	Aging069	NIMH Human Brain Collection Core	MTG	Healthy	85.2	Male	1	Aging069	3734	8964	0.60241	11.1582	one_group	11	Aged	ExN
CATTCATGTAGACAGC-1	P001	Aging095	NIMH Human Brain Collection Core	MTG	Healthy	27.2	Male	1	Aging095	6932	33836	0.868897	2.95561	one_group	3	Young	Indeterminate
CATTCATGTTGCTCCT-1	P001	Aging080	NIMH Human Brain Collection Core	MTG	Healthy	21.5	Female	1	Aging080	8299	48911	1.06111	2.04457	one_group	6	Young	ExN
CATTCCGCAATGTCAC-1	P001	Aging073	NIMH Human Brain Collection Core	MTG	Healthy	64.3	Female	1	Aging073	6401	30850	0.301459	3.2417	one_group	11	Aged	ExN
CATTCCGGTCCTGTCT-1	P001	Aging095	NIMH Human Brain Collection Core	MTG	Healthy	27.2	Male	1	Aging095	1367	2206	0.0453309	45.3309	one_group	1	Young	Oligodendrocyte
CATTCCGTCCCGTGTT-1	P001	Aging095	NIMH Human Brain Collection Core	MTG	Healthy	27.2	Male	1	Aging095	1954	3864	0.517598	25.8799	one_group	1	Young	Oligodendrocyte
CATTCCGTCGCTGCGA-1	P001	Aging073	NIMH Human Brain Collection Core	MTG	Healthy	64.3	Female	1	Aging073	6244	27207	0.73878	3.67579	one_group	12	Aged	InN
CATTCTACACATTACG-1	P001	Aging088	NIMH Human Brain Collection Core	MTG	Healthy	26.2	Female	1	Aging088	7300	34410	0.12787	2.9063	one_group	6	Young	ExN
CATTGAGCATCGATCA-1	P001	Aging095	NIMH Human Brain Collection Core	MTG	Healthy	27.2	Male	1	Aging095	1121	1653	7.683	60.4961	one_group	7	Young	Indeterminate
CATTGAGGTCGCGTTG-1	P001	Aging080	NIMH Human Brain Collection Core	MTG	Healthy	21.5	Female	1	Aging080	4765	14009	0.849454	7.13878	one_group	8	Young	InN
CATTGAGGTGGGAGAG-1	P001	Aging095	NIMH Human Brain Collection Core	MTG	Healthy	27.2	Male	1	Aging095	1044	1652	0.242131	60.5327	one_group	1	Young	Oligodendrocyte
CATTGAGTCGTTAGTG-1	P001	Aging111	NIMH Human Brain Collection Core	MTG	Healthy	26.1	Male	1	Aging111	3793	9641	0.7883	10.3724	one_group	21	Young	ExN
CATTGAGTCTTACCAT-1	P001	Aging073	NIMH Human Brain Collection Core	MTG	Healthy	64.3	Female	1	Aging073	4620	13705	0.861	7.29767	one_group	6	Aged	ExN
CATTGCCAGGCATTTC-1	P001	Aging095	NIMH Human Brain Collection Core	MTG	Healthy	27.2	Male	1	Aging095	2172	4755	0.147213	21.0305	one_group	1	Young	Oligodendrocyte
CATTGCCAGTAATACG-1	P001	Aging095	NIMH Human Brain Collection Core	MTG	Healthy	27.2	Male	1	Aging095	1725	3054	0.425671	32.7439	one_group	1	Young	Oligodendrocyte
CATTGTTAGTCCCGGT-1	P001	Aging095	NIMH Human Brain Collection Core	MTG	Healthy	27.2	Male	1	Aging095	2191	5003	0.459724	19.988	one_group	4	Young	Oligodendrocyte
CATTGTTCAGTCGGAA-1	P001	Aging099	NIMH Human Brain Collection Core	MTG	Healthy	78	Male	1	Aging099	2259	4142	0.265572	24.1429	one_group	10	Aged	OPC
CATTTCAAGACCAGCA-1	P001	Aging080	NIMH Human Brain Collection Core	MTG	Healthy	21.5	Female	1	Aging080	3856	10685	0.243332	9.36067	one_group	10	Young	OPC
CATTTCAAGCATCTTG-1	P001	Aging073	NIMH Human Brain Collection Core	MTG	Healthy	64.3	Female	1	Aging073	6125	23740	0.652906	4.21283	one_group	8	Aged	InN
CATTTCAGTGACCTGC-1	P001	Aging069	NIMH Human Brain Collection Core	MTG	Healthy	85.2	Male	1	Aging069	4559	13975	0.193202	7.15615	one_group	6	Aged	ExN
CATTTCAGTTGCGAAG-1	P001	Aging073	NIMH Human Brain Collection Core	MTG	Healthy	64.3	Female	1	Aging073	2277	5454	0.0733407	18.3352	one_group	1	Aged	Oligodendrocyte
CCAAGCGCAAACCATC-1	P001	Aging073	NIMH Human Brain Collection Core	MTG	Healthy	64.3	Female	1	Aging073	3943	12695	0.0630169	7.87836	one_group	10	Aged	OPC
CCAAGCGTCAAGTGTC-1	P001	Aging099	NIMH Human Brain Collection Core	MTG	Healthy	78	Male	1	Aging099	6359	24123	0.0455996	4.14594	one_group	11	Aged	ExN
CCACAAAAGCGTGCCT-1	P001	Aging080	NIMH Human Brain Collection Core	MTG	Healthy	21.5	Female	1	Aging080	4417	12429	0.627565	8.0457	one_group	21	Young	ExN
CCACAAACAATTGAAG-1	P001	Aging069	NIMH Human Brain Collection Core	MTG	Healthy	85.2	Male	1	Aging069	7548	39867	0.198159	2.50853	one_group	6	Aged	ExN
CCACAAAGTAGCCCTG-1	P001	Aging095	NIMH Human Brain Collection Core	MTG	Healthy	27.2	Male	1	Aging095	1763	3144	0.0636132	31.8167	one_group	5	Young	Astrocyte
CCACAAAGTAGTGATA-1	P001	Aging069	NIMH Human Brain Collection Core	MTG	Healthy	85.2	Male	1	Aging069	6680	29015	0.0585904	3.44649	one_group	6	Aged	ExN
CCACAAAGTCGTCAGC-1	P001	Aging103	NIMH Human Brain Collection Core	MTG	Healthy	71.8	Female	1	Aging103	2106	3328	0.120192	30.0571	one_group	14	Aged	Microglia
CCACAAATCATGACAC-1	P001	Aging069	NIMH Human Brain Collection Core	MTG	Healthy	85.2	Male	1	Aging069	6199	24489	1.23321	4.08347	one_group	8	Aged	InN
CCACAAATCGGCAGTC-1	P001	Aging099	NIMH Human Brain Collection Core	MTG	Healthy	78	Male	1	Aging099	4932	15024	0.0532481	6.65646	one_group	15	Aged	InN
CCACAAATCTTAGCCC-1	P001	Aging080	NIMH Human Brain Collection Core	MTG	Healthy	21.5	Female	1	Aging080	7665	44466	0.14393	2.24901	one_group	6	Young	ExN
CCACACTAGTCTACCA-1	P001	Aging103	NIMH Human Brain Collection Core	MTG	Healthy	71.8	Female	1	Aging103	8085	50178	0.422496	1.99298	one_group	11	Aged	ExN
CCACACTCAGTTAAAG-1	P001	Aging073	NIMH Human Brain Collection Core	MTG	Healthy	64.3	Female	1	Aging073	8040	55387	0.402622	1.80561	one_group	11	Aged	ExN
CCACACTGTATCGCAT-1	P001	Aging069	NIMH Human Brain Collection Core	MTG	Healthy	85.2	Male	1	Aging069	2961	6907	0.0579123	14.4781	one_group	6	Aged	ExN
CCACACTGTTGGGATG-1	P001	Aging080	NIMH Human Brain Collection Core	MTG	Healthy	21.5	Female	1	Aging080	8668	56717	0.721124	1.76326	one_group	11	Young	ExN
CCACCATAGGTGAGAA-1	P001	Aging103	NIMH Human Brain Collection Core	MTG	Healthy	71.8	Female	1	Aging103	3954	10561	0.350346	9.47329	one_group	8	Aged	InN
CCACCATCATCACCAA-1	P001	Aging103	NIMH Human Brain Collection Core	MTG	Healthy	71.8	Female	1	Aging103	6931	32542	0.29193	3.07314	one_group	6	Aged	ExN
CCACCATGTATGTCAC-1	P001	Aging073	NIMH Human Brain Collection Core	MTG	Healthy	64.3	Female	1	Aging073	7455	43361	0.246766	2.30627	one_group	6	Aged	ExN
CCACCATTCTGCGAGC-1	P001	Aging103	NIMH Human Brain Collection Core	MTG	Healthy	71.8	Female	1	Aging103	8472	57785	0.107294	1.73064	one_group	6	Aged	ExN
CCACGAGGTTGCATCA-1	P001	Aging095	NIMH Human Brain Collection Core	MTG	Healthy	27.2	Male	1	Aging095	2355	5194	0.442819	19.2567	one_group	1	Young	Oligodendrocyte
CCACGAGTCGAGATAA-1	P001	Aging080	NIMH Human Brain Collection Core	MTG	Healthy	21.5	Female	1	Aging080	4529	12564	0.310411	7.96052	one_group	8	Young	InN
CCACGTTGTGGCTGAA-1	P001	Aging080	NIMH Human Brain Collection Core	MTG	Healthy	21.5	Female	1	Aging080	7153	29555	0.287599	3.38398	one_group	11	Young	ExN
CCACGTTTCAACACGT-1	P001	Aging103	NIMH Human Brain Collection Core	MTG	Healthy	71.8	Female	1	Aging103	6657	29792	0.275242	3.35672	one_group	6	Aged	ExN
CCACTTGAGGAAAGAC-1	P001	Aging073	NIMH Human Brain Collection Core	MTG	Healthy	64.3	Female	1	Aging073	6692	33985	0.726791	2.94265	one_group	11	Aged	ExN
CCACTTGCACGCAAAG-1	P001	Aging103	NIMH Human Brain Collection Core	MTG	Healthy	71.8	Female	1	Aging103	4400	12408	0.12089	8.05932	one_group	6	Aged	ExN
CCACTTGTCCACAGCG-1	P001	Aging099	NIMH Human Brain Collection Core	MTG	Healthy	78	Male	1	Aging099	6645	27313	0.212353	3.66206	one_group	19	Aged	Indeterminate
CCATAAGAGGGAGGCA-1	P001	Aging095	NIMH Human Brain Collection Core	MTG	Healthy	27.2	Male	1	Aging095	1098	1625	0.123077	61.5385	one_group	1	Young	Oligodendrocyte
CCATAAGCAAGAGTTA-1	P001	Aging095	NIMH Human Brain Collection Core	MTG	Healthy	27.2	Male	1	Aging095	1668	2523	8.24415	39.6354	one_group	7	Young	Indeterminate
CCATAAGTCTACTATC-1	P001	Aging103	NIMH Human Brain Collection Core	MTG	Healthy	71.8	Female	1	Aging103	6533	29045	0.368394	3.44317	one_group	6	Aged	ExN
CCATCACAGTATGATG-1	P001	Aging088	NIMH Human Brain Collection Core	MTG	Healthy	26.2	Female	1	Aging088	8035	43904	0.161716	2.2778	one_group	6	Young	ExN
CCATCACAGTGAGTGC-1	P001	Aging111	NIMH Human Brain Collection Core	MTG	Healthy	26.1	Male	1	Aging111	2647	5511	0.127019	18.1455	one_group	10	Young	OPC
CCATCACGTCCAAAGG-1	P001	Aging073	NIMH Human Brain Collection Core	MTG	Healthy	64.3	Female	1	Aging073	5456	23619	0.381049	4.23388	one_group	25	Aged	ExN
CCATCACTCGTCAGAT-1	P001	Aging099	NIMH Human Brain Collection Core	MTG	Healthy	78	Male	1	Aging099	2138	4330	0.0230947	23.0947	one_group	4	Aged	Oligodendrocyte
CCCAACTCACGAAGAC-1	P001	Aging069	NIMH Human Brain Collection Core	MTG	Healthy	85.2	Male	1	Aging069	1882	3464	0.404157	28.8934	one_group	20	Aged	Mural
CCCAACTTCGTGCGAC-1	P001	Aging103	NIMH Human Brain Collection Core	MTG	Healthy	71.8	Female	1	Aging103	3767	10236	0.302853	9.76944	one_group	15	Aged	InN
CCCATTGAGATGGTAT-1	P001	Aging069	NIMH Human Brain Collection Core	MTG	Healthy	85.2	Male	1	Aging069	4406	13394	0.291175	7.46659	one_group	8	Aged	InN
CCCATTGCAGGAATAT-1	P001	Aging099	NIMH Human Brain Collection Core	MTG	Healthy	78	Male	1	Aging099	3037	6773	0.369113	14.7645	one_group	9	Aged	ExN
CCCATTGGTATCAAGA-1	P001	Aging080	NIMH Human Brain Collection Core	MTG	Healthy	21.5	Female	1	Aging080	7067	31120	0.321337	3.21337	one_group	18	Young	Indeterminate
CCCGAAGCAAGCCATT-1	P001	Aging088	NIMH Human Brain Collection Core	MTG	Healthy	26.2	Female	1	Aging088	7819	43960	0.21838	2.27485	one_group	6	Young	ExN
CCCGAAGCAAGCTGTT-1	P001	Aging103	NIMH Human Brain Collection Core	MTG	Healthy	71.8	Female	1	Aging103	2503	5546	0.126217	18.031	one_group	5	Aged	Astrocyte
CCCGAAGGTACTTCCC-1	P001	Aging099	NIMH Human Brain Collection Core	MTG	Healthy	78	Male	1	Aging099	978	1298	4.69954	77.0416	one_group	7	Aged	Indeterminate
CCCGAAGGTCTCTCCA-1	P001	Aging073	NIMH Human Brain Collection Core	MTG	Healthy	64.3	Female	1	Aging073	2867	7775	0.154341	12.8617	one_group	1	Aged	Oligodendrocyte
CCCGAAGTCCGGTTCT-1	P001	Aging095	NIMH Human Brain Collection Core	MTG	Healthy	27.2	Male	1	Aging095	3475	9892	0.0808734	10.1092	one_group	10	Young	OPC
CCCTCAACAAAGGCTG-1	P001	Aging095	NIMH Human Brain Collection Core	MTG	Healthy	27.2	Male	1	Aging095	7906	46884	0.204761	2.13315	one_group	9	Young	ExN
CCCTCAAGTTTCGGCG-1	P001	Aging099	NIMH Human Brain Collection Core	MTG	Healthy	78	Male	1	Aging099	5026	14345	0.167306	6.97156	one_group	6	Aged	ExN
CCCTCAATCAAGCGTT-1	P001	Aging095	NIMH Human Brain Collection Core	MTG	Healthy	27.2	Male	1	Aging095	2559	5022	0.657109	19.9164	one_group	15	Young	InN
CCCTCTCAGGTTCCAT-1	P001	Aging099	NIMH Human Brain Collection Core	MTG	Healthy	78	Male	1	Aging099	6694	32544	0.0860374	3.07276	one_group	12	Aged	InN
CCCTCTCCAGAGAATT-1	P001	Aging069	NIMH Human Brain Collection Core	MTG	Healthy	85.2	Male	1	Aging069	6541	28983	0.445089	3.45066	one_group	19	Aged	Indeterminate
CCCTCTCTCACCATCC-1	P001	Aging111	NIMH Human Brain Collection Core	MTG	Healthy	26.1	Male	1	Aging111	5318	17064	0.228551	5.86132	one_group	8	Young	InN
CCCTCTCTCTACACAG-1	P001	Aging080	NIMH Human Brain Collection Core	MTG	Healthy	21.5	Female	1	Aging080	8933	65372	0.487977	1.52985	one_group	6	Young	ExN
CCCTCTCTCTCCACTG-1	P001	Aging095	NIMH Human Brain Collection Core	MTG	Healthy	27.2	Male	1	Aging095	1870	3834	0.156495	26.0824	one_group	1	Young	Oligodendrocyte
CCCTGATAGCAAACAT-1	P001	Aging111	NIMH Human Brain Collection Core	MTG	Healthy	26.1	Male	1	Aging111	6884	32584	0.0337589	3.06946	one_group	6	Young	ExN
CCCTGATAGCGAACTG-1	P001	Aging088	NIMH Human Brain Collection Core	MTG	Healthy	26.2	Female	1	Aging088	6051	23903	0.221729	4.18393	one_group	21	Young	ExN
CCCTGATGTCCTATAG-1	P001	Aging103	NIMH Human Brain Collection Core	MTG	Healthy	71.8	Female	1	Aging103	8042	47658	0.222418	2.09846	one_group	11	Aged	ExN
CCCTGATTCGAGATGG-1	P001	Aging073	NIMH Human Brain Collection Core	MTG	Healthy	64.3	Female	1	Aging073	5904	27020	0.42191	3.70124	one_group	25	Aged	ExN
CCCTGATTCGGCATAT-1	P001	Aging073	NIMH Human Brain Collection Core	MTG	Healthy	64.3	Female	1	Aging073	8678	71781	0.1825	1.39318	one_group	11	Aged	ExN
CCCTTAGAGCTAAACA-1	P001	Aging080	NIMH Human Brain Collection Core	MTG	Healthy	21.5	Female	1	Aging080	8198	52851	0.157045	1.89233	one_group	6	Young	ExN
CCGAACGCACGACCTG-1	P001	Aging111	NIMH Human Brain Collection Core	MTG	Healthy	26.1	Male	1	Aging111	4117	11945	0.34324	8.3717	one_group	8	Young	InN
CCGATCTTCTATGTGG-1	P001	Aging073	NIMH Human Brain Collection Core	MTG	Healthy	64.3	Female	1	Aging073	5485	22474	0.200231	4.44959	one_group	12	Aged	InN
CCGATGGCACAAGTGG-1	P001	Aging073	NIMH Human Brain Collection Core	MTG	Healthy	64.3	Female	1	Aging073	6113	25472	0.168813	3.92603	one_group	6	Aged	ExN
CCGATGGCACTTCTCG-1	P001	Aging111	NIMH Human Brain Collection Core	MTG	Healthy	26.1	Male	1	Aging111	7843	51245	0.0878134	1.95156	one_group	6	Young	ExN
CCGATGGTCCGAGCTG-1	P001	Aging111	NIMH Human Brain Collection Core	MTG	Healthy	26.1	Male	1	Aging111	5977	21675	0.0738178	4.61404	one_group	6	Young	ExN
CCGCAAGGTCCGCAGT-1	P001	Aging095	NIMH Human Brain Collection Core	MTG	Healthy	27.2	Male	1	Aging095	1720	3583	0.195367	27.9096	one_group	1	Young	Oligodendrocyte
CCGCAAGGTCTGTAAC-1	P001	Aging069	NIMH Human Brain Collection Core	MTG	Healthy	85.2	Male	1	Aging069	1838	3460	0.0867052	28.9017	one_group	1	Aged	Oligodendrocyte
CCGCAAGGTGGACTGA-1	P001	Aging069	NIMH Human Brain Collection Core	MTG	Healthy	85.2	Male	1	Aging069	6575	31023	0.261097	3.22373	one_group	6	Aged	ExN
CCGCAAGGTTGCTTGA-1	P001	Aging088	NIMH Human Brain Collection Core	MTG	Healthy	26.2	Female	1	Aging088	2031	3484	0.229621	28.7026	one_group	8	Young	InN
CCGCAAGTCTAGTTCT-1	P001	Aging073	NIMH Human Brain Collection Core	MTG	Healthy	64.3	Female	1	Aging073	1743	3341	0.149656	29.9312	one_group	1	Aged	Oligodendrocyte
CCGGACAAGGGCTAAC-1	P001	Aging073	NIMH Human Brain Collection Core	MTG	Healthy	64.3	Female	1	Aging073	5698	21469	0.228236	4.6581	one_group	6	Aged	ExN
CCGGACAAGTCGTTAC-1	P001	Aging095	NIMH Human Brain Collection Core	MTG	Healthy	27.2	Male	1	Aging095	2199	4589	0.087165	21.7912	one_group	1	Young	Oligodendrocyte
CCGGACAGTATGCTTG-1	P001	Aging099	NIMH Human Brain Collection Core	MTG	Healthy	78	Male	1	Aging099	5209	17622	0.062422	5.67505	one_group	12	Aged	InN
CCGGACAGTCGCACAC-1	P001	Aging099	NIMH Human Brain Collection Core	MTG	Healthy	78	Male	1	Aging099	2530	5494	0.0364034	18.2017	one_group	4	Aged	Oligodendrocyte
CCGGACAGTTGCCGAC-1	P001	Aging073	NIMH Human Brain Collection Core	MTG	Healthy	64.3	Female	1	Aging073	4591	15590	0.179602	6.41519	one_group	6	Aged	ExN
CCGGACATCACTCTTA-1	P001	Aging095	NIMH Human Brain Collection Core	MTG	Healthy	27.2	Male	1	Aging095	8267	50419	0.130903	1.98346	one_group	9	Young	ExN
CCGGGTAAGACTTGTC-1	P001	Aging073	NIMH Human Brain Collection Core	MTG	Healthy	64.3	Female	1	Aging073	3676	10216	0.371966	9.78857	one_group	6	Aged	ExN
CCGGTAGAGATGAAGG-1	P001	Aging080	NIMH Human Brain Collection Core	MTG	Healthy	21.5	Female	1	Aging080	7339	40340	0.361924	2.47911	one_group	6	Young	ExN
CCGGTAGGTCCAAAGG-1	P001	Aging073	NIMH Human Brain Collection Core	MTG	Healthy	64.3	Female	1	Aging073	1411	2291	0.0436491	43.6491	one_group	1	Aged	Oligodendrocyte
CCGGTAGGTGACTAAA-1	P001	Aging080	NIMH Human Brain Collection Core	MTG	Healthy	21.5	Female	1	Aging080	6943	32771	0.35092	3.05176	one_group	17	Young	InN
CCGGTAGGTTGAGGAC-1	P001	Aging099	NIMH Human Brain Collection Core	MTG	Healthy	78	Male	1	Aging099	7990	40049	0.287148	2.49707	one_group	11	Aged	ExN
CCGGTGAAGAAGCTGC-1	P001	Aging103	NIMH Human Brain Collection Core	MTG	Healthy	71.8	Female	1	Aging103	6485	30107	0.186003	3.3216	one_group	6	Aged	ExN
CCGGTGAAGGTCACCC-1	P001	Aging080	NIMH Human Brain Collection Core	MTG	Healthy	21.5	Female	1	Aging080	8205	47716	0.243105	2.09582	one_group	6	Young	ExN
CCGGTGACATACTGTG-1	P001	Aging099	NIMH Human Brain Collection Core	MTG	Healthy	78	Male	1	Aging099	2765	5548	2.43331	18.031	one_group	17	Aged	InN
CCGTAGGAGAGGTGCT-1	P001	Aging095	NIMH Human Brain Collection Core	MTG	Healthy	27.2	Male	1	Aging095	2116	4221	0.0473821	23.6967	one_group	4	Young	Oligodendrocyte
CCGTTCAGTAGCGAGT-1	P001	Aging095	NIMH Human Brain Collection Core	MTG	Healthy	27.2	Male	1	Aging095	2213	4433	0.135349	22.5683	one_group	1	Young	Oligodendrocyte
CCTAACCAGCAATTAG-1	P001	Aging088	NIMH Human Brain Collection Core	MTG	Healthy	26.2	Female	1	Aging088	5523	17909	0.156346	5.58441	one_group	6	Young	ExN
CCTAACCAGCAGGCAT-1	P001	Aging099	NIMH Human Brain Collection Core	MTG	Healthy	78	Male	1	Aging099	5763	21048	0.128278	4.75172	one_group	19	Aged	Indeterminate
CCTAACCGTATTGCCA-1	P001	Aging069	NIMH Human Brain Collection Core	MTG	Healthy	85.2	Male	1	Aging069	7814	48076	0.451369	2.08013	one_group	25	Aged	ExN
CCTAACCGTTTCCATT-1	P001	Aging099	NIMH Human Brain Collection Core	MTG	Healthy	78	Male	1	Aging099	2356	5127	0	19.5046	one_group	1	Aged	Oligodendrocyte
CCTAACCTCTCGTTTA-1	P001	Aging080	NIMH Human Brain Collection Core	MTG	Healthy	21.5	Female	1	Aging080	1582	2452	6.76998	40.783	one_group	7	Young	Indeterminate
CCTAAGAAGGATATAC-1	P001	Aging103	NIMH Human Brain Collection Core	MTG	Healthy	71.8	Female	1	Aging103	6775	29530	0.321707	3.3865	one_group	25	Aged	ExN
CCTAAGAAGTCACTGT-1	P001	Aging080	NIMH Human Brain Collection Core	MTG	Healthy	21.5	Female	1	Aging080	2485	5067	4.18394	19.7472	one_group	11	Young	ExN
CCTAAGAGTTGGACCC-1	P001	Aging069	NIMH Human Brain Collection Core	MTG	Healthy	85.2	Male	1	Aging069	486	629	0.158983	158.983	one_group	7	Aged	Indeterminate
CCTAAGATCGAACTCA-1	P001	Aging080	NIMH Human Brain Collection Core	MTG	Healthy	21.5	Female	1	Aging080	7084	35535	0.326439	2.81444	one_group	9	Young	ExN
CCTAAGATCGTCTAAG-1	P001	Aging099	NIMH Human Brain Collection Core	MTG	Healthy	78	Male	1	Aging099	1599	2722	0.0367377	36.7377	one_group	1	Aged	Oligodendrocyte
CCTATCGAGTACAGCG-1	P001	Aging095	NIMH Human Brain Collection Core	MTG	Healthy	27.2	Male	1	Aging095	1712	3203	0.0936622	31.2207	one_group	1	Young	Oligodendrocyte
CCTATCGAGTTGTAGA-1	P001	Aging069	NIMH Human Brain Collection Core	MTG	Healthy	85.2	Male	1	Aging069	6254	26126	0.241139	3.82775	one_group	6	Aged	ExN
CCTATCGCAAATCGGG-1	P001	Aging088	NIMH Human Brain Collection Core	MTG	Healthy	26.2	Female	1	Aging088	6649	26117	0.0765785	3.82907	one_group	6	Young	ExN
CCTATCGCAATGCAAA-1	P001	Aging088	NIMH Human Brain Collection Core	MTG	Healthy	26.2	Female	1	Aging088	5599	20348	0.417731	4.91473	one_group	15	Young	InN
CCTATCGCACGCGGTT-1	P001	Aging095	NIMH Human Brain Collection Core	MTG	Healthy	27.2	Male	1	Aging095	8007	56565	0.23336	1.76797	one_group	11	Young	ExN
CCTATCGCAGACCAGA-1	P001	Aging069	NIMH Human Brain Collection Core	MTG	Healthy	85.2	Male	1	Aging069	1435	2221	0.0900495	45.0248	one_group	4	Aged	Oligodendrocyte
CCTCAACGTAAGAACT-1	P001	Aging080	NIMH Human Brain Collection Core	MTG	Healthy	21.5	Female	1	Aging080	6918	33286	0.312444	3.00445	one_group	21	Young	ExN
CCTCACACACGTCGGT-1	P001	Aging111	NIMH Human Brain Collection Core	MTG	Healthy	26.1	Male	1	Aging111	5368	20412	0.421321	4.89956	one_group	8	Young	InN
CCTCACAGTGCATGTT-1	P001	Aging080	NIMH Human Brain Collection Core	MTG	Healthy	21.5	Female	1	Aging080	1195	1719	1.51251	58.1734	one_group	7	Young	Indeterminate
CCTCACAGTTCTCCTG-1	P001	Aging073	NIMH Human Brain Collection Core	MTG	Healthy	64.3	Female	1	Aging073	4345	13731	0.589906	7.28332	one_group	11	Aged	ExN
CCTCACATCGTGGTAT-1	P001	Aging095	NIMH Human Brain Collection Core	MTG	Healthy	27.2	Male	1	Aging095	2221	4685	0.170758	21.3493	one_group	1	Young	Oligodendrocyte
CCTCAGTAGGGTACGT-1	P001	Aging069	NIMH Human Brain Collection Core	MTG	Healthy	85.2	Male	1	Aging069	5015	17902	0.167579	5.58597	one_group	11	Aged	ExN
CCTCAGTCACACCGAC-1	P001	Aging095	NIMH Human Brain Collection Core	MTG	Healthy	27.2	Male	1	Aging095	2515	6036	0.0331345	16.57	one_group	1	Young	Oligodendrocyte
CCTCAGTCAGGACTAG-1	P001	Aging095	NIMH Human Brain Collection Core	MTG	Healthy	27.2	Male	1	Aging095	2253	5321	0.206728	18.797	one_group	1	Young	Oligodendrocyte
CCTCAGTGTATACCTG-1	P001	Aging069	NIMH Human Brain Collection Core	MTG	Healthy	85.2	Male	1	Aging069	1471	2461	0.0406339	40.6339	one_group	7	Aged	Indeterminate
CCTCAGTTCGTCTAAG-1	P001	Aging080	NIMH Human Brain Collection Core	MTG	Healthy	21.5	Female	1	Aging080	4594	12173	1.56083	8.2149	one_group	12	Young	InN
CCTCATGCACTAGAGG-1	P001	Aging080	NIMH Human Brain Collection Core	MTG	Healthy	21.5	Female	1	Aging080	8109	41755	0.450245	2.39504	one_group	6	Young	ExN
CCTCATGTCACAATGC-1	P001	Aging111	NIMH Human Brain Collection Core	MTG	Healthy	26.1	Male	1	Aging111	4160	12216	0.0982318	8.18599	one_group	15	Young	InN
CCTCATGTCCTTATAC-1	P001	Aging095	NIMH Human Brain Collection Core	MTG	Healthy	27.2	Male	1	Aging095	2007	4232	0.118147	23.6295	one_group	1	Young	Oligodendrocyte
CCTCCAAAGCGCTGCT-1	P001	Aging095	NIMH Human Brain Collection Core	MTG	Healthy	27.2	Male	1	Aging095	4622	13927	0.516981	7.18133	one_group	8	Young	InN
CCTCCTCCAATTGCTG-1	P001	Aging069	NIMH Human Brain Collection Core	MTG	Healthy	85.2	Male	1	Aging069	3958	10686	0.0655063	9.35891	one_group	5	Aged	Astrocyte
CCTCCTCCAGAGAGGG-1	P001	Aging088	NIMH Human Brain Collection Core	MTG	Healthy	26.2	Female	1	Aging088	2026	3592	0.389755	27.8552	one_group	20	Young	Mural
CCTCCTCCAGTCGGAA-1	P001	Aging069	NIMH Human Brain Collection Core	MTG	Healthy	85.2	Male	1	Aging069	3432	7993	0.0625547	12.5125	one_group	5	Aged	Astrocyte
CCTCCTCTCTGTCGTC-1	P001	Aging099	NIMH Human Brain Collection Core	MTG	Healthy	78	Male	1	Aging099	4044	10443	0.823518	9.57579	one_group	12	Aged	InN
CCTCTAGGTGATCGTT-1	P001	Aging069	NIMH Human Brain Collection Core	MTG	Healthy	85.2	Male	1	Aging069	1222	1929	0.155521	51.8672	one_group	1	Aged	Oligodendrocyte
CCTCTCCAGATGACCG-1	P001	Aging088	NIMH Human Brain Collection Core	MTG	Healthy	26.2	Female	1	Aging088	6846	34480	0.11891	2.90048	one_group	11	Young	ExN
CCTCTCCCAATTGCCA-1	P001	Aging080	NIMH Human Brain Collection Core	MTG	Healthy	21.5	Female	1	Aging080	4134	11973	0.542888	8.35352	one_group	6	Young	ExN
CCTCTCCGTCACTTCC-1	P001	Aging099	NIMH Human Brain Collection Core	MTG	Healthy	78	Male	1	Aging099	6737	32571	0.196494	3.07059	one_group	19	Aged	Indeterminate
CCTGCATCAATGGGTG-1	P001	Aging073	NIMH Human Brain Collection Core	MTG	Healthy	64.3	Female	1	Aging073	5998	26860	0.424423	3.72315	one_group	11	Aged	ExN
CCTGCATCACACTGGC-1	P001	Aging095	NIMH Human Brain Collection Core	MTG	Healthy	27.2	Male	1	Aging095	2005	3785	0.924703	26.4201	one_group	1	Young	Oligodendrocyte
CCTGTTGAGGCCTAGA-1	P001	Aging069	NIMH Human Brain Collection Core	MTG	Healthy	85.2	Male	1	Aging069	2964	6311	0.728886	15.8453	one_group	21	Aged	ExN
CCTGTTGCAGAAATTG-1	P001	Aging073	NIMH Human Brain Collection Core	MTG	Healthy	64.3	Female	1	Aging073	5304	20433	0.274066	4.89428	one_group	11	Aged	ExN
CCTGTTGGTACGGTTT-1	P001	Aging069	NIMH Human Brain Collection Core	MTG	Healthy	85.2	Male	1	Aging069	3398	8363	1.30336	11.9574	one_group	9	Aged	ExN
CCTGTTGGTGGGCTCT-1	P001	Aging111	NIMH Human Brain Collection Core	MTG	Healthy	26.1	Male	1	Aging111	5148	15855	0.0189215	6.30756	one_group	6	Young	ExN
CCTGTTGTCGCCTTTG-1	P001	Aging095	NIMH Human Brain Collection Core	MTG	Healthy	27.2	Male	1	Aging095	2184	4338	0.368834	23.0521	one_group	1	Young	Oligodendrocyte
CCTTCAGAGGTGAGAA-1	P001	Aging099	NIMH Human Brain Collection Core	MTG	Healthy	78	Male	1	Aging099	1677	2916	0.171468	34.2936	one_group	1	Aged	Oligodendrocyte
CCTTCAGCAGAACTTC-1	P001	Aging080	NIMH Human Brain Collection Core	MTG	Healthy	21.5	Female	1	Aging080	8105	47218	0.866195	2.11793	one_group	18	Young	Indeterminate
CCTTCAGCAGGTTCCG-1	P001	Aging073	NIMH Human Brain Collection Core	MTG	Healthy	64.3	Female	1	Aging073	6200	31797	0.0912036	3.14505	one_group	6	Aged	ExN
CCTTCAGCATATGCGT-1	P001	Aging099	NIMH Human Brain Collection Core	MTG	Healthy	78	Male	1	Aging099	8652	53223	0.15219	1.87896	one_group	11	Aged	ExN
CCTTCAGGTGTACGCC-1	P001	Aging099	NIMH Human Brain Collection Core	MTG	Healthy	78	Male	1	Aging099	1082	1467	0.0681663	68.1663	one_group	20	Aged	Mural
CCTTCAGTCGATTCCC-1	P001	Aging080	NIMH Human Brain Collection Core	MTG	Healthy	21.5	Female	1	Aging080	6932	31681	0.912219	3.15657	one_group	8	Young	InN
CCTTCAGTCGCCGAAC-1	P001	Aging103	NIMH Human Brain Collection Core	MTG	Healthy	71.8	Female	1	Aging103	2556	5483	0.0364764	18.2415	one_group	5	Aged	Astrocyte
CCTTGTGAGGCAGGGA-1	P001	Aging088	NIMH Human Brain Collection Core	MTG	Healthy	26.2	Female	1	Aging088	2517	4691	3.9224	21.3174	one_group	8	Young	InN
CCTTGTGAGGCCACTC-1	P001	Aging099	NIMH Human Brain Collection Core	MTG	Healthy	78	Male	1	Aging099	5973	22187	0.0631	4.50816	one_group	11	Aged	ExN
CCTTGTGGTCACTACA-1	P001	Aging073	NIMH Human Brain Collection Core	MTG	Healthy	64.3	Female	1	Aging073	6193	28907	0.211022	3.45961	one_group	6	Aged	ExN
CCTTGTGGTTCCGCGA-1	P001	Aging111	NIMH Human Brain Collection Core	MTG	Healthy	26.1	Male	1	Aging111	2601	5990	0.033389	16.6945	one_group	5	Young	Astrocyte
CCTTGTGGTTCTGACA-1	P001	Aging080	NIMH Human Brain Collection Core	MTG	Healthy	21.5	Female	1	Aging080	4121	9543	0.324845	10.48	one_group	8	Young	InN
CCTTTGGAGTGCCAGA-1	P001	Aging099	NIMH Human Brain Collection Core	MTG	Healthy	78	Male	1	Aging099	4409	12034	0.299152	8.30979	one_group	12	Aged	InN
CCTTTGGGTAACGCGA-1	P001	Aging088	NIMH Human Brain Collection Core	MTG	Healthy	26.2	Female	1	Aging088	4909	14275	0.0840631	7.00525	one_group	6	Young	ExN
CGAAGGAAGCGAGTAC-1	P001	Aging103	NIMH Human Brain Collection Core	MTG	Healthy	71.8	Female	1	Aging103	2922	6703	1.05923	14.9187	one_group	17	Aged	InN
CGAAGGAAGTCAGGGT-1	P001	Aging088	NIMH Human Brain Collection Core	MTG	Healthy	26.2	Female	1	Aging088	5962	21299	0.0751209	4.6955	one_group	21	Young	ExN
CGAAGGAAGTTAGTGA-1	P001	Aging095	NIMH Human Brain Collection Core	MTG	Healthy	27.2	Male	1	Aging095	3013	6219	0.434153	16.0798	one_group	4	Young	Oligodendrocyte
CGAAGGACAAGCACAG-1	P001	Aging099	NIMH Human Brain Collection Core	MTG	Healthy	78	Male	1	Aging099	7201	32526	0.0553403	3.07484	one_group	18	Aged	Indeterminate
CGAAGGACAGCGCTTG-1	P001	Aging103	NIMH Human Brain Collection Core	MTG	Healthy	71.8	Female	1	Aging103	7275	32928	0.34621	3.03711	one_group	6	Aged	ExN
CGAAGGAGTTAAAGTG-1	P001	Aging103	NIMH Human Brain Collection Core	MTG	Healthy	71.8	Female	1	Aging103	5254	19418	0.643733	5.15013	one_group	21	Aged	ExN
CGAAGGAGTTGACTGT-1	P001	Aging103	NIMH Human Brain Collection Core	MTG	Healthy	71.8	Female	1	Aging103	8049	46820	0.279795	2.13625	one_group	9	Aged	ExN
CGAAGTTAGGTGCGAT-1	P001	Aging069	NIMH Human Brain Collection Core	MTG	Healthy	85.2	Male	1	Aging069	8014	48145	0.359331	2.07723	one_group	11	Aged	ExN
CGAAGTTCATTGTAGC-1	P001	Aging069	NIMH Human Brain Collection Core	MTG	Healthy	85.2	Male	1	Aging069	5872	20647	0.455272	4.84402	one_group	21	Aged	ExN
CGAAGTTGTTTCTTAC-1	P001	Aging080	NIMH Human Brain Collection Core	MTG	Healthy	21.5	Female	1	Aging080	7480	37062	0.909287	2.6984	one_group	8	Young	InN
CGAATTGAGAGCATAT-1	P001	Aging073	NIMH Human Brain Collection Core	MTG	Healthy	64.3	Female	1	Aging073	5309	20272	0.167719	4.93291	one_group	6	Aged	ExN
CGAATTGCATCAGCGC-1	P001	Aging073	NIMH Human Brain Collection Core	MTG	Healthy	64.3	Female	1	Aging073	5739	24678	0.210714	4.05236	one_group	21	Aged	ExN
CGAATTGTCACTGTCC-1	P001	Aging095	NIMH Human Brain Collection Core	MTG	Healthy	27.2	Male	1	Aging095	2498	5662	0.211939	17.6616	one_group	1	Young	Oligodendrocyte
CGAATTGTCTCGTCGT-1	P001	Aging099	NIMH Human Brain Collection Core	MTG	Healthy	78	Male	1	Aging099	3942	9869	0.719424	10.1348	one_group	8	Aged	InN
CGACAGCCAGGACGAT-1	P001	Aging095	NIMH Human Brain Collection Core	MTG	Healthy	27.2	Male	1	Aging095	8167	53734	0.429895	1.86109	one_group	11	Young	ExN
CGACAGCGTAGACACG-1	P001	Aging080	NIMH Human Brain Collection Core	MTG	Healthy	21.5	Female	1	Aging080	6957	37268	0.220028	2.68334	one_group	6	Young	ExN
CGACAGCGTGCGAACA-1	P001	Aging111	NIMH Human Brain Collection Core	MTG	Healthy	26.1	Male	1	Aging111	1152	2149	0.0465333	46.5333	one_group	7	Young	Indeterminate
CGACAGCTCGGCTGAC-1	P001	Aging080	NIMH Human Brain Collection Core	MTG	Healthy	21.5	Female	1	Aging080	8565	52823	0.308578	1.89322	one_group	6	Young	ExN
CGAGAAGAGGGTGAGG-1	P001	Aging073	NIMH Human Brain Collection Core	MTG	Healthy	64.3	Female	1	Aging073	1722	3011	0.0332116	33.2116	one_group	5	Aged	Astrocyte
CGAGAAGCAGGAAGTC-1	P001	Aging080	NIMH Human Brain Collection Core	MTG	Healthy	21.5	Female	1	Aging080	6368	26774	0.433256	3.73525	one_group	19	Young	Indeterminate
CGAGAAGTCACGTAGT-1	P001	Aging103	NIMH Human Brain Collection Core	MTG	Healthy	71.8	Female	1	Aging103	6574	26508	0.245209	3.77259	one_group	6	Aged	ExN
CGAGGAAAGCACAAAT-1	P001	Aging073	NIMH Human Brain Collection Core	MTG	Healthy	64.3	Female	1	Aging073	2024	4222	0.118427	23.6855	one_group	1	Aged	Oligodendrocyte
CGAGGAAGTTGTCTAG-1	P001	Aging099	NIMH Human Brain Collection Core	MTG	Healthy	78	Male	1	Aging099	7880	39136	0.273406	2.55539	one_group	6	Aged	ExN
CGAGGCTAGATGACAT-1	P001	Aging088	NIMH Human Brain Collection Core	MTG	Healthy	26.2	Female	1	Aging088	2582	4293	0.163056	23.2992	one_group	20	Young	Mural
CGAGGCTGTATCAGCT-1	P001	Aging111	NIMH Human Brain Collection Core	MTG	Healthy	26.1	Male	1	Aging111	3186	8245	0.206186	12.13	one_group	5	Young	Astrocyte
CGAGGCTGTGGGTATG-1	P001	Aging073	NIMH Human Brain Collection Core	MTG	Healthy	64.3	Female	1	Aging073	5111	18294	0.437302	5.46657	one_group	6	Aged	ExN
CGAGGCTTCACCGGTG-1	P001	Aging111	NIMH Human Brain Collection Core	MTG	Healthy	26.1	Male	1	Aging111	6914	42099	0.0688852	2.37564	one_group	11	Young	ExN
CGAGGCTTCCCTCGTA-1	P001	Aging103	NIMH Human Brain Collection Core	MTG	Healthy	71.8	Female	1	Aging103	3697	10762	0.204423	9.29454	one_group	10	Aged	OPC
CGAGTGCAGATAGCAT-1	P001	Aging069	NIMH Human Brain Collection Core	MTG	Healthy	85.2	Male	1	Aging069	2136	4398	0.136426	22.7376	one_group	1	Aged	Oligodendrocyte
CGAGTTACAAGCCTGC-1	P001	Aging073	NIMH Human Brain Collection Core	MTG	Healthy	64.3	Female	1	Aging073	5783	27089	0.254716	3.69181	one_group	6	Aged	ExN
CGATCGGAGGCTTCCG-1	P001	Aging099	NIMH Human Brain Collection Core	MTG	Healthy	78	Male	1	Aging099	1694	3169	0.473335	31.5557	one_group	1	Aged	Oligodendrocyte
CGATCGGAGGGTCTTT-1	P001	Aging080	NIMH Human Brain Collection Core	MTG	Healthy	21.5	Female	1	Aging080	4547	13805	0.449113	7.2448	one_group	6	Young	ExN
CGATCGGTCCTGTTAT-1	P001	Aging099	NIMH Human Brain Collection Core	MTG	Healthy	78	Male	1	Aging099	2739	5683	0.756643	17.5994	one_group	9	Aged	ExN
CGATGCGGTGTAAACA-1	P001	Aging099	NIMH Human Brain Collection Core	MTG	Healthy	78	Male	1	Aging099	3183	6754	0.340539	14.8082	one_group	10	Aged	OPC
CGATGCGTCATTCCTA-1	P001	Aging111	NIMH Human Brain Collection Core	MTG	Healthy	26.1	Male	1	Aging111	5792	20281	0.0443765	4.93145	one_group	6	Young	ExN
CGATGGCAGAATACAC-1	P001	Aging073	NIMH Human Brain Collection Core	MTG	Healthy	64.3	Female	1	Aging073	2620	7006	0.185555	14.2735	one_group	1	Aged	Oligodendrocyte
CGATGGCCAAAGGGCT-1	P001	Aging080	NIMH Human Brain Collection Core	MTG	Healthy	21.5	Female	1	Aging080	6979	32723	0.647862	3.05614	one_group	21	Young	ExN
CGATGGCCACCCTTGT-1	P001	Aging103	NIMH Human Brain Collection Core	MTG	Healthy	71.8	Female	1	Aging103	8235	49993	0.0960134	2.00044	one_group	11	Aged	ExN
CGATGGCTCCTATGGA-1	P001	Aging088	NIMH Human Brain Collection Core	MTG	Healthy	26.2	Female	1	Aging088	4490	13286	0.316122	7.52842	one_group	8	Young	InN
CGCAGGTAGGAGCAAA-1	P001	Aging073	NIMH Human Brain Collection Core	MTG	Healthy	64.3	Female	1	Aging073	4840	17677	0.345081	5.65707	one_group	6	Aged	ExN
CGCAGGTCACGTGTGC-1	P001	Aging099	NIMH Human Brain Collection Core	MTG	Healthy	78	Male	1	Aging099	6609	25545	0.477589	3.91543	one_group	18	Aged	Indeterminate
CGCAGGTGTCGAACGA-1	P001	Aging099	NIMH Human Brain Collection Core	MTG	Healthy	78	Male	1	Aging099	4039	9227	0.173404	10.8389	one_group	18	Aged	Indeterminate
CGCATAATCCAAGCTA-1	P001	Aging111	NIMH Human Brain Collection Core	MTG	Healthy	26.1	Male	1	Aging111	5083	16672	0.215931	5.99808	one_group	15	Young	InN
CGCATAATCGATCCCT-1	P001	Aging080	NIMH Human Brain Collection Core	MTG	Healthy	21.5	Female	1	Aging080	7996	49019	0.354964	2.04011	one_group	6	Young	ExN
CGCATGGAGTACGAGC-1	P001	Aging069	NIMH Human Brain Collection Core	MTG	Healthy	85.2	Male	1	Aging069	3295	7362	0.448248	13.5851	one_group	21	Aged	ExN
CGCATGGGTCTACGAT-1	P001	Aging095	NIMH Human Brain Collection Core	MTG	Healthy	27.2	Male	1	Aging095	1740	3768	0.185775	26.5393	one_group	7	Young	Indeterminate
CGCATGGTCTATCACT-1	P001	Aging088	NIMH Human Brain Collection Core	MTG	Healthy	26.2	Female	1	Aging088	5333	21301	0.0845031	4.69462	one_group	12	Young	InN
CGCATGGTCTCGCCTA-1	P001	Aging111	NIMH Human Brain Collection Core	MTG	Healthy	26.1	Male	1	Aging111	7805	51007	0.188209	1.96071	one_group	11	Young	ExN
CGCCAGACAACAGCCC-1	P001	Aging103	NIMH Human Brain Collection Core	MTG	Healthy	71.8	Female	1	Aging103	8546	53012	0.243341	1.88647	one_group	11	Aged	ExN
CGCCAGAGTCTACAGT-1	P001	Aging069	NIMH Human Brain Collection Core	MTG	Healthy	85.2	Male	1	Aging069	2297	4859	0.0411607	20.5804	one_group	1	Aged	Oligodendrocyte
CGCCAGATCTTCACAT-1	P001	Aging073	NIMH Human Brain Collection Core	MTG	Healthy	64.3	Female	1	Aging073	5169	17726	1.32009	5.64143	one_group	25	Aged	ExN
CGCCATTTCCAGCAAT-1	P001	Aging103	NIMH Human Brain Collection Core	MTG	Healthy	71.8	Female	1	Aging103	1168	1625	4.36923	61.5764	one_group	7	Aged	Indeterminate
CGCGTGAAGGTCCGAA-1	P001	Aging095	NIMH Human Brain Collection Core	MTG	Healthy	27.2	Male	1	Aging095	4409	15318	0.306829	6.52827	one_group	25	Young	ExN
CGCGTGACATTAGGCT-1	P001	Aging073	NIMH Human Brain Collection Core	MTG	Healthy	64.3	Female	1	Aging073	2036	4071	0.12282	24.564	one_group	10	Aged	OPC
CGCGTGAGTAGCGTAG-1	P001	Aging099	NIMH Human Brain Collection Core	MTG	Healthy	78	Male	1	Aging099	3309	7046	0.0709622	14.1965	one_group	10	Aged	OPC
CGCGTGAGTTGCTCCT-1	P001	Aging073	NIMH Human Brain Collection Core	MTG	Healthy	64.3	Female	1	Aging073	6250	30602	0.127443	3.26797	one_group	6	Aged	ExN
CGCGTGATCTACGGTA-1	P001	Aging103	NIMH Human Brain Collection Core	MTG	Healthy	71.8	Female	1	Aging103	3529	10163	0.186953	9.83961	one_group	12	Aged	InN
CGGAACCAGCCTAGGA-1	P001	Aging099	NIMH Human Brain Collection Core	MTG	Healthy	78	Male	1	Aging099	2936	6647	0.0902663	15.0466	one_group	10	Aged	OPC
CGGAACCCATACCACA-1	P001	Aging069	NIMH Human Brain Collection Core	MTG	Healthy	85.2	Male	1	Aging069	7270	35215	0.204458	2.83994	one_group	6	Aged	ExN
CGGAACCTCTTACGTT-1	P001	Aging088	NIMH Human Brain Collection Core	MTG	Healthy	26.2	Female	1	Aging088	5566	18320	0.152838	5.45911	one_group	6	Young	ExN
CGGAATTAGTAAGACT-1	P001	Aging095	NIMH Human Brain Collection Core	MTG	Healthy	27.2	Male	1	Aging095	3457	8370	0.0358423	11.9474	one_group	5	Young	Astrocyte
CGGAATTCACCAGCGT-1	P001	Aging080	NIMH Human Brain Collection Core	MTG	Healthy	21.5	Female	1	Aging080	8565	56279	0.291405	1.77689	one_group	6	Young	ExN
CGGAATTTCTTGCGCT-1	P001	Aging069	NIMH Human Brain Collection Core	MTG	Healthy	85.2	Male	1	Aging069	1903	3487	1.37654	28.6862	one_group	17	Aged	InN
CGGACACCACGTAACT-1	P001	Aging103	NIMH Human Brain Collection Core	MTG	Healthy	71.8	Female	1	Aging103	4229	12125	0.83299	8.24742	one_group	12	Aged	InN
CGGACACGTCATATGC-1	P001	Aging103	NIMH Human Brain Collection Core	MTG	Healthy	71.8	Female	1	Aging103	1799	3446	0.725479	29.0192	one_group	1	Aged	Oligodendrocyte
CGGACACGTGAGTTTC-1	P001	Aging095	NIMH Human Brain Collection Core	MTG	Healthy	27.2	Male	1	Aging095	7877	40006	0.344948	2.49988	one_group	11	Young	ExN
CGGACACGTTGTGGCC-1	P001	Aging073	NIMH Human Brain Collection Core	MTG	Healthy	64.3	Female	1	Aging073	8107	54021	0.166602	1.85127	one_group	6	Aged	ExN
CGGAGAAGTATCACGT-1	P001	Aging088	NIMH Human Brain Collection Core	MTG	Healthy	26.2	Female	1	Aging088	7314	33135	0.39837	3.01796	one_group	6	Young	ExN
CGGCAGTAGCTGGAGT-1	P001	Aging103	NIMH Human Brain Collection Core	MTG	Healthy	71.8	Female	1	Aging103	2828	6131	0.375143	16.3159	one_group	14	Aged	Microglia
CGGCAGTGTACTCGAT-1	P001	Aging080	NIMH Human Brain Collection Core	MTG	Healthy	21.5	Female	1	Aging080	5616	19729	0.709615	5.06919	one_group	6	Young	ExN
CGGGACTAGCACTCTA-1	P001	Aging111	NIMH Human Brain Collection Core	MTG	Healthy	26.1	Male	1	Aging111	7628	47605	0.0924273	2.10071	one_group	6	Young	ExN
CGGGACTCAACCGGAA-1	P001	Aging073	NIMH Human Brain Collection Core	MTG	Healthy	64.3	Female	1	Aging073	1966	4123	0.218288	24.2542	one_group	1	Aged	Oligodendrocyte
CGGGACTCATCTTAGG-1	P001	Aging103	NIMH Human Brain Collection Core	MTG	Healthy	71.8	Female	1	Aging103	4042	12034	0.0997175	8.31048	one_group	5	Aged	Astrocyte
CGGGCATAGACTGGGT-1	P001	Aging069	NIMH Human Brain Collection Core	MTG	Healthy	85.2	Male	1	Aging069	5488	22184	0.0631085	4.50775	one_group	6	Aged	ExN
CGGGCATGTGGAACAC-1	P001	Aging095	NIMH Human Brain Collection Core	MTG	Healthy	27.2	Male	1	Aging095	2202	4577	0.458816	21.8484	one_group	4	Young	Oligodendrocyte
CGGGTCACAGCTGTTA-1	P001	Aging080	NIMH Human Brain Collection Core	MTG	Healthy	21.5	Female	1	Aging080	9623	72791	0.386037	1.37393	one_group	6	Young	ExN
CGGGTCACAGTGACCC-1	P001	Aging099	NIMH Human Brain Collection Core	MTG	Healthy	78	Male	1	Aging099	6073	29199	0.119867	3.42501	one_group	11	Aged	ExN
CGGGTCAGTCACTCTC-1	P001	Aging088	NIMH Human Brain Collection Core	MTG	Healthy	26.2	Female	1	Aging088	2403	4742	0.274146	21.0881	one_group	6	Young	ExN
CGGGTGTCATTGTACG-1	P001	Aging111	NIMH Human Brain Collection Core	MTG	Healthy	26.1	Male	1	Aging111	585	719	0	139.276	one_group	7	Young	Indeterminate
CGGGTGTTCTCATGGA-1	P001	Aging069	NIMH Human Brain Collection Core	MTG	Healthy	85.2	Male	1	Aging069	4151	11646	0.309119	8.58664	one_group	21	Aged	ExN
CGGTCAGAGATCGGTG-1	P001	Aging103	NIMH Human Brain Collection Core	MTG	Healthy	71.8	Female	1	Aging103	6329	26963	0.730631	3.70892	one_group	25	Aged	ExN
CGGTCAGTCAGGACGA-1	P001	Aging080	NIMH Human Brain Collection Core	MTG	Healthy	21.5	Female	1	Aging080	6746	33575	0.22338	2.97867	one_group	11	Young	ExN
CGGTCAGTCCTCACGT-1	P001	Aging073	NIMH Human Brain Collection Core	MTG	Healthy	64.3	Female	1	Aging073	4301	11834	0.988677	8.45023	one_group	8	Aged	InN
CGTAAGTAGACATCCT-1	P001	Aging080	NIMH Human Brain Collection Core	MTG	Healthy	21.5	Female	1	Aging080	3602	9100	0.120879	10.9914	one_group	12	Young	InN
CGTAAGTAGTTACTCG-1	P001	Aging073	NIMH Human Brain Collection Core	MTG	Healthy	64.3	Female	1	Aging073	4422	15176	0.243806	6.58935	one_group	6	Aged	ExN
CGTAATGCACGCCAGT-1	P001	Aging073	NIMH Human Brain Collection Core	MTG	Healthy	64.3	Female	1	Aging073	6941	31987	0.137556	3.12637	one_group	6	Aged	ExN
CGTAATGCACTACACA-1	P001	Aging073	NIMH Human Brain Collection Core	MTG	Healthy	64.3	Female	1	Aging073	5475	23673	0.29992	4.2244	one_group	15	Aged	InN
CGTAATGCAGCGATTT-1	P001	Aging095	NIMH Human Brain Collection Core	MTG	Healthy	27.2	Male	1	Aging095	7149	35801	0.268149	2.79369	one_group	11	Young	ExN
CGTAATGCATTAGGCT-1	P001	Aging103	NIMH Human Brain Collection Core	MTG	Healthy	71.8	Female	1	Aging103	3463	8343	2.16948	11.9875	one_group	9	Aged	ExN
CGTAATGTCTTCACAT-1	P001	Aging103	NIMH Human Brain Collection Core	MTG	Healthy	71.8	Female	1	Aging103	2686	6117	1.29148	16.3506	one_group	17	Aged	InN
CGTAGTAAGACCATTC-1	P001	Aging095	NIMH Human Brain Collection Core	MTG	Healthy	27.2	Male	1	Aging095	1093	1672	0	59.8086	one_group	1	Young	Oligodendrocyte
CGTAGTAAGTGTTGAA-1	P001	Aging069	NIMH Human Brain Collection Core	MTG	Healthy	85.2	Male	1	Aging069	6595	28272	0.32541	3.53732	one_group	6	Aged	ExN
CGTAGTACACCTGCAG-1	P001	Aging099	NIMH Human Brain Collection Core	MTG	Healthy	78	Male	1	Aging099	2663	8173	0.391533	12.2354	one_group	8	Aged	InN
CGTAGTAGTCCCTAAA-1	P001	Aging103	NIMH Human Brain Collection Core	MTG	Healthy	71.8	Female	1	Aging103	3049	7226	0.166067	13.8389	one_group	5	Aged	Astrocyte
CGTCAAAAGACTGTTC-1	P001	Aging073	NIMH Human Brain Collection Core	MTG	Healthy	64.3	Female	1	Aging073	3499	7963	0.59023	12.5597	one_group	11	Aged	ExN
CGTCAAAAGCTGTGCC-1	P001	Aging103	NIMH Human Brain Collection Core	MTG	Healthy	71.8	Female	1	Aging103	5951	22912	0.772521	4.36453	one_group	12	Aged	InN
CGTCAAACACATGACT-1	P001	Aging080	NIMH Human Brain Collection Core	MTG	Healthy	21.5	Female	1	Aging080	7007	31541	0.250468	3.17058	one_group	8	Young	InN
CGTCAAACAGCTCTGG-1	P001	Aging095	NIMH Human Brain Collection Core	MTG	Healthy	27.2	Male	1	Aging095	1872	3460	0.66474	28.9017	one_group	1	Young	Oligodendrocyte
CGTCCATCACGGTAGA-1	P001	Aging099	NIMH Human Brain Collection Core	MTG	Healthy	78	Male	1	Aging099	8606	49195	0.13416	2.03297	one_group	11	Aged	ExN
CGTCCATCAGTTTGGT-1	P001	Aging095	NIMH Human Brain Collection Core	MTG	Healthy	27.2	Male	1	Aging095	2249	4747	0.126396	21.0704	one_group	1	Young	Oligodendrocyte
CGTCCATGTACAACGG-1	P001	Aging103	NIMH Human Brain Collection Core	MTG	Healthy	71.8	Female	1	Aging103	5777	23215	0.17661	4.3083	one_group	6	Aged	ExN
CGTCCATTCCTGATAG-1	P001	Aging088	NIMH Human Brain Collection Core	MTG	Healthy	26.2	Female	1	Aging088	5567	21422	0.140043	4.66853	one_group	6	Young	ExN
CGTGAATTCAAGCCGC-1	P001	Aging073	NIMH Human Brain Collection Core	MTG	Healthy	64.3	Female	1	Aging073	4942	16786	0.38127	5.9577	one_group	15	Aged	InN
CGTGAATTCCCATACC-1	P001	Aging073	NIMH Human Brain Collection Core	MTG	Healthy	64.3	Female	1	Aging073	2290	4698	0.127714	21.2857	one_group	4	Aged	Oligodendrocyte
CGTGAATTCTCAGAAC-1	P001	Aging069	NIMH Human Brain Collection Core	MTG	Healthy	85.2	Male	1	Aging069	4154	10966	0.455955	9.11993	one_group	8	Aged	InN
CGTGATAGTATTCTCT-1	P001	Aging099	NIMH Human Brain Collection Core	MTG	Healthy	78	Male	1	Aging099	1685	2805	0.677362	35.6506	one_group	1	Aged	Oligodendrocyte
CGTGCTTAGTTGAAAC-1	P001	Aging095	NIMH Human Brain Collection Core	MTG	Healthy	27.2	Male	1	Aging095	1891	3557	0.0843407	28.1136	one_group	1	Young	Oligodendrocyte
CGTGCTTCAAGTATAG-1	P001	Aging099	NIMH Human Brain Collection Core	MTG	Healthy	78	Male	1	Aging099	5464	18132	0.325392	5.51572	one_group	9	Aged	ExN
CGTGCTTCAATGAAAC-1	P001	Aging103	NIMH Human Brain Collection Core	MTG	Healthy	71.8	Female	1	Aging103	6894	30399	0.121715	3.2898	one_group	6	Aged	ExN
CGTGCTTCACATGACT-1	P001	Aging080	NIMH Human Brain Collection Core	MTG	Healthy	21.5	Female	1	Aging080	5955	19298	2.47694	5.18215	one_group	12	Young	InN
CGTGTCTGTAGTACGG-1	P001	Aging099	NIMH Human Brain Collection Core	MTG	Healthy	78	Male	1	Aging099	1778	2953	0.101592	33.8639	one_group	10	Aged	OPC
CGTGTCTGTTCCGGTG-1	P001	Aging073	NIMH Human Brain Collection Core	MTG	Healthy	64.3	Female	1	Aging073	5317	18610	0.204191	5.37374	one_group	6	Aged	ExN
CGTGTCTTCACTACGA-1	P001	Aging080	NIMH Human Brain Collection Core	MTG	Healthy	21.5	Female	1	Aging080	5679	24875	0.148744	4.02026	one_group	6	Young	ExN
CGTGTCTTCTGTCGCT-1	P001	Aging073	NIMH Human Brain Collection Core	MTG	Healthy	64.3	Female	1	Aging073	4599	14673	0.218088	6.81524	one_group	6	Aged	ExN
CGTTAGACACTGGATT-1	P001	Aging073	NIMH Human Brain Collection Core	MTG	Healthy	64.3	Female	1	Aging073	2319	4820	0.124481	20.7469	one_group	1	Aged	Oligodendrocyte
CGTTAGACATGCACTA-1	P001	Aging099	NIMH Human Brain Collection Core	MTG	Healthy	78	Male	1	Aging099	2399	4542	0.462351	22.0216	one_group	10	Aged	OPC
CGTTCTGAGCACTTTG-1	P001	Aging069	NIMH Human Brain Collection Core	MTG	Healthy	85.2	Male	1	Aging069	3299	7660	0.208877	13.0548	one_group	11	Aged	ExN
CGTTCTGCAGTAGGAC-1	P001	Aging073	NIMH Human Brain Collection Core	MTG	Healthy	64.3	Female	1	Aging073	3777	10032	0.797448	9.9681	one_group	21	Aged	ExN
CGTTCTGTCCATCAGA-1	P001	Aging069	NIMH Human Brain Collection Core	MTG	Healthy	85.2	Male	1	Aging069	1459	2206	0.0453309	45.3309	one_group	10	Aged	OPC
CGTTGGGCAGGGCTTC-1	P001	Aging099	NIMH Human Brain Collection Core	MTG	Healthy	78	Male	1	Aging099	5064	14348	0.278784	6.9701	one_group	21	Aged	ExN
CGTTGGGCAGTAGTTC-1	P001	Aging073	NIMH Human Brain Collection Core	MTG	Healthy	64.3	Female	1	Aging073	2299	4516	0	22.1435	one_group	5	Aged	Astrocyte
CGTTGGGGTATCATGC-1	P001	Aging103	NIMH Human Brain Collection Core	MTG	Healthy	71.8	Female	1	Aging103	5747	19881	0.342035	5.03043	one_group	15	Aged	InN
CGTTGGGGTGAGGAAA-1	P001	Aging073	NIMH Human Brain Collection Core	MTG	Healthy	64.3	Female	1	Aging073	1477	2546	0.549882	39.2773	one_group	1	Aged	Oligodendrocyte
CTAACCCCACAGCTGC-1	P001	Aging103	NIMH Human Brain Collection Core	MTG	Healthy	71.8	Female	1	Aging103	6767	35648	0.316988	2.80536	one_group	12	Aged	InN
CTAACCCCATTGCCGG-1	P001	Aging103	NIMH Human Brain Collection Core	MTG	Healthy	71.8	Female	1	Aging103	5408	17245	0.173963	5.79878	one_group	18	Aged	Indeterminate
CTAACCCGTAGGACTG-1	P001	Aging088	NIMH Human Brain Collection Core	MTG	Healthy	26.2	Female	1	Aging088	5128	17902	0.379846	5.58628	one_group	17	Young	InN
CTAACCCTCAAAGACA-1	P001	Aging095	NIMH Human Brain Collection Core	MTG	Healthy	27.2	Male	1	Aging095	2311	4745	0.252898	21.0748	one_group	1	Young	Oligodendrocyte
CTAACTTAGCTCGGCT-1	P001	Aging103	NIMH Human Brain Collection Core	MTG	Healthy	71.8	Female	1	Aging103	5447	18327	0.234627	5.45703	one_group	21	Aged	ExN
CTAAGTGCATGTCAGT-1	P001	Aging095	NIMH Human Brain Collection Core	MTG	Healthy	27.2	Male	1	Aging095	2261	5035	0.19861	19.861	one_group	1	Young	Oligodendrocyte
CTAAGTGGTCTAATCG-1	P001	Aging088	NIMH Human Brain Collection Core	MTG	Healthy	26.2	Female	1	Aging088	518	762	0.131234	131.234	one_group	7	Young	Indeterminate
CTAAGTGGTTGTGGCC-1	P001	Aging103	NIMH Human Brain Collection Core	MTG	Healthy	71.8	Female	1	Aging103	5728	19766	0.258019	5.0597	one_group	19	Aged	Indeterminate
CTACAGAGTCATCGCG-1	P001	Aging095	NIMH Human Brain Collection Core	MTG	Healthy	27.2	Male	1	Aging095	1828	3441	0.0290613	29.0613	one_group	1	Young	Oligodendrocyte
CTACATTAGTGTAGTA-1	P001	Aging095	NIMH Human Brain Collection Core	MTG	Healthy	27.2	Male	1	Aging095	1888	3637	0	27.4952	one_group	1	Young	Oligodendrocyte
CTACCCAAGGTAGGCT-1	P001	Aging073	NIMH Human Brain Collection Core	MTG	Healthy	64.3	Female	1	Aging073	6912	41905	0.136022	2.38635	one_group	11	Aged	ExN
CTACCCACAACCAACT-1	P001	Aging095	NIMH Human Brain Collection Core	MTG	Healthy	27.2	Male	1	Aging095	2575	6326	0.363579	15.8078	one_group	1	Young	Oligodendrocyte
CTACCCACATTGAGGG-1	P001	Aging095	NIMH Human Brain Collection Core	MTG	Healthy	27.2	Male	1	Aging095	2335	5137	0.0778665	19.4666	one_group	1	Young	Oligodendrocyte
CTACCCATCCTTCACG-1	P001	Aging103	NIMH Human Brain Collection Core	MTG	Healthy	71.8	Female	1	Aging103	7631	58336	0.137137	1.71427	one_group	25	Aged	ExN
CTACCTGAGGGCAACT-1	P001	Aging073	NIMH Human Brain Collection Core	MTG	Healthy	64.3	Female	1	Aging073	2798	8072	0.049554	12.3885	one_group	1	Aged	Oligodendrocyte
CTACCTGAGTCACAGG-1	P001	Aging073	NIMH Human Brain Collection Core	MTG	Healthy	64.3	Female	1	Aging073	8006	49054	0.403637	2.03874	one_group	8	Aged	InN
CTACCTGCATACAGAA-1	P001	Aging111	NIMH Human Brain Collection Core	MTG	Healthy	26.1	Male	1	Aging111	6208	29350	0.204429	3.4075	one_group	11	Young	ExN
CTACCTGCATCGATCA-1	P001	Aging069	NIMH Human Brain Collection Core	MTG	Healthy	85.2	Male	1	Aging069	6669	27288	0.311492	3.66502	one_group	21	Aged	ExN
CTACCTGGTAAGACCG-1	P001	Aging099	NIMH Human Brain Collection Core	MTG	Healthy	78	Male	1	Aging099	5692	20185	0.490463	4.95442	one_group	6	Aged	ExN
CTACGGGGTTTGAAAG-1	P001	Aging073	NIMH Human Brain Collection Core	MTG	Healthy	64.3	Female	1	Aging073	4508	14960	0.314171	6.68449	one_group	6	Aged	ExN
CTACGGGTCATTTGCT-1	P001	Aging073	NIMH Human Brain Collection Core	MTG	Healthy	64.3	Female	1	Aging073	3611	10030	0.319043	9.97108	one_group	15	Aged	InN
CTACTATAGAAGCTCG-1	P001	Aging080	NIMH Human Brain Collection Core	MTG	Healthy	21.5	Female	1	Aging080	701	864	0.231481	115.741	one_group	7	Young	Indeterminate
CTACTATAGTCTAACC-1	P001	Aging111	NIMH Human Brain Collection Core	MTG	Healthy	26.1	Male	1	Aging111	3470	8475	0.0353982	11.8022	one_group	5	Young	Astrocyte
CTACTATTCCAGCTCT-1	P001	Aging099	NIMH Human Brain Collection Core	MTG	Healthy	78	Male	1	Aging099	5431	16866	0.741136	5.92979	one_group	17	Aged	InN
CTAGACAAGGAGGGTG-1	P001	Aging111	NIMH Human Brain Collection Core	MTG	Healthy	26.1	Male	1	Aging111	4174	10122	0.454456	9.87947	one_group	8	Young	InN
CTAGACAAGGTTCCGC-1	P001	Aging073	NIMH Human Brain Collection Core	MTG	Healthy	64.3	Female	1	Aging073	2722	6286	0.859052	15.9084	one_group	17	Aged	InN
CTAGACACAGCGTGAA-1	P001	Aging069	NIMH Human Brain Collection Core	MTG	Healthy	85.2	Male	1	Aging069	5257	19917	0.356479	5.02109	one_group	11	Aged	ExN
CTAGACAGTAACATAG-1	P001	Aging103	NIMH Human Brain Collection Core	MTG	Healthy	71.8	Female	1	Aging103	3159	7905	0	12.6534	one_group	5	Aged	Astrocyte
CTAGGTAAGGAGAGTA-1	P001	Aging069	NIMH Human Brain Collection Core	MTG	Healthy	85.2	Male	1	Aging069	5417	20209	0.356277	4.94829	one_group	6	Aged	ExN
CTAGGTACATAGCTGT-1	P001	Aging088	NIMH Human Brain Collection Core	MTG	Healthy	26.2	Female	1	Aging088	687	867	1.49942	115.34	one_group	7	Young	Indeterminate
CTAGGTAGTTAGGACG-1	P001	Aging080	NIMH Human Brain Collection Core	MTG	Healthy	21.5	Female	1	Aging080	5571	23864	0.142474	4.19111	one_group	17	Young	InN
CTATAGGTCAGCAATC-1	P001	Aging069	NIMH Human Brain Collection Core	MTG	Healthy	85.2	Male	1	Aging069	5286	17557	0.375918	5.69638	one_group	8	Aged	InN
CTATCCGCACTAACGT-1	P001	Aging073	NIMH Human Brain Collection Core	MTG	Healthy	64.3	Female	1	Aging073	2325	5484	0.0547046	18.2349	one_group	4	Aged	Oligodendrocyte
CTATCCGGTGCTCTCT-1	P001	Aging103	NIMH Human Brain Collection Core	MTG	Healthy	71.8	Female	1	Aging103	5439	19612	0.407914	5.09918	one_group	17	Aged	InN
CTATCCGTCTCCTGCA-1	P001	Aging103	NIMH Human Brain Collection Core	MTG	Healthy	71.8	Female	1	Aging103	671	858	4.662	116.55	one_group	7	Aged	Indeterminate
CTATCTATCGCCAGTG-1	P001	Aging103	NIMH Human Brain Collection Core	MTG	Healthy	71.8	Female	1	Aging103	6198	24572	0.659287	4.07	one_group	6	Aged	ExN
CTATCTATCTACGCAA-1	P001	Aging111	NIMH Human Brain Collection Core	MTG	Healthy	26.1	Male	1	Aging111	4676	15002	0.42661	6.66578	one_group	17	Young	InN
CTCAACCAGAGTACCG-1	P001	Aging088	NIMH Human Brain Collection Core	MTG	Healthy	26.2	Female	1	Aging088	5336	17882	0.447377	5.59253	one_group	8	Young	InN
CTCAACCAGGACGCAT-1	P001	Aging088	NIMH Human Brain Collection Core	MTG	Healthy	26.2	Female	1	Aging088	6405	27565	0.174134	3.62779	one_group	12	Young	InN
CTCAAGAAGGGCGAGA-1	P001	Aging099	NIMH Human Brain Collection Core	MTG	Healthy	78	Male	1	Aging099	5159	16103	0.534062	6.21041	one_group	11	Aged	ExN
CTCAAGAAGTGCCGAA-1	P001	Aging099	NIMH Human Brain Collection Core	MTG	Healthy	78	Male	1	Aging099	1483	2543	1.76956	39.3236	one_group	1	Aged	Oligodendrocyte
CTCAAGATCTTGTGCC-1	P001	Aging080	NIMH Human Brain Collection Core	MTG	Healthy	21.5	Female	1	Aging080	706	895	2.68156	111.732	one_group	7	Young	Indeterminate
CTCAATTTCTTTCGAT-1	P001	Aging069	NIMH Human Brain Collection Core	MTG	Healthy	85.2	Male	1	Aging069	5751	24220	0.123865	4.12882	one_group	11	Aged	ExN
CTCACTGCATGCAGCC-1	P001	Aging111	NIMH Human Brain Collection Core	MTG	Healthy	26.1	Male	1	Aging111	6508	30591	0.192867	3.26904	one_group	8	Young	InN
CTCACTGGTAGGCTGA-1	P001	Aging103	NIMH Human Brain Collection Core	MTG	Healthy	71.8	Female	1	Aging103	2191	4631	0.431872	21.5936	one_group	8	Aged	InN
CTCAGAACAATTGTGC-1	P001	Aging080	NIMH Human Brain Collection Core	MTG	Healthy	21.5	Female	1	Aging080	5868	20700	0.352657	4.83162	one_group	8	Young	InN
CTCAGGGCACCAGTAT-1	P001	Aging099	NIMH Human Brain Collection Core	MTG	Healthy	78	Male	1	Aging099	2711	5647	0.0708341	17.7085	one_group	10	Aged	OPC
CTCAGTCTCACGGACC-1	P001	Aging073	NIMH Human Brain Collection Core	MTG	Healthy	64.3	Female	1	Aging073	7828	54015	0.0629455	1.85134	one_group	6	Aged	ExN
CTCAGTCTCCTGCCAT-1	P001	Aging080	NIMH Human Brain Collection Core	MTG	Healthy	21.5	Female	1	Aging080	6116	26225	0.213537	3.81345	one_group	8	Young	InN
CTCAGTCTCTGCGAGC-1	P001	Aging088	NIMH Human Brain Collection Core	MTG	Healthy	26.2	Female	1	Aging088	2779	6167	0.275661	16.2153	one_group	17	Young	InN
CTCATCGTCACACGAT-1	P001	Aging111	NIMH Human Brain Collection Core	MTG	Healthy	26.1	Male	1	Aging111	2203	4013	0.323947	24.9314	one_group	20	Young	Endothelial
CTCATCGTCCATATGG-1	P001	Aging069	NIMH Human Brain Collection Core	MTG	Healthy	85.2	Male	1	Aging069	3665	9378	0.0319898	10.6655	one_group	5	Aged	Astrocyte
CTCATGCCAGCACAGA-1	P001	Aging099	NIMH Human Brain Collection Core	MTG	Healthy	78	Male	1	Aging099	6120	20900	0.062201	4.78515	one_group	11	Aged	ExN
CTCATGCCAGTCAACT-1	P001	Aging099	NIMH Human Brain Collection Core	MTG	Healthy	78	Male	1	Aging099	6023	22520	0.146536	4.44069	one_group	21	Aged	ExN
CTCATTAAGTTTCAGC-1	P001	Aging073	NIMH Human Brain Collection Core	MTG	Healthy	64.3	Female	1	Aging073	7312	47547	0.143016	2.10327	one_group	19	Aged	Indeterminate
CTCATTACACGGCACT-1	P001	Aging080	NIMH Human Brain Collection Core	MTG	Healthy	21.5	Female	1	Aging080	5712	19774	0.925458	5.0574	one_group	11	Young	ExN
CTCATTAGTTCGGTCG-1	P001	Aging069	NIMH Human Brain Collection Core	MTG	Healthy	85.2	Male	1	Aging069	5201	17290	0.364372	5.78369	one_group	21	Aged	ExN
CTCATTATCAGTCTTT-1	P001	Aging069	NIMH Human Brain Collection Core	MTG	Healthy	85.2	Male	1	Aging069	4848	15187	0.0724304	6.58501	one_group	10	Aged	OPC
CTCCAACAGAACAGGA-1	P001	Aging073	NIMH Human Brain Collection Core	MTG	Healthy	64.3	Female	1	Aging073	5736	25186	0.182641	3.97062	one_group	6	Aged	ExN
CTCCAACGTCTGCCTT-1	P001	Aging111	NIMH Human Brain Collection Core	MTG	Healthy	26.1	Male	1	Aging111	3023	7197	0.194525	13.8947	one_group	5	Young	Astrocyte
CTCCACAAGCCGTAAG-1	P001	Aging069	NIMH Human Brain Collection Core	MTG	Healthy	85.2	Male	1	Aging069	1373	1989	0.15083	50.2765	one_group	1	Aged	Oligodendrocyte
CTCCACAGTAGAGGAA-1	P001	Aging080	NIMH Human Brain Collection Core	MTG	Healthy	21.5	Female	1	Aging080	5485	18164	0.220216	5.5054	one_group	21	Young	ExN
CTCCACAGTCCAGCGT-1	P001	Aging095	NIMH Human Brain Collection Core	MTG	Healthy	27.2	Male	1	Aging095	2400	5471	0.274173	18.2815	one_group	1	Young	Oligodendrocyte
CTCCACAGTCTTGCTC-1	P001	Aging088	NIMH Human Brain Collection Core	MTG	Healthy	26.2	Female	1	Aging088	1787	3245	0.493066	30.8166	one_group	1	Young	Oligodendrocyte
CTCCACAGTGACTAAA-1	P001	Aging073	NIMH Human Brain Collection Core	MTG	Healthy	64.3	Female	1	Aging073	3745	10528	0.598404	9.49848	one_group	25	Aged	ExN
CTCCATGAGCTCATAC-1	P001	Aging088	NIMH Human Brain Collection Core	MTG	Healthy	26.2	Female	1	Aging088	2093	4795	0.250261	20.8594	one_group	12	Young	InN
CTCCATGAGGATCATA-1	P001	Aging103	NIMH Human Brain Collection Core	MTG	Healthy	71.8	Female	1	Aging103	3317	8796	0.0454752	11.3701	one_group	10	Aged	OPC
CTCCATGCAATAGAGT-1	P001	Aging111	NIMH Human Brain Collection Core	MTG	Healthy	26.1	Male	1	Aging111	5105	17139	0.134197	5.83567	one_group	6	Young	ExN
CTCCATGGTATCGTTG-1	P001	Aging073	NIMH Human Brain Collection Core	MTG	Healthy	64.3	Female	1	Aging073	2927	6822	0.0146585	14.6628	one_group	20	Aged	Endothelial
CTCCATGTCTTGGCTC-1	P001	Aging088	NIMH Human Brain Collection Core	MTG	Healthy	26.2	Female	1	Aging088	4711	13462	0.0668548	7.42887	one_group	6	Young	ExN
CTCCCAAAGCCGATAG-1	P001	Aging088	NIMH Human Brain Collection Core	MTG	Healthy	26.2	Female	1	Aging088	8350	49502	0.236354	2.02037	one_group	6	Young	ExN
CTCCCAACATGTTCGA-1	P001	Aging111	NIMH Human Brain Collection Core	MTG	Healthy	26.1	Male	1	Aging111	3431	8474	0.29502	11.8022	one_group	15	Young	InN
CTCCCAAGTGTGAATA-1	P001	Aging111	NIMH Human Brain Collection Core	MTG	Healthy	26.1	Male	1	Aging111	4427	12015	0.19975	8.32501	one_group	10	Young	OPC
CTCCCTCAGCCACTCG-1	P001	Aging099	NIMH Human Brain Collection Core	MTG	Healthy	78	Male	1	Aging099	8903	60401	0.0380788	1.65574	one_group	6	Aged	ExN
CTCCCTCAGGACACTG-1	P001	Aging069	NIMH Human Brain Collection Core	MTG	Healthy	85.2	Male	1	Aging069	6942	35818	0.26523	2.79205	one_group	11	Aged	ExN
CTCCCTCCAACAGCCC-1	P001	Aging103	NIMH Human Brain Collection Core	MTG	Healthy	71.8	Female	1	Aging103	3119	7584	0	13.1909	one_group	5	Aged	Astrocyte
CTCCGATAGATGATTG-1	P001	Aging099	NIMH Human Brain Collection Core	MTG	Healthy	78	Male	1	Aging099	1789	3404	0.352526	29.3772	one_group	1	Aged	Oligodendrocyte
CTCCGATGTGGGTATG-1	P001	Aging099	NIMH Human Brain Collection Core	MTG	Healthy	78	Male	1	Aging099	7858	45997	0.0826141	2.17415	one_group	11	Aged	ExN
CTCCTCCCAAGATTGA-1	P001	Aging095	NIMH Human Brain Collection Core	MTG	Healthy	27.2	Male	1	Aging095	1471	2569	0.506033	38.9257	one_group	1	Young	Oligodendrocyte
CTCCTCCCACAATGCT-1	P001	Aging095	NIMH Human Brain Collection Core	MTG	Healthy	27.2	Male	1	Aging095	2112	4584	0.196335	21.815	one_group	1	Young	Oligodendrocyte
CTCCTCCCACTTCAGA-1	P001	Aging095	NIMH Human Brain Collection Core	MTG	Healthy	27.2	Male	1	Aging095	1526	2300	5.04348	43.4783	one_group	7	Young	Indeterminate
CTCCTTTGTCCGGTGT-1	P001	Aging088	NIMH Human Brain Collection Core	MTG	Healthy	26.2	Female	1	Aging088	8858	63252	0.0284576	1.58105	one_group	6	Young	ExN
CTCGAGGCAAAGAACT-1	P001	Aging080	NIMH Human Brain Collection Core	MTG	Healthy	21.5	Female	1	Aging080	5601	19939	0.461407	5.0158	one_group	12	Young	InN
CTCGAGGGTAAGTCAA-1	P001	Aging080	NIMH Human Brain Collection Core	MTG	Healthy	21.5	Female	1	Aging080	6963	31994	0.575108	3.12578	one_group	25	Young	ExN
CTCTCAGCAATTGAGA-1	P001	Aging073	NIMH Human Brain Collection Core	MTG	Healthy	64.3	Female	1	Aging073	1613	2457	0.569801	40.7332	one_group	20	Aged	Mural
CTCTCAGCATGAATAG-1	P001	Aging073	NIMH Human Brain Collection Core	MTG	Healthy	64.3	Female	1	Aging073	4346	14547	0.109988	6.87474	one_group	8	Aged	InN
CTCTCGAAGCTTTCCC-1	P001	Aging088	NIMH Human Brain Collection Core	MTG	Healthy	26.2	Female	1	Aging088	6328	25354	0.0907155	3.94477	one_group	21	Young	ExN
CTCTCGAGTCTGCCTT-1	P001	Aging073	NIMH Human Brain Collection Core	MTG	Healthy	64.3	Female	1	Aging073	6143	26620	0.281743	3.75672	one_group	6	Aged	ExN
CTCTCGAGTGAACCGA-1	P001	Aging099	NIMH Human Brain Collection Core	MTG	Healthy	78	Male	1	Aging099	7719	41472	0.0916281	2.41179	one_group	11	Aged	ExN
CTCTGGTAGGACAACC-1	P001	Aging080	NIMH Human Brain Collection Core	MTG	Healthy	21.5	Female	1	Aging080	8357	60318	0.0944992	1.65791	one_group	9	Young	ExN
CTCTGGTCAACGACAG-1	P001	Aging080	NIMH Human Brain Collection Core	MTG	Healthy	21.5	Female	1	Aging080	5833	21996	1.36388	4.54649	one_group	6	Young	ExN
CTCTGGTTCTTAGCAG-1	P001	Aging103	NIMH Human Brain Collection Core	MTG	Healthy	71.8	Female	1	Aging103	3859	10158	0.3544	9.84543	one_group	6	Aged	ExN
CTGAATGAGCATAGGC-1	P001	Aging088	NIMH Human Brain Collection Core	MTG	Healthy	26.2	Female	1	Aging088	3779	9562	0.512445	10.4592	one_group	17	Young	InN
CTGAATGCACGTAGTT-1	P001	Aging080	NIMH Human Brain Collection Core	MTG	Healthy	21.5	Female	1	Aging080	1714	2722	0.0367377	36.7918	one_group	20	Young	Mural
CTGAGCGCACATGGTT-1	P001	Aging088	NIMH Human Brain Collection Core	MTG	Healthy	26.2	Female	1	Aging088	7474	35822	0.21216	2.79174	one_group	6	Young	ExN
CTGAGCGTCCTCTAAT-1	P001	Aging080	NIMH Human Brain Collection Core	MTG	Healthy	21.5	Female	1	Aging080	1500	2315	0.259179	43.1965	one_group	20	Young	Mural
CTGAGCGTCTGGGAGA-1	P001	Aging103	NIMH Human Brain Collection Core	MTG	Healthy	71.8	Female	1	Aging103	3604	8951	0.279298	11.1732	one_group	6	Aged	ExN
CTGATCCAGGAACTAT-1	P001	Aging103	NIMH Human Brain Collection Core	MTG	Healthy	71.8	Female	1	Aging103	6490	30484	0.295237	3.28052	one_group	9	Aged	ExN
CTGCAGGCATCTCCCA-1	P001	Aging088	NIMH Human Brain Collection Core	MTG	Healthy	26.2	Female	1	Aging088	3473	10368	0.106096	9.64599	one_group	17	Young	InN
CTGCAGGGTATGAGAT-1	P001	Aging088	NIMH Human Brain Collection Core	MTG	Healthy	26.2	Female	1	Aging088	5470	17271	0.874298	5.79072	one_group	15	Young	InN
CTGCAGGGTGGCCCAT-1	P001	Aging103	NIMH Human Brain Collection Core	MTG	Healthy	71.8	Female	1	Aging103	2534	4991	0.520938	20.0361	one_group	17	Aged	InN
CTGCAGGTCAAAGGTA-1	P001	Aging099	NIMH Human Brain Collection Core	MTG	Healthy	78	Male	1	Aging099	5211	18302	0.202164	5.46538	one_group	9	Aged	ExN
CTGCATCAGGCTTTCA-1	P001	Aging080	NIMH Human Brain Collection Core	MTG	Healthy	21.5	Female	1	Aging080	6514	30167	0.384526	3.3151	one_group	6	Young	ExN
CTGCCATGTTCGGGTC-1	P001	Aging080	NIMH Human Brain Collection Core	MTG	Healthy	21.5	Female	1	Aging080	5354	21679	0.355182	4.61297	one_group	6	Young	ExN
CTGCCTACAAATGGAT-1	P001	Aging080	NIMH Human Brain Collection Core	MTG	Healthy	21.5	Female	1	Aging080	4060	11188	1.5463	8.93895	one_group	21	Young	ExN
CTGCCTACAGAGTTGG-1	P001	Aging080	NIMH Human Brain Collection Core	MTG	Healthy	21.5	Female	1	Aging080	6380	23002	1.10425	4.34802	one_group	15	Young	InN
CTGCCTATCGACCCAG-1	P001	Aging073	NIMH Human Brain Collection Core	MTG	Healthy	64.3	Female	1	Aging073	6355	33327	0.408078	3.00084	one_group	11	Aged	ExN
CTGCGAGAGATTAGTG-1	P001	Aging099	NIMH Human Brain Collection Core	MTG	Healthy	78	Male	1	Aging099	6596	26444	0.0605052	3.78172	one_group	6	Aged	ExN
CTGCGAGTCCAATGCA-1	P001	Aging069	NIMH Human Brain Collection Core	MTG	Healthy	85.2	Male	1	Aging069	1119	1493	2.07636	67.1141	one_group	20	Aged	Mural
CTGCTCAAGCTGACTT-1	P001	Aging103	NIMH Human Brain Collection Core	MTG	Healthy	71.8	Female	1	Aging103	4880	14451	0.429036	6.91994	one_group	8	Aged	InN
CTGCTCAAGTATGGAT-1	P001	Aging073	NIMH Human Brain Collection Core	MTG	Healthy	64.3	Female	1	Aging073	4026	11800	1.38136	8.47458	one_group	11	Aged	ExN
CTGCTCAGTAAGGAGA-1	P001	Aging080	NIMH Human Brain Collection Core	MTG	Healthy	21.5	Female	1	Aging080	5516	18360	0.637255	5.44662	one_group	25	Young	ExN
CTGCTCAGTGGCGCTT-1	P001	Aging103	NIMH Human Brain Collection Core	MTG	Healthy	71.8	Female	1	Aging103	6854	30603	0.839787	3.26787	one_group	6	Aged	ExN
CTGCTCATCCAAACCA-1	P001	Aging095	NIMH Human Brain Collection Core	MTG	Healthy	27.2	Male	1	Aging095	637	783	0.63857	127.714	one_group	7	Young	Indeterminate
CTGCTCATCGGACTGC-1	P001	Aging073	NIMH Human Brain Collection Core	MTG	Healthy	64.3	Female	1	Aging073	4595	14944	0.475107	6.69165	one_group	21	Aged	ExN
CTGCTCATCGGCACTG-1	P001	Aging099	NIMH Human Brain Collection Core	MTG	Healthy	78	Male	1	Aging099	1098	1722	0.232288	58.1058	one_group	1	Aged	Oligodendrocyte
CTGCTCATCTTACTGT-1	P001	Aging069	NIMH Human Brain Collection Core	MTG	Healthy	85.2	Male	1	Aging069	6176	25655	0.152017	3.89803	one_group	6	Aged	ExN
CTGGACGCACTCGATA-1	P001	Aging073	NIMH Human Brain Collection Core	MTG	Healthy	64.3	Female	1	Aging073	4843	17440	0.923165	5.73427	one_group	21	Aged	ExN
CTGGACGCATTGGATC-1	P001	Aging073	NIMH Human Brain Collection Core	MTG	Healthy	64.3	Female	1	Aging073	2515	5229	0.0764965	19.1241	one_group	5	Aged	Astrocyte
CTGGACGGTATGGAAT-1	P001	Aging099	NIMH Human Brain Collection Core	MTG	Healthy	78	Male	1	Aging099	9356	57216	0.42995	1.74779	one_group	11	Aged	ExN
CTGGACGGTGTTCCTC-1	P001	Aging103	NIMH Human Brain Collection Core	MTG	Healthy	71.8	Female	1	Aging103	7446	36173	0.348326	2.76465	one_group	11	Aged	ExN
CTGGCAGAGTCGGCAA-1	P001	Aging073	NIMH Human Brain Collection Core	MTG	Healthy	64.3	Female	1	Aging073	5471	23064	0.138744	4.33576	one_group	11	Aged	ExN
CTGGCAGCAAGCTGTT-1	P001	Aging103	NIMH Human Brain Collection Core	MTG	Healthy	71.8	Female	1	Aging103	8155	49008	0.0816193	2.04069	one_group	6	Aged	ExN
CTGGCAGCAGAATTCC-1	P001	Aging080	NIMH Human Brain Collection Core	MTG	Healthy	21.5	Female	1	Aging080	3227	8162	0.208282	12.2519	one_group	10	Young	OPC
CTGGCAGGTATTTCGG-1	P001	Aging103	NIMH Human Brain Collection Core	MTG	Healthy	71.8	Female	1	Aging103	6311	23079	0.550284	4.33313	one_group	21	Aged	ExN
CTGGCAGGTCAGACTT-1	P001	Aging080	NIMH Human Brain Collection Core	MTG	Healthy	21.5	Female	1	Aging080	3240	8375	0.143284	11.9403	one_group	10	Young	OPC
CTGGTCTCAGGTTCGC-1	P001	Aging073	NIMH Human Brain Collection Core	MTG	Healthy	64.3	Female	1	Aging073	6089	27999	0.182149	3.57181	one_group	6	Aged	ExN
CTGGTCTTCCGGACTG-1	P001	Aging111	NIMH Human Brain Collection Core	MTG	Healthy	26.1	Male	1	Aging111	4510	14787	0.263745	6.76315	one_group	17	Young	InN
CTGTACCAGGATCACG-1	P001	Aging103	NIMH Human Brain Collection Core	MTG	Healthy	71.8	Female	1	Aging103	6587	25040	0.339457	3.99377	one_group	21	Aged	ExN
CTGTACCGTCATAACC-1	P001	Aging095	NIMH Human Brain Collection Core	MTG	Healthy	27.2	Male	1	Aging095	856	1128	0.177305	88.6525	one_group	1	Young	Oligodendrocyte
CTGTACCGTGAGATCG-1	P001	Aging103	NIMH Human Brain Collection Core	MTG	Healthy	71.8	Female	1	Aging103	5090	15476	0.361851	6.46162	one_group	6	Aged	ExN
CTGTACCTCTGCGAGC-1	P001	Aging103	NIMH Human Brain Collection Core	MTG	Healthy	71.8	Female	1	Aging103	4171	12487	0.416433	8.00897	one_group	17	Aged	InN
CTGTAGACACTATCGA-1	P001	Aging073	NIMH Human Brain Collection Core	MTG	Healthy	64.3	Female	1	Aging073	3290	8575	0.0116618	11.6645	one_group	5	Aged	Astrocyte
CTGTAGACACTCCTTG-1	P001	Aging095	NIMH Human Brain Collection Core	MTG	Healthy	27.2	Male	1	Aging095	2304	5002	0.179928	20	one_group	1	Young	Oligodendrocyte
CTGTAGACATACAGCT-1	P001	Aging103	NIMH Human Brain Collection Core	MTG	Healthy	71.8	Female	1	Aging103	6805	31178	0.0705626	3.2078	one_group	6	Aged	ExN
CTGTATTAGAGTGACC-1	P001	Aging103	NIMH Human Brain Collection Core	MTG	Healthy	71.8	Female	1	Aging103	4882	13823	0.499168	7.23484	one_group	21	Aged	ExN
CTGTATTGTCACTACA-1	P001	Aging111	NIMH Human Brain Collection Core	MTG	Healthy	26.1	Male	1	Aging111	5679	21613	0.120298	4.62727	one_group	15	Young	InN
CTGTATTGTCTAGGCC-1	P001	Aging080	NIMH Human Brain Collection Core	MTG	Healthy	21.5	Female	1	Aging080	5517	20856	0.143843	4.79501	one_group	6	Young	ExN
CTGTATTGTGCGCTCA-1	P001	Aging111	NIMH Human Brain Collection Core	MTG	Healthy	26.1	Male	1	Aging111	4962	16616	0.168512	6.0183	one_group	21	Young	ExN
CTGTCGTCAGAGTTCT-1	P001	Aging095	NIMH Human Brain Collection Core	MTG	Healthy	27.2	Male	1	Aging095	6918	31529	0.266421	3.17178	one_group	11	Young	ExN
CTGTCGTGTACTCGCG-1	P001	Aging088	NIMH Human Brain Collection Core	MTG	Healthy	26.2	Female	1	Aging088	2388	4576	0.327797	21.8531	one_group	15	Young	InN
CTGTCGTGTTCATCGA-1	P001	Aging069	NIMH Human Brain Collection Core	MTG	Healthy	85.2	Male	1	Aging069	4372	12386	0.419829	8.07428	one_group	6	Aged	ExN
CTGTCGTTCGTTGTTT-1	P001	Aging099	NIMH Human Brain Collection Core	MTG	Healthy	78	Male	1	Aging099	1517	2708	0.0369276	36.9276	one_group	4	Aged	Oligodendrocyte
CTGTGAAAGACATAAC-1	P001	Aging080	NIMH Human Brain Collection Core	MTG	Healthy	21.5	Female	1	Aging080	7884	39869	0.100329	2.50834	one_group	6	Young	ExN
CTGTGAACAACCCGCA-1	P001	Aging069	NIMH Human Brain Collection Core	MTG	Healthy	85.2	Male	1	Aging069	1826	3651	0.684744	27.3898	one_group	1	Aged	Oligodendrocyte
CTGTGAACACGACTAT-1	P001	Aging080	NIMH Human Brain Collection Core	MTG	Healthy	21.5	Female	1	Aging080	2631	5810	0.0344234	17.2117	one_group	5	Young	Astrocyte
CTGTGAAGTGGTACAG-1	P001	Aging103	NIMH Human Brain Collection Core	MTG	Healthy	71.8	Female	1	Aging103	6071	23418	0.247673	4.27022	one_group	6	Aged	ExN
CTGTGGGCAAACCACT-1	P001	Aging069	NIMH Human Brain Collection Core	MTG	Healthy	85.2	Male	1	Aging069	7688	46808	0.322594	2.13652	one_group	11	Aged	ExN
CTGTGGGTCGCAGTTA-1	P001	Aging073	NIMH Human Brain Collection Core	MTG	Healthy	64.3	Female	1	Aging073	2277	4443	0.157551	22.5225	one_group	10	Aged	OPC
CTTACCGAGAGTGAAG-1	P001	Aging080	NIMH Human Brain Collection Core	MTG	Healthy	21.5	Female	1	Aging080	2371	4449	6.00135	22.477	one_group	7	Young	Indeterminate
CTTACCGGTCTGGTTA-1	P001	Aging088	NIMH Human Brain Collection Core	MTG	Healthy	26.2	Female	1	Aging088	3061	7049	0.780253	14.1884	one_group	8	Young	InN
CTTACCGGTTCTCGCT-1	P001	Aging073	NIMH Human Brain Collection Core	MTG	Healthy	64.3	Female	1	Aging073	6981	41400	0.0990338	2.41563	one_group	11	Aged	ExN
CTTACCGTCTAGGCCG-1	P001	Aging103	NIMH Human Brain Collection Core	MTG	Healthy	71.8	Female	1	Aging103	2429	5163	0.0774743	19.3686	one_group	1	Aged	Oligodendrocyte
CTTAGGACAGAGAAAG-1	P001	Aging111	NIMH Human Brain Collection Core	MTG	Healthy	26.1	Male	1	Aging111	1122	1722	0.174216	58.072	one_group	10	Young	OPC
CTTAGGACAGCATTGT-1	P001	Aging088	NIMH Human Brain Collection Core	MTG	Healthy	26.2	Female	1	Aging088	6488	26956	0.400653	3.7103	one_group	21	Young	ExN
CTTAGGAGTATGAGCG-1	P001	Aging095	NIMH Human Brain Collection Core	MTG	Healthy	27.2	Male	1	Aging095	1695	2988	0.133869	33.4672	one_group	1	Young	Oligodendrocyte
CTTCAATAGAGCAAGA-1	P001	Aging073	NIMH Human Brain Collection Core	MTG	Healthy	64.3	Female	1	Aging073	1746	2946	1.90088	33.9443	one_group	17	Aged	InN
CTTCAATCACAGTATC-1	P001	Aging103	NIMH Human Brain Collection Core	MTG	Healthy	71.8	Female	1	Aging103	7389	41857	0.291469	2.38937	one_group	11	Aged	ExN
CTTCAATCATCATCTT-1	P001	Aging103	NIMH Human Brain Collection Core	MTG	Healthy	71.8	Female	1	Aging103	6237	26861	0.699899	3.72315	one_group	12	Aged	InN
CTTCCGAAGCGCACAA-1	P001	Aging103	NIMH Human Brain Collection Core	MTG	Healthy	71.8	Female	1	Aging103	1822	3313	0.271657	30.1841	one_group	1	Aged	Oligodendrocyte
CTTCCGAAGGGTAGCT-1	P001	Aging088	NIMH Human Brain Collection Core	MTG	Healthy	26.2	Female	1	Aging088	978	1288	0.15528	77.6398	one_group	7	Young	Indeterminate
CTTCCGACATACGCAT-1	P001	Aging099	NIMH Human Brain Collection Core	MTG	Healthy	78	Male	1	Aging099	6239	25107	0.0677102	3.98359	one_group	21	Aged	ExN
CTTCCGATCGGTCACG-1	P001	Aging099	NIMH Human Brain Collection Core	MTG	Healthy	78	Male	1	Aging099	4031	11461	0.104703	8.72524	one_group	11	Aged	ExN
CTTCCTTAGCCGCTTG-1	P001	Aging069	NIMH Human Brain Collection Core	MTG	Healthy	85.2	Male	1	Aging069	3092	8001	0.0874891	12.4984	one_group	8	Aged	InN
CTTCCTTAGGGAGGTG-1	P001	Aging073	NIMH Human Brain Collection Core	MTG	Healthy	64.3	Female	1	Aging073	4413	13487	0.370727	7.41455	one_group	17	Aged	InN
CTTCCTTCACACCAGC-1	P001	Aging080	NIMH Human Brain Collection Core	MTG	Healthy	21.5	Female	1	Aging080	7469	44130	0.0339905	2.26608	one_group	11	Young	ExN
CTTCCTTCAGGTAGTG-1	P001	Aging088	NIMH Human Brain Collection Core	MTG	Healthy	26.2	Female	1	Aging088	1845	3024	0.661376	33.0688	one_group	8	Young	InN
CTTCCTTCATTGGGAG-1	P001	Aging088	NIMH Human Brain Collection Core	MTG	Healthy	26.2	Female	1	Aging088	5597	18892	0.418166	5.29325	one_group	6	Young	ExN
CTTCGGTCATCACCAA-1	P001	Aging095	NIMH Human Brain Collection Core	MTG	Healthy	27.2	Male	1	Aging095	2050	4139	0.217444	24.1604	one_group	1	Young	Oligodendrocyte
CTTCGGTGTAACAAGT-1	P001	Aging073	NIMH Human Brain Collection Core	MTG	Healthy	64.3	Female	1	Aging073	5778	22889	0.419415	4.36929	one_group	6	Aged	ExN
CTTCTCTAGAAGTCTA-1	P001	Aging088	NIMH Human Brain Collection Core	MTG	Healthy	26.2	Female	1	Aging088	5826	21669	0.0323042	4.6151	one_group	21	Young	ExN
CTTGAGACACCCGTAG-1	P001	Aging069	NIMH Human Brain Collection Core	MTG	Healthy	85.2	Male	1	Aging069	6436	29551	0.192887	3.38421	one_group	6	Aged	ExN
CTTGATTCAGAGTCAG-1	P001	Aging103	NIMH Human Brain Collection Core	MTG	Healthy	71.8	Female	1	Aging103	3913	10112	0.415348	9.89022	one_group	8	Aged	InN
CTTGATTGTGTCGCTG-1	P001	Aging099	NIMH Human Brain Collection Core	MTG	Healthy	78	Male	1	Aging099	4559	12803	0.156213	7.81067	one_group	21	Aged	ExN
CTTTCAAAGGGCCCTT-1	P001	Aging073	NIMH Human Brain Collection Core	MTG	Healthy	64.3	Female	1	Aging073	6655	37176	0.0349688	2.6902	one_group	9	Aged	ExN
CTTTCAACAATAGTAG-1	P001	Aging099	NIMH Human Brain Collection Core	MTG	Healthy	78	Male	1	Aging099	4113	11522	0.416594	8.68056	one_group	12	Aged	InN
CTTTCAAGTCCAGGTC-1	P001	Aging069	NIMH Human Brain Collection Core	MTG	Healthy	85.2	Male	1	Aging069	4818	14637	0.27328	6.83293	one_group	6	Aged	ExN
CTTTCAAGTCTCACGG-1	P001	Aging099	NIMH Human Brain Collection Core	MTG	Healthy	78	Male	1	Aging099	3277	8232	0.473761	12.1477	one_group	10	Aged	OPC
CTTTCAATCCTACGAA-1	P001	Aging099	NIMH Human Brain Collection Core	MTG	Healthy	78	Male	1	Aging099	2146	4008	0.249501	24.9563	one_group	1	Aged	Oligodendrocyte
CTTTCGGCACGACCTG-1	P001	Aging103	NIMH Human Brain Collection Core	MTG	Healthy	71.8	Female	1	Aging103	6339	24751	0.214133	4.04073	one_group	21	Aged	ExN
CTTTCGGGTACTGGGA-1	P001	Aging069	NIMH Human Brain Collection Core	MTG	Healthy	85.2	Male	1	Aging069	3202	7532	0.132767	13.2767	one_group	10	Aged	OPC
CTTTCGGTCCTAGCGG-1	P001	Aging088	NIMH Human Brain Collection Core	MTG	Healthy	26.2	Female	1	Aging088	5733	21359	0.121729	4.68209	one_group	6	Young	ExN
CTTTCGGTCCTTATCA-1	P001	Aging095	NIMH Human Brain Collection Core	MTG	Healthy	27.2	Male	1	Aging095	2138	4548	0.505717	21.9877	one_group	4	Young	Oligodendrocyte
GAAACCTAGAACTTCC-1	P001	Aging103	NIMH Human Brain Collection Core	MTG	Healthy	71.8	Female	1	Aging103	8050	43645	0.398671	2.29153	one_group	21	Aged	ExN
GAAACCTAGATTAGAC-1	P001	Aging073	NIMH Human Brain Collection Core	MTG	Healthy	64.3	Female	1	Aging073	7434	47703	0.358468	2.09657	one_group	11	Aged	ExN
GAAATGAAGAGTAACT-1	P001	Aging080	NIMH Human Brain Collection Core	MTG	Healthy	21.5	Female	1	Aging080	5298	15254	0.373672	6.55652	one_group	8	Young	InN
GAAATGACATCCGAAT-1	P001	Aging080	NIMH Human Brain Collection Core	MTG	Healthy	21.5	Female	1	Aging080	1291	1814	2.14995	55.1572	one_group	7	Young	Indeterminate
GAACACTCATCCTGTC-1	P001	Aging088	NIMH Human Brain Collection Core	MTG	Healthy	26.2	Female	1	Aging088	6845	32155	0.251905	3.11032	one_group	12	Young	InN
GAACACTGTTGTAAAG-1	P001	Aging073	NIMH Human Brain Collection Core	MTG	Healthy	64.3	Female	1	Aging073	1854	3801	0.105235	26.3089	one_group	1	Aged	Oligodendrocyte
GAACACTTCCATCGTC-1	P001	Aging099	NIMH Human Brain Collection Core	MTG	Healthy	78	Male	1	Aging099	5711	20643	0.22768	4.84449	one_group	21	Aged	ExN
GAACGTTAGCTCGCAC-1	P001	Aging073	NIMH Human Brain Collection Core	MTG	Healthy	64.3	Female	1	Aging073	3417	8817	0.521719	11.3417	one_group	8	Aged	InN
GAACGTTCACGCGTGT-1	P001	Aging103	NIMH Human Brain Collection Core	MTG	Healthy	71.8	Female	1	Aging103	5632	20597	0.912754	4.85555	one_group	12	Aged	InN
GAACGTTGTAGATCGG-1	P001	Aging103	NIMH Human Brain Collection Core	MTG	Healthy	71.8	Female	1	Aging103	7650	37597	0.156927	2.66	one_group	6	Aged	ExN
GAACTGTCAGATTCGT-1	P001	Aging080	NIMH Human Brain Collection Core	MTG	Healthy	21.5	Female	1	Aging080	5977	23350	0.33833	4.28284	one_group	11	Young	ExN
GAACTGTGTGGTCTAT-1	P001	Aging069	NIMH Human Brain Collection Core	MTG	Healthy	85.2	Male	1	Aging069	5439	18518	0.113403	5.40015	one_group	6	Aged	ExN
GAACTGTTCTCTCGCA-1	P001	Aging069	NIMH Human Brain Collection Core	MTG	Healthy	85.2	Male	1	Aging069	2294	5048	0.0990491	19.8098	one_group	4	Aged	Oligodendrocyte
GAAGAATGTTGCTAGT-1	P001	Aging073	NIMH Human Brain Collection Core	MTG	Healthy	64.3	Female	1	Aging073	2673	5294	0.188893	18.8929	one_group	8	Aged	InN
GAAGCCCCAGCGTACC-1	P001	Aging099	NIMH Human Brain Collection Core	MTG	Healthy	78	Male	1	Aging099	2035	4040	0.148515	24.7525	one_group	1	Aged	Oligodendrocyte
GAAGCCCGTACACGCC-1	P001	Aging080	NIMH Human Brain Collection Core	MTG	Healthy	21.5	Female	1	Aging080	1636	2482	1.24899	40.2901	one_group	17	Young	InN
GAAGCGAGTTGTGTTG-1	P001	Aging080	NIMH Human Brain Collection Core	MTG	Healthy	21.5	Female	1	Aging080	2999	5435	1.06716	18.4094	one_group	9	Young	ExN
GAAGCGATCCTCTAGC-1	P001	Aging080	NIMH Human Brain Collection Core	MTG	Healthy	21.5	Female	1	Aging080	5664	23222	0.266988	4.30626	one_group	6	Young	ExN
GAAGCGATCGTCTCAC-1	P001	Aging069	NIMH Human Brain Collection Core	MTG	Healthy	85.2	Male	1	Aging069	1376	2218	1.53291	45.106	one_group	17	Aged	InN
GAAGGACCAGCTCCTT-1	P001	Aging080	NIMH Human Brain Collection Core	MTG	Healthy	21.5	Female	1	Aging080	6986	30801	0.298692	3.24696	one_group	25	Young	ExN
GAAGGACTCAAGCCTA-1	P001	Aging069	NIMH Human Brain Collection Core	MTG	Healthy	85.2	Male	1	Aging069	5325	21312	0.276839	4.69263	one_group	12	Aged	InN
GAAGGGTAGATGAACT-1	P001	Aging099	NIMH Human Brain Collection Core	MTG	Healthy	78	Male	1	Aging099	1574	2264	0.927562	44.1696	one_group	20	Aged	Mural
GAAGGGTCATAACCCA-1	P001	Aging073	NIMH Human Brain Collection Core	MTG	Healthy	64.3	Female	1	Aging073	6340	31770	0.327353	3.14762	one_group	21	Aged	ExN
GAAGGGTGTCCTTAAG-1	P001	Aging103	NIMH Human Brain Collection Core	MTG	Healthy	71.8	Female	1	Aging103	5011	16826	0.273386	5.94354	one_group	15	Aged	InN
GAAGGGTTCAGGGTAG-1	P001	Aging095	NIMH Human Brain Collection Core	MTG	Healthy	27.2	Male	1	Aging095	6440	22476	0.8231	4.44939	one_group	12	Young	InN
GAAGTAAAGTCAGCGA-1	P001	Aging088	NIMH Human Brain Collection Core	MTG	Healthy	26.2	Female	1	Aging088	2935	6237	0.160333	16.0333	one_group	10	Young	OPC
GAAGTAAGTGTGGACA-1	P001	Aging088	NIMH Human Brain Collection Core	MTG	Healthy	26.2	Female	1	Aging088	8005	43485	0.071289	2.29975	one_group	6	Young	ExN
GAATAGAAGGTCACTT-1	P001	Aging099	NIMH Human Brain Collection Core	MTG	Healthy	78	Male	1	Aging099	5988	22707	0.317083	4.40393	one_group	21	Aged	ExN
GAATAGAGTACCGGCT-1	P001	Aging073	NIMH Human Brain Collection Core	MTG	Healthy	64.3	Female	1	Aging073	3565	9940	0.372233	10.0614	one_group	11	Aged	ExN
GAATAGAGTCTGATCA-1	P001	Aging095	NIMH Human Brain Collection Core	MTG	Healthy	27.2	Male	1	Aging095	2219	4688	0.298635	21.3311	one_group	1	Young	Oligodendrocyte
GAATAGATCGATTTCT-1	P001	Aging095	NIMH Human Brain Collection Core	MTG	Healthy	27.2	Male	1	Aging095	2109	4109	0.316379	24.3427	one_group	1	Young	Oligodendrocyte
GAATCACAGAGTACCG-1	P001	Aging095	NIMH Human Brain Collection Core	MTG	Healthy	27.2	Male	1	Aging095	2388	4949	0.161649	20.2061	one_group	1	Young	Oligodendrocyte
GAATCACCAACTTGGT-1	P001	Aging095	NIMH Human Brain Collection Core	MTG	Healthy	27.2	Male	1	Aging095	2053	4002	0.324838	24.9875	one_group	1	Young	Oligodendrocyte
GAATCACCAGGTGACA-1	P001	Aging080	NIMH Human Brain Collection Core	MTG	Healthy	21.5	Female	1	Aging080	3312	7719	0.505247	12.955	one_group	6	Young	ExN
GAATCGTTCTTAATCC-1	P001	Aging099	NIMH Human Brain Collection Core	MTG	Healthy	78	Male	1	Aging099	6653	29763	0.0940765	3.3601	one_group	6	Aged	ExN
GACACGCAGCAACTTC-1	P001	Aging088	NIMH Human Brain Collection Core	MTG	Healthy	26.2	Female	1	Aging088	5746	20846	0.42694	4.79754	one_group	17	Young	InN
GACACGCGTCTTCAAG-1	P001	Aging099	NIMH Human Brain Collection Core	MTG	Healthy	78	Male	1	Aging099	2112	4033	0.0247954	24.8016	one_group	10	Aged	OPC
GACAGCCAGAAACTCA-1	P001	Aging073	NIMH Human Brain Collection Core	MTG	Healthy	64.3	Female	1	Aging073	6538	33708	0.587398	2.96683	one_group	11	Aged	ExN
GACAGCCCATGACTGT-1	P001	Aging103	NIMH Human Brain Collection Core	MTG	Healthy	71.8	Female	1	Aging103	5472	18286	0.360932	5.46926	one_group	21	Aged	ExN
GACAGCCCATGATCTG-1	P001	Aging069	NIMH Human Brain Collection Core	MTG	Healthy	85.2	Male	1	Aging069	5625	21548	0.0649712	4.6408	one_group	6	Aged	ExN
GACAGCCGTATACCCA-1	P001	Aging095	NIMH Human Brain Collection Core	MTG	Healthy	27.2	Male	1	Aging095	7387	40702	0.289912	2.45706	one_group	6	Young	ExN
GACAGCCGTGCAACAG-1	P001	Aging099	NIMH Human Brain Collection Core	MTG	Healthy	78	Male	1	Aging099	2893	6269	0.175467	15.9541	one_group	10	Aged	OPC
GACATCAGTCGAATGG-1	P001	Aging103	NIMH Human Brain Collection Core	MTG	Healthy	71.8	Female	1	Aging103	8201	48089	0.232901	2.07961	one_group	6	Aged	ExN
GACCAATAGGCAGGTT-1	P001	Aging080	NIMH Human Brain Collection Core	MTG	Healthy	21.5	Female	1	Aging080	5323	20867	0.282743	4.79249	one_group	17	Young	InN
GACCAATCAGAAATTG-1	P001	Aging080	NIMH Human Brain Collection Core	MTG	Healthy	21.5	Female	1	Aging080	797	992	1.10887	100.806	one_group	7	Young	Indeterminate
GACCAATTCCAAATGC-1	P001	Aging099	NIMH Human Brain Collection Core	MTG	Healthy	78	Male	1	Aging099	2010	3913	0	25.5624	one_group	1	Aged	Oligodendrocyte
GACCCAGCAAGCGAGT-1	P001	Aging103	NIMH Human Brain Collection Core	MTG	Healthy	71.8	Female	1	Aging103	5076	16007	0.381083	6.24727	one_group	6	Aged	ExN
GACCCAGGTTAGGCTT-1	P001	Aging069	NIMH Human Brain Collection Core	MTG	Healthy	85.2	Male	1	Aging069	1943	3253	0.184445	30.7409	one_group	19	Aged	Indeterminate
GACCCAGTCAGTGGGA-1	P001	Aging095	NIMH Human Brain Collection Core	MTG	Healthy	27.2	Male	1	Aging095	2481	5158	0.174486	19.3911	one_group	10	Young	OPC
GACCGTGAGAAATGGG-1	P001	Aging111	NIMH Human Brain Collection Core	MTG	Healthy	26.1	Male	1	Aging111	4023	9941	0.694095	10.0594	one_group	8	Young	InN
GACCGTGCACCGTGCA-1	P001	Aging095	NIMH Human Brain Collection Core	MTG	Healthy	27.2	Male	1	Aging095	1924	3982	0.276243	25.113	one_group	1	Young	Oligodendrocyte
GACCGTGTCAGTGCGC-1	P001	Aging099	NIMH Human Brain Collection Core	MTG	Healthy	78	Male	1	Aging099	2194	4184	0.0478011	23.9063	one_group	10	Aged	OPC
GACCTTCAGCATCTTG-1	P001	Aging088	NIMH Human Brain Collection Core	MTG	Healthy	26.2	Female	1	Aging088	6043	23513	0.0765534	4.25333	one_group	8	Young	InN
GACCTTCAGTAAACTG-1	P001	Aging088	NIMH Human Brain Collection Core	MTG	Healthy	26.2	Female	1	Aging088	1316	1914	5.64263	52.2466	one_group	7	Young	Indeterminate
GACCTTCTCCCGAGTG-1	P001	Aging080	NIMH Human Brain Collection Core	MTG	Healthy	21.5	Female	1	Aging080	6257	25573	0.203339	3.91037	one_group	21	Young	ExN
GACCTTCTCTAACGCA-1	P001	Aging080	NIMH Human Brain Collection Core	MTG	Healthy	21.5	Female	1	Aging080	5788	23522	0.382621	4.25134	one_group	17	Young	InN
GACGCTGGTGAGATCG-1	P001	Aging088	NIMH Human Brain Collection Core	MTG	Healthy	26.2	Female	1	Aging088	7091	30905	0.210322	3.23572	one_group	6	Young	ExN
GACGCTGTCGCCTTGT-1	P001	Aging111	NIMH Human Brain Collection Core	MTG	Healthy	26.1	Male	1	Aging111	7536	37704	0.180352	2.65238	one_group	6	Young	ExN
GACGTTAGTCGCGTTG-1	P001	Aging103	NIMH Human Brain Collection Core	MTG	Healthy	71.8	Female	1	Aging103	5871	19073	0.639648	5.24411	one_group	11	Aged	ExN
GACGTTAGTTGCATAC-1	P001	Aging095	NIMH Human Brain Collection Core	MTG	Healthy	27.2	Male	1	Aging095	5295	18077	0.232339	5.5325	one_group	15	Young	InN
GACTATGAGTCCCGGT-1	P001	Aging080	NIMH Human Brain Collection Core	MTG	Healthy	21.5	Female	1	Aging080	7172	33528	0.301241	2.98276	one_group	6	Young	ExN
GACTATGGTAGAGCTG-1	P001	Aging069	NIMH Human Brain Collection Core	MTG	Healthy	85.2	Male	1	Aging069	5364	17327	0.38668	5.77167	one_group	6	Aged	ExN
GACTATGGTCCGACGT-1	P001	Aging080	NIMH Human Brain Collection Core	MTG	Healthy	21.5	Female	1	Aging080	5999	21855	1.01579	4.57624	one_group	25	Young	ExN
GACTCAAAGAAGTATC-1	P001	Aging103	NIMH Human Brain Collection Core	MTG	Healthy	71.8	Female	1	Aging103	6213	21652	1.05764	4.61851	one_group	21	Aged	ExN
GACTCAAAGGTACATA-1	P001	Aging095	NIMH Human Brain Collection Core	MTG	Healthy	27.2	Male	1	Aging095	3019	7087	0.0987724	14.1103	one_group	5	Young	Astrocyte
GACTCAAAGTAAGAGG-1	P001	Aging095	NIMH Human Brain Collection Core	MTG	Healthy	27.2	Male	1	Aging095	1705	2974	0.0672495	33.6361	one_group	1	Young	Oligodendrocyte
GACTCAACACGCCAGT-1	P001	Aging073	NIMH Human Brain Collection Core	MTG	Healthy	64.3	Female	1	Aging073	5814	23000	0.291304	4.34802	one_group	19	Aged	Indeterminate
GACTCAACACGGTAGA-1	P001	Aging095	NIMH Human Brain Collection Core	MTG	Healthy	27.2	Male	1	Aging095	1896	3210	0.0623053	31.1526	one_group	5	Young	Astrocyte
GACTCAACATATGGCT-1	P001	Aging099	NIMH Human Brain Collection Core	MTG	Healthy	78	Male	1	Aging099	6239	23908	0.0501924	4.1834	one_group	6	Aged	ExN
GACTCAATCCGTGGCA-1	P001	Aging088	NIMH Human Brain Collection Core	MTG	Healthy	26.2	Female	1	Aging088	6546	29267	0.0239177	3.41705	one_group	11	Young	ExN
GACTCTCAGGTTGCCC-1	P001	Aging095	NIMH Human Brain Collection Core	MTG	Healthy	27.2	Male	1	Aging095	3357	8457	0.307438	11.8259	one_group	5	Young	Astrocyte
GACTCTCAGTGCGTCC-1	P001	Aging095	NIMH Human Brain Collection Core	MTG	Healthy	27.2	Male	1	Aging095	1942	3908	0.102354	25.5885	one_group	1	Young	Oligodendrocyte
GACTCTCGTATTCCTT-1	P001	Aging099	NIMH Human Brain Collection Core	MTG	Healthy	78	Male	1	Aging099	898	1195	5.77406	83.682	one_group	7	Aged	Indeterminate
GACTGATAGGGATCAC-1	P001	Aging103	NIMH Human Brain Collection Core	MTG	Healthy	71.8	Female	1	Aging103	3186	6735	0.415739	14.8478	one_group	8	Aged	InN
GACTGATAGGTAGCAC-1	P001	Aging080	NIMH Human Brain Collection Core	MTG	Healthy	21.5	Female	1	Aging080	4770	15294	0.48385	6.53894	one_group	6	Young	ExN
GACTGATAGGTGATCG-1	P001	Aging099	NIMH Human Brain Collection Core	MTG	Healthy	78	Male	1	Aging099	3581	8424	0.0118708	11.8751	one_group	12	Aged	InN
GACTGATCAAATGGAT-1	P001	Aging088	NIMH Human Brain Collection Core	MTG	Healthy	26.2	Female	1	Aging088	5464	17804	0.280836	5.61672	one_group	6	Young	ExN
GACTGATCAGCAGTAG-1	P001	Aging103	NIMH Human Brain Collection Core	MTG	Healthy	71.8	Female	1	Aging103	5152	17246	0.834976	5.79912	one_group	17	Aged	InN
GACTGATGTCTCTCAC-1	P001	Aging099	NIMH Human Brain Collection Core	MTG	Healthy	78	Male	1	Aging099	679	874	3.77574	114.416	one_group	7	Aged	Indeterminate
GACTGATGTCTTGCGG-1	P001	Aging069	NIMH Human Brain Collection Core	MTG	Healthy	85.2	Male	1	Aging069	2220	4472	0.0447227	22.3714	one_group	5	Aged	Astrocyte
GACTTCCCACATATCG-1	P001	Aging073	NIMH Human Brain Collection Core	MTG	Healthy	64.3	Female	1	Aging073	2381	6035	0.06628	16.57	one_group	1	Aged	Oligodendrocyte
GACTTCCGTGGAATGC-1	P001	Aging080	NIMH Human Brain Collection Core	MTG	Healthy	21.5	Female	1	Aging080	6997	34879	0.255168	2.8673	one_group	21	Young	ExN
GACTTCCTCAAGAAAC-1	P001	Aging080	NIMH Human Brain Collection Core	MTG	Healthy	21.5	Female	1	Aging080	8862	62804	0.299344	1.59236	one_group	6	Young	ExN
GAGAAATAGACATAGT-1	P001	Aging103	NIMH Human Brain Collection Core	MTG	Healthy	71.8	Female	1	Aging103	9289	70022	0.371312	1.42816	one_group	11	Aged	ExN
GAGAAATAGCACTTTG-1	P001	Aging103	NIMH Human Brain Collection Core	MTG	Healthy	71.8	Female	1	Aging103	8179	53426	0.155355	1.87178	one_group	6	Aged	ExN
GAGAAATGTAGACACG-1	P001	Aging069	NIMH Human Brain Collection Core	MTG	Healthy	85.2	Male	1	Aging069	5356	18737	0.325559	5.33789	one_group	15	Aged	InN
GAGAAATGTGAGTTTC-1	P001	Aging111	NIMH Human Brain Collection Core	MTG	Healthy	26.1	Male	1	Aging111	6404	28586	0.171413	3.49846	one_group	12	Young	InN
GAGACCCTCTTTGCTA-1	P001	Aging095	NIMH Human Brain Collection Core	MTG	Healthy	27.2	Male	1	Aging095	3820	11415	0.0087604	8.7604	one_group	10	Young	OPC
GAGACTTAGTACTCGT-1	P001	Aging099	NIMH Human Brain Collection Core	MTG	Healthy	78	Male	1	Aging099	2439	4830	0.144928	20.7039	one_group	10	Aged	OPC
GAGACTTCATCCTCAC-1	P001	Aging088	NIMH Human Brain Collection Core	MTG	Healthy	26.2	Female	1	Aging088	6511	27628	0.30042	3.61991	one_group	21	Young	ExN
GAGACTTGTCCAGGTC-1	P001	Aging095	NIMH Human Brain Collection Core	MTG	Healthy	27.2	Male	1	Aging095	2362	5086	0.491545	19.6618	one_group	4	Young	Oligodendrocyte
GAGAGGTGTGGATCGA-1	P001	Aging103	NIMH Human Brain Collection Core	MTG	Healthy	71.8	Female	1	Aging103	5617	18727	0.44321	5.34017	one_group	6	Aged	ExN
GAGATGGAGGCGTTAG-1	P001	Aging080	NIMH Human Brain Collection Core	MTG	Healthy	21.5	Female	1	Aging080	619	954	0.104822	104.822	one_group	7	Young	Indeterminate
GAGATGGCAATAGTCC-1	P001	Aging073	NIMH Human Brain Collection Core	MTG	Healthy	64.3	Female	1	Aging073	1087	1505	0.13289	66.4452	one_group	1	Aged	Oligodendrocyte
GAGCCTGAGGTTCTTG-1	P001	Aging103	NIMH Human Brain Collection Core	MTG	Healthy	71.8	Female	1	Aging103	5428	20637	0.518486	4.8459	one_group	11	Aged	ExN
GAGCCTGCACATTCTT-1	P001	Aging073	NIMH Human Brain Collection Core	MTG	Healthy	64.3	Female	1	Aging073	6221	28202	0.37586	3.54585	one_group	11	Aged	ExN
GAGCCTGCATCTAGAC-1	P001	Aging111	NIMH Human Brain Collection Core	MTG	Healthy	26.1	Male	1	Aging111	6873	34929	0.0772997	2.86295	one_group	12	Young	InN
GAGCCTGGTATCGAGG-1	P001	Aging099	NIMH Human Brain Collection Core	MTG	Healthy	78	Male	1	Aging099	5269	17105	0.28062	5.84693	one_group	11	Aged	ExN
GAGCCTGGTGCATTAC-1	P001	Aging088	NIMH Human Brain Collection Core	MTG	Healthy	26.2	Female	1	Aging088	7889	38576	0.292928	2.59249	one_group	6	Young	ExN
GAGCTGCGTGGAGGTT-1	P001	Aging111	NIMH Human Brain Collection Core	MTG	Healthy	26.1	Male	1	Aging111	1027	1348	2.22552	74.184	one_group	7	Young	Indeterminate
GAGGCAAAGGTGCTAG-1	P001	Aging099	NIMH Human Brain Collection Core	MTG	Healthy	78	Male	1	Aging099	2977	6853	0.627462	14.5921	one_group	4	Aged	Oligodendrocyte
GAGGCAAGTCTTGTCC-1	P001	Aging080	NIMH Human Brain Collection Core	MTG	Healthy	21.5	Female	1	Aging080	2023	3360	0.0892857	29.7796	one_group	5	Young	Astrocyte
GAGGCAAGTGAGATCG-1	P001	Aging073	NIMH Human Brain Collection Core	MTG	Healthy	64.3	Female	1	Aging073	3053	7400	0.202703	13.5153	one_group	5	Aged	Astrocyte
GAGGCAATCGTCAAAC-1	P001	Aging080	NIMH Human Brain Collection Core	MTG	Healthy	21.5	Female	1	Aging080	6306	26231	0.430788	3.81243	one_group	6	Young	ExN
GAGGCCTAGTTCGGTT-1	P001	Aging111	NIMH Human Brain Collection Core	MTG	Healthy	26.1	Male	1	Aging111	9234	60359	0.144138	1.65681	one_group	6	Young	ExN
GAGGCCTCACCTTCCA-1	P001	Aging103	NIMH Human Brain Collection Core	MTG	Healthy	71.8	Female	1	Aging103	6304	25745	0.497184	3.88455	one_group	8	Aged	InN
GAGGCCTTCATTTCCA-1	P001	Aging095	NIMH Human Brain Collection Core	MTG	Healthy	27.2	Male	1	Aging095	5816	24646	0.543699	4.05745	one_group	15	Young	InN
GAGGCCTTCTGCCTCA-1	P001	Aging103	NIMH Human Brain Collection Core	MTG	Healthy	71.8	Female	1	Aging103	4478	12599	0.476228	7.93777	one_group	21	Aged	ExN
GAGGGATAGTGACCTT-1	P001	Aging080	NIMH Human Brain Collection Core	MTG	Healthy	21.5	Female	1	Aging080	6138	20844	0.187104	4.798	one_group	8	Young	InN
GAGGGATCAGCTACAT-1	P001	Aging073	NIMH Human Brain Collection Core	MTG	Healthy	64.3	Female	1	Aging073	5541	22503	0.94654	4.44405	one_group	11	Aged	ExN
GAGGGATTCCCTTGTG-1	P001	Aging073	NIMH Human Brain Collection Core	MTG	Healthy	64.3	Female	1	Aging073	1523	2405	0.0831601	41.5973	one_group	5	Aged	Astrocyte
GAGGGATTCTACTATC-1	P001	Aging073	NIMH Human Brain Collection Core	MTG	Healthy	64.3	Female	1	Aging073	5914	25365	0.137985	3.94244	one_group	6	Aged	ExN
GAGGGTACAAAGAGTT-1	P001	Aging095	NIMH Human Brain Collection Core	MTG	Healthy	27.2	Male	1	Aging095	1864	3478	0.258769	28.7604	one_group	1	Young	Oligodendrocyte
GAGGGTACACAGTGTT-1	P001	Aging099	NIMH Human Brain Collection Core	MTG	Healthy	78	Male	1	Aging099	5308	17591	0.72196	5.68537	one_group	12	Aged	InN
GAGGGTAGTAGAGTTA-1	P001	Aging088	NIMH Human Brain Collection Core	MTG	Healthy	26.2	Female	1	Aging088	5504	18857	0.111364	5.30335	one_group	8	Young	InN
GAGTCATCAGGGCTTC-1	P001	Aging088	NIMH Human Brain Collection Core	MTG	Healthy	26.2	Female	1	Aging088	3441	8431	1.23354	11.861	one_group	17	Young	InN
GAGTCATGTTATTCCT-1	P001	Aging073	NIMH Human Brain Collection Core	MTG	Healthy	64.3	Female	1	Aging073	3292	8954	0.0446728	11.1682	one_group	10	Aged	OPC
GAGTCATTCGGTCAGC-1	P001	Aging080	NIMH Human Brain Collection Core	MTG	Healthy	21.5	Female	1	Aging080	7918	44246	0.0768431	2.26014	one_group	6	Young	ExN
GAGTCATTCTTTCCAA-1	P001	Aging095	NIMH Human Brain Collection Core	MTG	Healthy	27.2	Male	1	Aging095	1997	3928	0.178208	25.4582	one_group	1	Young	Oligodendrocyte
GAGTCTACATTCGATG-1	P001	Aging103	NIMH Human Brain Collection Core	MTG	Healthy	71.8	Female	1	Aging103	6094	26596	0.142879	3.76067	one_group	19	Aged	Indeterminate
GAGTCTAGTCCTGTTC-1	P001	Aging088	NIMH Human Brain Collection Core	MTG	Healthy	26.2	Female	1	Aging088	3483	8126	0.233817	12.3062	one_group	25	Young	ExN
GAGTCTAGTGGAATGC-1	P001	Aging080	NIMH Human Brain Collection Core	MTG	Healthy	21.5	Female	1	Aging080	581	724	2.62431	138.122	one_group	7	Young	Indeterminate
GAGTCTAGTTGGGATG-1	P001	Aging080	NIMH Human Brain Collection Core	MTG	Healthy	21.5	Female	1	Aging080	6717	27000	1.18519	3.70384	one_group	15	Young	InN
GAGTGAGAGACTTGTC-1	P001	Aging103	NIMH Human Brain Collection Core	MTG	Healthy	71.8	Female	1	Aging103	2021	3970	1.08312	25.1889	one_group	1	Aged	Oligodendrocyte
GAGTGAGCAATCGCAT-1	P001	Aging073	NIMH Human Brain Collection Core	MTG	Healthy	64.3	Female	1	Aging073	2791	6667	1.79991	14.9993	one_group	17	Aged	InN
GAGTGAGCAGGTCAGA-1	P001	Aging103	NIMH Human Brain Collection Core	MTG	Healthy	71.8	Female	1	Aging103	2058	3902	0.230651	25.6279	one_group	1	Aged	Oligodendrocyte
GAGTGAGTCAACGCTA-1	P001	Aging080	NIMH Human Brain Collection Core	MTG	Healthy	21.5	Female	1	Aging080	694	1276	0	78.3699	one_group	7	Young	Indeterminate
GAGTGTTTCAGGAACG-1	P001	Aging069	NIMH Human Brain Collection Core	MTG	Healthy	85.2	Male	1	Aging069	5861	24729	0.15771	4.04384	one_group	6	Aged	ExN
GAGTGTTTCCAGCAAT-1	P001	Aging073	NIMH Human Brain Collection Core	MTG	Healthy	64.3	Female	1	Aging073	2484	5785	0.0518583	17.2861	one_group	4	Aged	Oligodendrocyte
GAGTGTTTCCCGTTCA-1	P001	Aging088	NIMH Human Brain Collection Core	MTG	Healthy	26.2	Female	1	Aging088	6727	29625	0.192405	3.37576	one_group	6	Young	ExN
GAGTGTTTCGAAGTGG-1	P001	Aging095	NIMH Human Brain Collection Core	MTG	Healthy	27.2	Male	1	Aging095	7072	35193	0.383599	2.84164	one_group	17	Young	InN
GAGTTACGTGCATGAG-1	P001	Aging111	NIMH Human Brain Collection Core	MTG	Healthy	26.1	Male	1	Aging111	6503	32268	0.0774761	3.09933	one_group	6	Young	ExN
GAGTTACGTTTCGCTC-1	P001	Aging095	NIMH Human Brain Collection Core	MTG	Healthy	27.2	Male	1	Aging095	2023	4061	0.246245	24.6245	one_group	1	Young	Oligodendrocyte
GAGTTGTAGTCGTCTA-1	P001	Aging111	NIMH Human Brain Collection Core	MTG	Healthy	26.1	Male	1	Aging111	7267	32659	0.0826725	3.06213	one_group	6	Young	ExN
GAGTTGTCAGCGTACC-1	P001	Aging073	NIMH Human Brain Collection Core	MTG	Healthy	64.3	Female	1	Aging073	2236	5280	0.094697	18.9466	one_group	1	Aged	Oligodendrocyte
GAGTTGTGTGAACGGT-1	P001	Aging073	NIMH Human Brain Collection Core	MTG	Healthy	64.3	Female	1	Aging073	3296	7596	1.04002	13.1648	one_group	6	Aged	ExN
GAGTTGTGTTCCGCGA-1	P001	Aging095	NIMH Human Brain Collection Core	MTG	Healthy	27.2	Male	1	Aging095	5993	21944	0.970653	4.55726	one_group	9	Young	ExN
GAGTTTGAGCGATGAC-1	P001	Aging111	NIMH Human Brain Collection Core	MTG	Healthy	26.1	Male	1	Aging111	4384	11925	0.033543	8.38715	one_group	8	Young	InN
GATAGAAGTATCAGGG-1	P001	Aging095	NIMH Human Brain Collection Core	MTG	Healthy	27.2	Male	1	Aging095	2529	5080	0.0393701	19.685	one_group	5	Young	Astrocyte
GATAGAAGTTTATGCG-1	P001	Aging073	NIMH Human Brain Collection Core	MTG	Healthy	64.3	Female	1	Aging073	4684	15252	0.334382	6.55695	one_group	21	Aged	ExN
GATAGAATCGGTCAGC-1	P001	Aging088	NIMH Human Brain Collection Core	MTG	Healthy	26.2	Female	1	Aging088	1900	3276	0.976801	30.5344	one_group	20	Young	Mural
GATAGAATCTATCACT-1	P001	Aging103	NIMH Human Brain Collection Core	MTG	Healthy	71.8	Female	1	Aging103	8389	52597	0.355534	1.90139	one_group	11	Aged	ExN
GATAGCTCATGGTGGA-1	P001	Aging095	NIMH Human Brain Collection Core	MTG	Healthy	27.2	Male	1	Aging095	1748	3406	0.0587199	29.3686	one_group	1	Young	Oligodendrocyte
GATCACAAGCGGCTCT-1	P001	Aging069	NIMH Human Brain Collection Core	MTG	Healthy	85.2	Male	1	Aging069	2896	6585	0.501139	15.186	one_group	21	Aged	ExN
GATCACAGTAAGATAC-1	P001	Aging103	NIMH Human Brain Collection Core	MTG	Healthy	71.8	Female	1	Aging103	5751	24632	1.04336	4.06009	one_group	12	Aged	InN
GATCACATCGAACTCA-1	P001	Aging080	NIMH Human Brain Collection Core	MTG	Healthy	21.5	Female	1	Aging080	6736	33211	0.502845	3.01105	one_group	12	Young	InN
GATCAGTGTTCCCAAA-1	P001	Aging095	NIMH Human Brain Collection Core	MTG	Healthy	27.2	Male	1	Aging095	2077	4233	0.165367	23.6239	one_group	1	Young	Oligodendrocyte
GATCATGAGAGTCACG-1	P001	Aging111	NIMH Human Brain Collection Core	MTG	Healthy	26.1	Male	1	Aging111	4513	13643	0.366488	7.3303	one_group	15	Young	InN
GATCATGAGGATCACG-1	P001	Aging099	NIMH Human Brain Collection Core	MTG	Healthy	78	Male	1	Aging099	5661	19420	0.0823893	5.1496	one_group	12	Aged	InN
GATCATGCATGACACT-1	P001	Aging069	NIMH Human Brain Collection Core	MTG	Healthy	85.2	Male	1	Aging069	3581	8969	0.211841	11.1495	one_group	8	Aged	InN
GATCATGTCCTGATAG-1	P001	Aging088	NIMH Human Brain Collection Core	MTG	Healthy	26.2	Female	1	Aging088	4138	10585	0.245631	9.4518	one_group	8	Young	InN
GATCATGTCGCCCAGA-1	P001	Aging099	NIMH Human Brain Collection Core	MTG	Healthy	78	Male	1	Aging099	4074	10400	0.961538	9.61631	one_group	17	Aged	InN
GATCCCTCACGACAGA-1	P001	Aging073	NIMH Human Brain Collection Core	MTG	Healthy	64.3	Female	1	Aging073	513	648	0.154321	154.321	one_group	7	Aged	Indeterminate
GATCCCTCAGCAGGAT-1	P001	Aging099	NIMH Human Brain Collection Core	MTG	Healthy	78	Male	1	Aging099	2524	5256	0.171233	19.0259	one_group	10	Aged	OPC
GATCCCTGTCTAACTG-1	P001	Aging073	NIMH Human Brain Collection Core	MTG	Healthy	64.3	Female	1	Aging073	6695	35557	2.16554	2.81294	one_group	19	Aged	Indeterminate
GATCGTACACTCACTC-1	P001	Aging111	NIMH Human Brain Collection Core	MTG	Healthy	26.1	Male	1	Aging111	1828	3068	5.18253	32.6052	one_group	7	Young	Indeterminate
GATCGTAGTGGAAATT-1	P001	Aging080	NIMH Human Brain Collection Core	MTG	Healthy	21.5	Female	1	Aging080	6540	29282	0.358582	3.41507	one_group	21	Young	ExN
GATGACTGTGACTCGC-1	P001	Aging095	NIMH Human Brain Collection Core	MTG	Healthy	27.2	Male	1	Aging095	3473	9253	0.0972658	10.8073	one_group	4	Young	Oligodendrocyte
GATGACTTCATCTACT-1	P001	Aging099	NIMH Human Brain Collection Core	MTG	Healthy	78	Male	1	Aging099	4259	11152	0.367647	8.967	one_group	12	Aged	InN
GATGATCAGCGCCATC-1	P001	Aging073	NIMH Human Brain Collection Core	MTG	Healthy	64.3	Female	1	Aging073	5745	23869	0.0879802	4.18989	one_group	21	Aged	ExN
GATGATCCAAGACAAT-1	P001	Aging099	NIMH Human Brain Collection Core	MTG	Healthy	78	Male	1	Aging099	2283	4610	0.672451	21.692	one_group	1	Aged	Oligodendrocyte
GATGATCCAGCGACCT-1	P001	Aging073	NIMH Human Brain Collection Core	MTG	Healthy	64.3	Female	1	Aging073	1717	2809	0.0711997	35.5999	one_group	5	Aged	Astrocyte
GATGATCCAGTGTGCC-1	P001	Aging069	NIMH Human Brain Collection Core	MTG	Healthy	85.2	Male	1	Aging069	1828	3196	0.250313	31.2989	one_group	1	Aged	Oligodendrocyte
GATGATCTCGTGCTCT-1	P001	Aging103	NIMH Human Brain Collection Core	MTG	Healthy	71.8	Female	1	Aging103	2859	6558	0.548948	15.2509	one_group	17	Aged	InN
GATGCTAAGAGGGTAA-1	P001	Aging069	NIMH Human Brain Collection Core	MTG	Healthy	85.2	Male	1	Aging069	2824	6816	0.762911	14.6714	one_group	8	Aged	InN
GATGCTAAGGTTATAG-1	P001	Aging088	NIMH Human Brain Collection Core	MTG	Healthy	26.2	Female	1	Aging088	2102	3702	0.270124	27.0197	one_group	10	Young	OPC
GATGCTACACCCTTGT-1	P001	Aging103	NIMH Human Brain Collection Core	MTG	Healthy	71.8	Female	1	Aging103	5563	19904	0.34164	5.02437	one_group	21	Aged	ExN
GATGCTAGTCCTATAG-1	P001	Aging073	NIMH Human Brain Collection Core	MTG	Healthy	64.3	Female	1	Aging073	3671	9965	0.150527	10.0351	one_group	9	Aged	ExN
GATGCTAGTGCTGATT-1	P001	Aging103	NIMH Human Brain Collection Core	MTG	Healthy	71.8	Female	1	Aging103	3121	6526	2.48238	15.3257	one_group	6	Aged	ExN
GATGGAGAGACTCAAA-1	P001	Aging103	NIMH Human Brain Collection Core	MTG	Healthy	71.8	Female	1	Aging103	2001	3639	0.0274801	27.4876	one_group	5	Aged	Astrocyte
GATGGAGGTCCTGAAT-1	P001	Aging103	NIMH Human Brain Collection Core	MTG	Healthy	71.8	Female	1	Aging103	5489	18531	0.744698	5.39665	one_group	21	Aged	ExN
GATGGAGTCAGCTAGT-1	P001	Aging095	NIMH Human Brain Collection Core	MTG	Healthy	27.2	Male	1	Aging095	2239	5058	0.0988533	19.7707	one_group	1	Young	Oligodendrocyte
GATGGAGTCATTGAGC-1	P001	Aging069	NIMH Human Brain Collection Core	MTG	Healthy	85.2	Male	1	Aging069	6503	29845	0.274753	3.35076	one_group	11	Aged	ExN
GATGGAGTCCACTGGG-1	P001	Aging111	NIMH Human Brain Collection Core	MTG	Healthy	26.1	Male	1	Aging111	2859	5908	1.33717	16.9291	one_group	6	Young	ExN
GATGTTGAGGTAGTCG-1	P001	Aging073	NIMH Human Brain Collection Core	MTG	Healthy	64.3	Female	1	Aging073	9056	59788	0.0836288	1.67269	one_group	6	Aged	ExN
GATTCGAAGGGCCCTT-1	P001	Aging103	NIMH Human Brain Collection Core	MTG	Healthy	71.8	Female	1	Aging103	4787	15151	0.396013	6.6011	one_group	6	Aged	ExN
GATTCGAGTCGTGGAA-1	P001	Aging088	NIMH Human Brain Collection Core	MTG	Healthy	26.2	Female	1	Aging088	685	914	0.218818	109.409	one_group	1	Young	Oligodendrocyte
GATTCGATCTGACCCT-1	P001	Aging069	NIMH Human Brain Collection Core	MTG	Healthy	85.2	Male	1	Aging069	490	615	2.92683	162.602	one_group	7	Aged	Indeterminate
GATTCTTAGCGTTAGG-1	P001	Aging088	NIMH Human Brain Collection Core	MTG	Healthy	26.2	Female	1	Aging088	5656	20391	0.343289	4.90461	one_group	6	Young	ExN
GATTCTTGTCGAGTTT-1	P001	Aging069	NIMH Human Brain Collection Core	MTG	Healthy	85.2	Male	1	Aging069	6196	23624	0.258212	4.23388	one_group	6	Aged	ExN
GATTCTTTCTCTGAGA-1	P001	Aging080	NIMH Human Brain Collection Core	MTG	Healthy	21.5	Female	1	Aging080	5630	18854	0.75846	5.30448	one_group	8	Young	InN
GATTGGTAGGTAGCAC-1	P001	Aging069	NIMH Human Brain Collection Core	MTG	Healthy	85.2	Male	1	Aging069	5814	25492	0.247136	3.92295	one_group	6	Aged	ExN
GATTGGTCACCAGCGT-1	P001	Aging095	NIMH Human Brain Collection Core	MTG	Healthy	27.2	Male	1	Aging095	2504	5682	0.0527983	17.5994	one_group	1	Young	Oligodendrocyte
GATTGGTCATAGCTGT-1	P001	Aging073	NIMH Human Brain Collection Core	MTG	Healthy	64.3	Female	1	Aging073	5625	25616	0.175671	3.90396	one_group	21	Aged	ExN
GATTGGTGTGTTACTG-1	P001	Aging103	NIMH Human Brain Collection Core	MTG	Healthy	71.8	Female	1	Aging103	4325	12589	0.325681	7.94407	one_group	8	Aged	InN
GATTGGTGTTTGGAGG-1	P001	Aging095	NIMH Human Brain Collection Core	MTG	Healthy	27.2	Male	1	Aging095	1945	3529	0.198356	28.3447	one_group	1	Young	Oligodendrocyte
GATTTCTCAAGTCGTT-1	P001	Aging095	NIMH Human Brain Collection Core	MTG	Healthy	27.2	Male	1	Aging095	1833	3431	0.174876	29.1545	one_group	1	Young	Oligodendrocyte
GATTTCTGTCCTTAAG-1	P001	Aging073	NIMH Human Brain Collection Core	MTG	Healthy	64.3	Female	1	Aging073	5127	22456	0.498753	4.45315	one_group	25	Aged	ExN
GCAACCGCACTTGGCG-1	P001	Aging095	NIMH Human Brain Collection Core	MTG	Healthy	27.2	Male	1	Aging095	3214	8375	0.0477612	11.9432	one_group	10	Young	OPC
GCAACCGGTAATGCTC-1	P001	Aging069	NIMH Human Brain Collection Core	MTG	Healthy	85.2	Male	1	Aging069	3890	10295	0.0194269	9.71534	one_group	5	Aged	Astrocyte
GCAACCGGTTTCGTGA-1	P001	Aging088	NIMH Human Brain Collection Core	MTG	Healthy	26.2	Female	1	Aging088	5655	20784	0.178022	4.81162	one_group	6	Young	ExN
GCACATAGTTCTTGTT-1	P001	Aging073	NIMH Human Brain Collection Core	MTG	Healthy	64.3	Female	1	Aging073	4146	12232	0.604971	8.17661	one_group	19	Aged	Indeterminate
GCACGGTGTCTGTCCT-1	P001	Aging099	NIMH Human Brain Collection Core	MTG	Healthy	78	Male	1	Aging099	6760	28234	0.180633	3.54221	one_group	9	Aged	ExN
GCACGGTGTGTTACTG-1	P001	Aging111	NIMH Human Brain Collection Core	MTG	Healthy	26.1	Male	1	Aging111	7352	36838	0.0705793	2.71481	one_group	6	Young	ExN
GCACGTGCACTTGAGT-1	P001	Aging073	NIMH Human Brain Collection Core	MTG	Healthy	64.3	Female	1	Aging073	5192	20084	0.27385	4.97909	one_group	25	Aged	ExN
GCACTAAGTCGGCACT-1	P001	Aging099	NIMH Human Brain Collection Core	MTG	Healthy	78	Male	1	Aging099	2012	4060	0.0985222	24.6305	one_group	1	Aged	Oligodendrocyte
GCACTAATCCATAGAC-1	P001	Aging095	NIMH Human Brain Collection Core	MTG	Healthy	27.2	Male	1	Aging095	1185	1670	0.299401	59.8802	one_group	7	Young	Indeterminate
GCAGCCACACCATAAC-1	P001	Aging111	NIMH Human Brain Collection Core	MTG	Healthy	26.1	Male	1	Aging111	10241	117276	0.0409291	0.852748	one_group	11	Young	ExN
GCAGCCATCTAAGCCA-1	P001	Aging073	NIMH Human Brain Collection Core	MTG	Healthy	64.3	Female	1	Aging073	7276	45458	0.343174	2.19993	one_group	11	Aged	ExN
GCAGCTGAGAAACTCA-1	P001	Aging088	NIMH Human Brain Collection Core	MTG	Healthy	26.2	Female	1	Aging088	5805	21575	0.584009	4.63542	one_group	8	Young	InN
GCAGCTGAGCTATCTG-1	P001	Aging103	NIMH Human Brain Collection Core	MTG	Healthy	71.8	Female	1	Aging103	3272	8534	0.0468713	11.7206	one_group	10	Aged	OPC
GCAGCTGGTGTGAATA-1	P001	Aging069	NIMH Human Brain Collection Core	MTG	Healthy	85.2	Male	1	Aging069	3776	13343	0.16488	7.49457	one_group	11	Aged	ExN
GCAGCTGTCTACGCAA-1	P001	Aging095	NIMH Human Brain Collection Core	MTG	Healthy	27.2	Male	1	Aging095	1937	3570	0.784314	28.0112	one_group	1	Young	Oligodendrocyte
GCAGGCTCAACGGGTA-1	P001	Aging095	NIMH Human Brain Collection Core	MTG	Healthy	27.2	Male	1	Aging095	1846	3754	0.15983	26.6383	one_group	1	Young	Oligodendrocyte
GCAGGCTCACAAGCAG-1	P001	Aging069	NIMH Human Brain Collection Core	MTG	Healthy	85.2	Male	1	Aging069	1639	3052	0.819135	32.7654	one_group	1	Aged	Oligodendrocyte
GCAGGCTCACCGGTCA-1	P001	Aging073	NIMH Human Brain Collection Core	MTG	Healthy	64.3	Female	1	Aging073	2353	4657	0.0429461	21.4777	one_group	5	Aged	Astrocyte
GCAGGCTTCTTCGTGC-1	P001	Aging080	NIMH Human Brain Collection Core	MTG	Healthy	21.5	Female	1	Aging080	2275	4509	2.97183	22.1828	one_group	11	Young	ExN
GCAGTTATCCAGTACA-1	P001	Aging103	NIMH Human Brain Collection Core	MTG	Healthy	71.8	Female	1	Aging103	1688	3064	0.130548	32.6477	one_group	1	Aged	Oligodendrocyte
GCATCGGAGCGAATGC-1	P001	Aging103	NIMH Human Brain Collection Core	MTG	Healthy	71.8	Female	1	Aging103	2861	7013	0.213888	14.2592	one_group	10	Aged	OPC
GCATCGGCAACTCGTA-1	P001	Aging069	NIMH Human Brain Collection Core	MTG	Healthy	85.2	Male	1	Aging069	652	818	1.22249	122.249	one_group	7	Aged	Indeterminate
GCATCGGTCTCTGCCA-1	P001	Aging095	NIMH Human Brain Collection Core	MTG	Healthy	27.2	Male	1	Aging095	1925	3861	0.1036	25.9067	one_group	1	Young	Oligodendrocyte
GCATCTCAGGCCCACT-1	P001	Aging103	NIMH Human Brain Collection Core	MTG	Healthy	71.8	Female	1	Aging103	8890	57564	0.528108	1.73732	one_group	11	Aged	ExN
GCATGATAGTGAACAT-1	P001	Aging103	NIMH Human Brain Collection Core	MTG	Healthy	71.8	Female	1	Aging103	3998	9702	0.556586	10.3072	one_group	21	Aged	ExN
GCATTAGTCTAGGCAT-1	P001	Aging080	NIMH Human Brain Collection Core	MTG	Healthy	21.5	Female	1	Aging080	7223	37899	0.116098	2.6388	one_group	6	Young	ExN
GCCAACGGTACCAGAG-1	P001	Aging080	NIMH Human Brain Collection Core	MTG	Healthy	21.5	Female	1	Aging080	5730	23633	0.334278	4.23173	one_group	6	Young	ExN
GCCAACGGTCACATTG-1	P001	Aging103	NIMH Human Brain Collection Core	MTG	Healthy	71.8	Female	1	Aging103	1921	3462	0.34662	28.8934	one_group	12	Aged	InN
GCCAACGGTTCCGGTG-1	P001	Aging073	NIMH Human Brain Collection Core	MTG	Healthy	64.3	Female	1	Aging073	6768	36234	0.143512	2.75991	one_group	6	Aged	ExN
GCCAACGGTTCTGAGT-1	P001	Aging099	NIMH Human Brain Collection Core	MTG	Healthy	78	Male	1	Aging099	6437	22954	1.3331	4.35711	one_group	8	Aged	InN
GCCAGCACAATTAGGA-1	P001	Aging073	NIMH Human Brain Collection Core	MTG	Healthy	64.3	Female	1	Aging073	2698	6507	0.0768403	15.3704	one_group	1	Aged	Oligodendrocyte
GCCAGCACATGCTGCG-1	P001	Aging103	NIMH Human Brain Collection Core	MTG	Healthy	71.8	Female	1	Aging103	3677	10912	0.0733138	9.1659	one_group	10	Aged	OPC
GCCAGGTTCGACACTA-1	P001	Aging095	NIMH Human Brain Collection Core	MTG	Healthy	27.2	Male	1	Aging095	3725	9689	0.10321	10.321	one_group	5	Young	Astrocyte
GCCAGTGCACAAACGG-1	P001	Aging095	NIMH Human Brain Collection Core	MTG	Healthy	27.2	Male	1	Aging095	2862	7225	0.16609	13.8427	one_group	4	Young	Oligodendrocyte
GCCAGTGGTCTAGATC-1	P001	Aging103	NIMH Human Brain Collection Core	MTG	Healthy	71.8	Female	1	Aging103	4671	13231	0.672663	7.55915	one_group	8	Aged	InN
GCCATGGAGCATGGGT-1	P001	Aging103	NIMH Human Brain Collection Core	MTG	Healthy	71.8	Female	1	Aging103	7466	36861	0.792165	2.71297	one_group	11	Aged	ExN
GCCATGGTCTCATGGA-1	P001	Aging095	NIMH Human Brain Collection Core	MTG	Healthy	27.2	Male	1	Aging095	2069	4143	0.16896	24.1371	one_group	1	Young	Oligodendrocyte
GCCATTCAGTCGGCAA-1	P001	Aging073	NIMH Human Brain Collection Core	MTG	Healthy	64.3	Female	1	Aging073	2104	4584	0.04363	21.8198	one_group	1	Aged	Oligodendrocyte
GCCATTCCAGGTCAGA-1	P001	Aging069	NIMH Human Brain Collection Core	MTG	Healthy	85.2	Male	1	Aging069	4348	16025	0.443058	6.24142	one_group	9	Aged	ExN
GCCATTCGTCTAGGTT-1	P001	Aging099	NIMH Human Brain Collection Core	MTG	Healthy	78	Male	1	Aging099	636	797	4.51694	125.471	one_group	7	Aged	Indeterminate
GCCATTCGTGTAAACA-1	P001	Aging103	NIMH Human Brain Collection Core	MTG	Healthy	71.8	Female	1	Aging103	3089	7068	0.254669	14.1483	one_group	5	Aged	Oligodendrocyte
GCCATTCTCACCTCAC-1	P001	Aging080	NIMH Human Brain Collection Core	MTG	Healthy	21.5	Female	1	Aging080	852	1078	1.11317	92.7644	one_group	7	Young	Indeterminate
GCCCAGAAGAGTCCGA-1	P001	Aging073	NIMH Human Brain Collection Core	MTG	Healthy	64.3	Female	1	Aging073	4742	16204	0.46902	6.1717	one_group	21	Aged	ExN
GCCCAGAAGTATCTGC-1	P001	Aging095	NIMH Human Brain Collection Core	MTG	Healthy	27.2	Male	1	Aging095	2463	4900	2.83673	20.4082	one_group	1	Young	Oligodendrocyte
GCCCAGACATAGTCAC-1	P001	Aging111	NIMH Human Brain Collection Core	MTG	Healthy	26.1	Male	1	Aging111	4841	14483	0.138093	6.90608	one_group	15	Young	InN
GCCCGAAAGCTGCCTG-1	P001	Aging103	NIMH Human Brain Collection Core	MTG	Healthy	71.8	Female	1	Aging103	2093	4508	0.310559	22.1828	one_group	1	Aged	Oligodendrocyte
GCCCGAAAGGGATGTC-1	P001	Aging111	NIMH Human Brain Collection Core	MTG	Healthy	26.1	Male	1	Aging111	5258	18898	0.16933	5.29241	one_group	17	Young	InN
GCCCGAAAGGTTGCCC-1	P001	Aging073	NIMH Human Brain Collection Core	MTG	Healthy	64.3	Female	1	Aging073	7416	52505	0.0571374	1.90462	one_group	6	Aged	ExN
GCCGATGAGGCTAAAT-1	P001	Aging095	NIMH Human Brain Collection Core	MTG	Healthy	27.2	Male	1	Aging095	5763	20693	0.241628	4.83325	one_group	15	Young	InN
GCCGATGAGGTCACAG-1	P001	Aging111	NIMH Human Brain Collection Core	MTG	Healthy	26.1	Male	1	Aging111	3180	7511	0.146452	13.3156	one_group	5	Young	Astrocyte
GCCGATGGTTTCGGCG-1	P001	Aging069	NIMH Human Brain Collection Core	MTG	Healthy	85.2	Male	1	Aging069	1884	3415	0.0878477	29.2826	one_group	1	Aged	Oligodendrocyte
GCCGTGAAGGCATCTT-1	P001	Aging069	NIMH Human Brain Collection Core	MTG	Healthy	85.2	Male	1	Aging069	3359	8697	0.149477	11.4982	one_group	12	Aged	InN
GCCGTGAGTGGTCTCG-1	P001	Aging069	NIMH Human Brain Collection Core	MTG	Healthy	85.2	Male	1	Aging069	1112	1657	3.0175	60.35	one_group	17	Aged	InN
GCCTGTTAGACTTCCA-1	P001	Aging111	NIMH Human Brain Collection Core	MTG	Healthy	26.1	Male	1	Aging111	7648	43340	0.0576834	2.3076	one_group	6	Young	ExN
GCCTGTTCATTAGGAA-1	P001	Aging099	NIMH Human Brain Collection Core	MTG	Healthy	78	Male	1	Aging099	5560	18776	0.314231	5.32623	one_group	9	Aged	ExN
GCGAGAACAAAGCACG-1	P001	Aging095	NIMH Human Brain Collection Core	MTG	Healthy	27.2	Male	1	Aging095	2269	4817	0.207598	20.7598	one_group	1	Young	Oligodendrocyte
GCGAGAAGTATTGCCA-1	P001	Aging095	NIMH Human Brain Collection Core	MTG	Healthy	27.2	Male	1	Aging095	1938	3722	0.107469	26.8673	one_group	1	Young	Oligodendrocyte
GCGAGAAGTGGTATGG-1	P001	Aging095	NIMH Human Brain Collection Core	MTG	Healthy	27.2	Male	1	Aging095	6185	23707	0.126545	4.21816	one_group	19	Young	Indeterminate
GCGATCGTCGGAATTC-1	P001	Aging095	NIMH Human Brain Collection Core	MTG	Healthy	27.2	Male	1	Aging095	5703	21388	0.500281	4.67574	one_group	9	Young	ExN
GCGGAAAGTACAACGG-1	P001	Aging099	NIMH Human Brain Collection Core	MTG	Healthy	78	Male	1	Aging099	7323	32542	0.629955	3.07314	one_group	9	Aged	ExN
GCGGAAAGTCTTACAG-1	P001	Aging080	NIMH Human Brain Collection Core	MTG	Healthy	21.5	Female	1	Aging080	9840	83803	1.00235	1.19335	one_group	6	Young	ExN
GCGGAAATCAAGCCTA-1	P001	Aging095	NIMH Human Brain Collection Core	MTG	Healthy	27.2	Male	1	Aging095	1997	4141	0.265636	24.1488	one_group	1	Young	Oligodendrocyte
GCGGATCAGTATAGAC-1	P001	Aging095	NIMH Human Brain Collection Core	MTG	Healthy	27.2	Male	1	Aging095	2121	4412	0.793291	22.6655	one_group	4	Young	Oligodendrocyte
GCGGATCCAGCAGACA-1	P001	Aging080	NIMH Human Brain Collection Core	MTG	Healthy	21.5	Female	1	Aging080	4017	11651	0.0514977	8.58295	one_group	10	Young	OPC
GCGGATCGTAACTAAG-1	P001	Aging088	NIMH Human Brain Collection Core	MTG	Healthy	26.2	Female	1	Aging088	3810	10041	0.537795	9.96016	one_group	17	Young	InN
GCGGATCGTGATAGTA-1	P001	Aging073	NIMH Human Brain Collection Core	MTG	Healthy	64.3	Female	1	Aging073	1423	1992	0.60241	50.2008	one_group	14	Aged	Microglia
GCGGATCGTTGGTAGG-1	P001	Aging111	NIMH Human Brain Collection Core	MTG	Healthy	26.1	Male	1	Aging111	4863	16185	0.389249	6.17894	one_group	8	Young	InN
GCGGATCTCGGTAGGA-1	P001	Aging095	NIMH Human Brain Collection Core	MTG	Healthy	27.2	Male	1	Aging095	2324	4842	0.144568	20.6569	one_group	1	Young	Oligodendrocyte
GCGTGCACACGACGTC-1	P001	Aging073	NIMH Human Brain Collection Core	MTG	Healthy	64.3	Female	1	Aging073	4646	14451	0.553595	6.92042	one_group	11	Aged	ExN
GCGTGCAGTTCAGGTT-1	P001	Aging073	NIMH Human Brain Collection Core	MTG	Healthy	64.3	Female	1	Aging073	3887	10162	0.659319	9.84058	one_group	6	Aged	ExN
GCGTGCATCCACTGAA-1	P001	Aging095	NIMH Human Brain Collection Core	MTG	Healthy	27.2	Male	1	Aging095	2292	5208	0.0768049	19.2049	one_group	4	Young	Oligodendrocyte
GCGTTTCCACGCGTGT-1	P001	Aging073	NIMH Human Brain Collection Core	MTG	Healthy	64.3	Female	1	Aging073	7416	45364	0.240279	2.20459	one_group	6	Aged	ExN
GCGTTTCGTCGAGTTT-1	P001	Aging073	NIMH Human Brain Collection Core	MTG	Healthy	64.3	Female	1	Aging073	5404	23323	0.171505	4.2878	one_group	9	Aged	ExN
GCTACAACAGTTTCGA-1	P001	Aging111	NIMH Human Brain Collection Core	MTG	Healthy	26.1	Male	1	Aging111	4891	13884	0.302506	7.20254	one_group	15	Young	InN
GCTACAAGTGCGACAA-1	P001	Aging073	NIMH Human Brain Collection Core	MTG	Healthy	64.3	Female	1	Aging073	880	1443	0.1386	69.3001	one_group	7	Aged	Indeterminate
GCTACAATCGATGCTA-1	P001	Aging073	NIMH Human Brain Collection Core	MTG	Healthy	64.3	Female	1	Aging073	8403	67737	0.104817	1.47645	one_group	6	Aged	ExN
GCTACCTAGTCATGCT-1	P001	Aging080	NIMH Human Brain Collection Core	MTG	Healthy	21.5	Female	1	Aging080	1607	2367	2.74609	42.2476	one_group	7	Young	Indeterminate
GCTCAAAAGTATGGAT-1	P001	Aging073	NIMH Human Brain Collection Core	MTG	Healthy	64.3	Female	1	Aging073	1526	2645	0.113422	37.8072	one_group	1	Aged	Oligodendrocyte
GCTCAAAGTCACTTCC-1	P001	Aging069	NIMH Human Brain Collection Core	MTG	Healthy	85.2	Male	1	Aging069	8933	65474	0.331429	1.52735	one_group	12	Aged	InN
GCTCAAATCAAGGACG-1	P001	Aging080	NIMH Human Brain Collection Core	MTG	Healthy	21.5	Female	1	Aging080	6570	25869	0.746067	3.86578	one_group	18	Young	Indeterminate
GCTCAAATCCAAATGC-1	P001	Aging103	NIMH Human Brain Collection Core	MTG	Healthy	71.8	Female	1	Aging103	4997	17205	0.499855	5.8126	one_group	11	Aged	ExN
GCTGAATCAATGTCAC-1	P001	Aging095	NIMH Human Brain Collection Core	MTG	Healthy	27.2	Male	1	Aging095	2113	4509	0.0221779	22.1779	one_group	1	Young	Oligodendrocyte
GCTGAATGTCAACGCC-1	P001	Aging095	NIMH Human Brain Collection Core	MTG	Healthy	27.2	Male	1	Aging095	2212	4757	0.189195	21.0217	one_group	1	Young	Oligodendrocyte
GCTGAATGTGAGTGAC-1	P001	Aging088	NIMH Human Brain Collection Core	MTG	Healthy	26.2	Female	1	Aging088	4183	10806	0.481214	9.25412	one_group	8	Young	InN
GCTGAATGTGTAGCAG-1	P001	Aging103	NIMH Human Brain Collection Core	MTG	Healthy	71.8	Female	1	Aging103	2684	6097	0.721666	16.4042	one_group	8	Aged	InN
GCTGCAGAGAGTCCGA-1	P001	Aging103	NIMH Human Brain Collection Core	MTG	Healthy	71.8	Female	1	Aging103	5183	20144	0.223392	4.96426	one_group	15	Aged	InN
GCTGCAGGTGAGGATC-1	P001	Aging073	NIMH Human Brain Collection Core	MTG	Healthy	64.3	Female	1	Aging073	6672	39703	0.188903	2.51883	one_group	6	Aged	ExN
GCTGGGTAGAAATCCA-1	P001	Aging088	NIMH Human Brain Collection Core	MTG	Healthy	26.2	Female	1	Aging088	4970	15895	0.220195	6.29129	one_group	6	Young	ExN
GCTGGGTGTATCGAAA-1	P001	Aging069	NIMH Human Brain Collection Core	MTG	Healthy	85.2	Male	1	Aging069	6474	29092	0.158119	3.43749	one_group	6	Aged	ExN
GCTTCACAGCCGAACA-1	P001	Aging069	NIMH Human Brain Collection Core	MTG	Healthy	85.2	Male	1	Aging069	5783	20006	0.369889	4.99875	one_group	8	Aged	InN
GCTTCACCAAGCGGAT-1	P001	Aging095	NIMH Human Brain Collection Core	MTG	Healthy	27.2	Male	1	Aging095	1940	3717	0.16142	26.9034	one_group	1	Young	Oligodendrocyte
GCTTCACCACTAGTAC-1	P001	Aging080	NIMH Human Brain Collection Core	MTG	Healthy	21.5	Female	1	Aging080	5938	26016	0.188346	3.84379	one_group	6	Young	ExN
GCTTGGGAGACGAAGA-1	P001	Aging073	NIMH Human Brain Collection Core	MTG	Healthy	64.3	Female	1	Aging073	6349	28454	0.270612	3.51494	one_group	9	Aged	ExN
GCTTGGGGTACTCGCG-1	P001	Aging095	NIMH Human Brain Collection Core	MTG	Healthy	27.2	Male	1	Aging095	7622	49378	0.240998	2.02532	one_group	6	Young	ExN
GCTTTCGAGCTAGTTC-1	P001	Aging099	NIMH Human Brain Collection Core	MTG	Healthy	78	Male	1	Aging099	4907	14183	0.782627	7.05069	one_group	6	Aged	ExN
GGAACCCGTAACATAG-1	P001	Aging095	NIMH Human Brain Collection Core	MTG	Healthy	27.2	Male	1	Aging095	2698	6521	0.260696	15.3351	one_group	4	Young	Oligodendrocyte
GGAACCCGTCGAGCAA-1	P001	Aging099	NIMH Human Brain Collection Core	MTG	Healthy	78	Male	1	Aging099	2164	3926	0.127356	25.4842	one_group	14	Aged	Microglia
GGAACCCTCAATCTCT-1	P001	Aging080	NIMH Human Brain Collection Core	MTG	Healthy	21.5	Female	1	Aging080	4405	13477	0.0816205	7.42115	one_group	8	Young	InN
GGAACCCTCCAAAGGG-1	P001	Aging099	NIMH Human Brain Collection Core	MTG	Healthy	78	Male	1	Aging099	8299	43034	0.313705	2.32428	one_group	11	Aged	ExN
GGAAGTGGTCAGGTGA-1	P001	Aging099	NIMH Human Brain Collection Core	MTG	Healthy	78	Male	1	Aging099	1609	2678	0.261389	37.3413	one_group	1	Aged	Oligodendrocyte
GGAAGTGTCATGCCAA-1	P001	Aging095	NIMH Human Brain Collection Core	MTG	Healthy	27.2	Male	1	Aging095	2762	5962	0.51996	16.7729	one_group	1	Young	Oligodendrocyte
GGAAGTGTCCCTCTAG-1	P001	Aging080	NIMH Human Brain Collection Core	MTG	Healthy	21.5	Female	1	Aging080	2984	7743	0.154979	12.9166	one_group	8	Young	InN
GGAAGTGTCGAGTCTA-1	P001	Aging099	NIMH Human Brain Collection Core	MTG	Healthy	78	Male	1	Aging099	6301	23609	0.131306	4.23585	one_group	11	Aged	ExN
GGAAGTGTCTGGTGGC-1	P001	Aging069	NIMH Human Brain Collection Core	MTG	Healthy	85.2	Male	1	Aging069	3341	7835	0.319081	12.7681	one_group	5	Aged	Astrocyte
GGAATCTGTGCCGAAA-1	P001	Aging103	NIMH Human Brain Collection Core	MTG	Healthy	71.8	Female	1	Aging103	5143	18476	0.552068	5.41243	one_group	6	Aged	ExN
GGAATCTTCAGCCTTC-1	P001	Aging099	NIMH Human Brain Collection Core	MTG	Healthy	78	Male	1	Aging099	1153	1765	0.0566572	56.6893	one_group	1	Aged	Oligodendrocyte
GGAATCTTCCGAGATT-1	P001	Aging069	NIMH Human Brain Collection Core	MTG	Healthy	85.2	Male	1	Aging069	2267	4207	0.475398	23.7756	one_group	9	Aged	ExN
GGACGTCAGAAACTGT-1	P001	Aging103	NIMH Human Brain Collection Core	MTG	Healthy	71.8	Female	1	Aging103	3030	7086	0.677392	14.1143	one_group	17	Aged	InN
GGACGTCAGGAGGCAG-1	P001	Aging073	NIMH Human Brain Collection Core	MTG	Healthy	64.3	Female	1	Aging073	4723	14414	0.45095	6.93866	one_group	6	Aged	ExN
GGACGTCAGTTGTCGT-1	P001	Aging099	NIMH Human Brain Collection Core	MTG	Healthy	78	Male	1	Aging099	1470	2553	0.274187	39.1696	one_group	1	Aged	Oligodendrocyte
GGACGTCGTCACTTAG-1	P001	Aging069	NIMH Human Brain Collection Core	MTG	Healthy	85.2	Male	1	Aging069	4695	12978	0.89382	7.70594	one_group	8	Aged	InN
GGACGTCGTCCAAAGG-1	P001	Aging088	NIMH Human Brain Collection Core	MTG	Healthy	26.2	Female	1	Aging088	7173	31003	0.203206	3.2256	one_group	6	Young	ExN
GGAGATGCATGCACTA-1	P001	Aging095	NIMH Human Brain Collection Core	MTG	Healthy	27.2	Male	1	Aging095	3156	8184	0.317693	12.219	one_group	4	Young	Oligodendrocyte
GGAGCAAAGAAACTGT-1	P001	Aging103	NIMH Human Brain Collection Core	MTG	Healthy	71.8	Female	1	Aging103	6006	23984	0.204303	4.16945	one_group	6	Aged	ExN
GGAGCAAAGCTTGTGT-1	P001	Aging080	NIMH Human Brain Collection Core	MTG	Healthy	21.5	Female	1	Aging080	4703	12999	0.976998	7.6929	one_group	6	Young	ExN
GGAGCAAGTCGATTTG-1	P001	Aging111	NIMH Human Brain Collection Core	MTG	Healthy	26.1	Male	1	Aging111	5841	23648	0.0338295	4.22887	one_group	6	Young	ExN
GGAGCAATCGACGCGT-1	P001	Aging099	NIMH Human Brain Collection Core	MTG	Healthy	78	Male	1	Aging099	1729	3242	0.215916	30.8642	one_group	1	Aged	Oligodendrocyte
GGAGGATAGCACTCCG-1	P001	Aging099	NIMH Human Brain Collection Core	MTG	Healthy	78	Male	1	Aging099	6727	29751	0.319317	3.36146	one_group	11	Aged	ExN
GGAGGATAGGAGCAAA-1	P001	Aging095	NIMH Human Brain Collection Core	MTG	Healthy	27.2	Male	1	Aging095	1749	3190	0.0940439	31.3578	one_group	1	Young	Oligodendrocyte
GGAGGATCACCAGTTA-1	P001	Aging080	NIMH Human Brain Collection Core	MTG	Healthy	21.5	Female	1	Aging080	1577	2807	0	35.6379	one_group	1	Young	Oligodendrocyte
GGAGGATTCGAAGGAC-1	P001	Aging069	NIMH Human Brain Collection Core	MTG	Healthy	85.2	Male	1	Aging069	5431	18908	0.565898	5.28933	one_group	11	Aged	ExN
GGAGGTAAGTCGAAAT-1	P001	Aging095	NIMH Human Brain Collection Core	MTG	Healthy	27.2	Male	1	Aging095	974	1304	6.5184	76.6871	one_group	7	Young	Indeterminate
GGAGGTAGTACGATCT-1	P001	Aging111	NIMH Human Brain Collection Core	MTG	Healthy	26.1	Male	1	Aging111	5027	16580	0.386007	6.03209	one_group	21	Young	ExN
GGAGGTAGTGTTCCTC-1	P001	Aging103	NIMH Human Brain Collection Core	MTG	Healthy	71.8	Female	1	Aging103	4138	11538	0.208008	8.66701	one_group	10	Aged	OPC
GGATCTAAGACGTCGA-1	P001	Aging099	NIMH Human Brain Collection Core	MTG	Healthy	78	Male	1	Aging099	5478	17618	0.147576	5.67666	one_group	6	Aged	ExN
GGATCTAAGTCATACC-1	P001	Aging069	NIMH Human Brain Collection Core	MTG	Healthy	85.2	Male	1	Aging069	2051	4486	0.0891663	22.2916	one_group	1	Aged	Oligodendrocyte
GGATGTTAGATACGAT-1	P001	Aging099	NIMH Human Brain Collection Core	MTG	Healthy	78	Male	1	Aging099	3985	9759	0.23568	10.247	one_group	8	Aged	InN
GGCACGTCAGATCCTA-1	P001	Aging099	NIMH Human Brain Collection Core	MTG	Healthy	78	Male	1	Aging099	2138	3594	0.278242	27.8242	one_group	12	Aged	InN
GGCACGTGTCTTCCGT-1	P001	Aging103	NIMH Human Brain Collection Core	MTG	Healthy	71.8	Female	1	Aging103	7918	48647	0.170617	2.05579	one_group	6	Aged	ExN
GGCACGTGTGTTCATG-1	P001	Aging080	NIMH Human Brain Collection Core	MTG	Healthy	21.5	Female	1	Aging080	7279	32783	1.50688	3.05036	one_group	12	Young	InN
GGCACGTTCAATGTCG-1	P001	Aging095	NIMH Human Brain Collection Core	MTG	Healthy	27.2	Male	1	Aging095	2044	3821	0.314054	26.1712	one_group	1	Young	Oligodendrocyte
GGCAGTCAGAAGTGTT-1	P001	Aging073	NIMH Human Brain Collection Core	MTG	Healthy	64.3	Female	1	Aging073	5192	18795	0.771482	5.32085	one_group	21	Aged	ExN
GGCAGTCGTCGTTGGC-1	P001	Aging069	NIMH Human Brain Collection Core	MTG	Healthy	85.2	Male	1	Aging069	2759	5543	0.0902039	18.044	one_group	5	Aged	Astrocyte
GGCAGTCGTGAACTAA-1	P001	Aging069	NIMH Human Brain Collection Core	MTG	Healthy	85.2	Male	1	Aging069	5100	17216	0.557621	5.80855	one_group	12	Aged	InN
GGCAGTCTCATGCAGT-1	P001	Aging073	NIMH Human Brain Collection Core	MTG	Healthy	64.3	Female	1	Aging073	5560	22361	0.0402486	4.47227	one_group	6	Aged	ExN
GGCAGTCTCGCCACTT-1	P001	Aging099	NIMH Human Brain Collection Core	MTG	Healthy	78	Male	1	Aging099	6877	30230	0.191862	3.3083	one_group	11	Aged	ExN
GGCAGTCTCTCCTACG-1	P001	Aging080	NIMH Human Brain Collection Core	MTG	Healthy	21.5	Female	1	Aging080	1227	1736	2.18894	57.6037	one_group	7	Young	Indeterminate
GGCGTCACATATGCGT-1	P001	Aging111	NIMH Human Brain Collection Core	MTG	Healthy	26.1	Male	1	Aging111	1348	1984	1.91532	50.4032	one_group	7	Young	Indeterminate
GGCGTCAGTTCGAACT-1	P001	Aging080	NIMH Human Brain Collection Core	MTG	Healthy	21.5	Female	1	Aging080	1033	1342	1.63934	74.5712	one_group	7	Young	Indeterminate
GGCTGTGAGTTGCATC-1	P001	Aging069	NIMH Human Brain Collection Core	MTG	Healthy	85.2	Male	1	Aging069	2826	6583	0.121525	15.193	one_group	10	Aged	OPC
GGCTTGGGTCTCACGG-1	P001	Aging088	NIMH Human Brain Collection Core	MTG	Healthy	26.2	Female	1	Aging088	7568	42182	0.0379309	2.37079	one_group	19	Young	Indeterminate
GGCTTGGTCCGTACGG-1	P001	Aging080	NIMH Human Brain Collection Core	MTG	Healthy	21.5	Female	1	Aging080	8184	45337	0.399232	2.2058	one_group	21	Young	ExN
GGCTTTCCACGTACAT-1	P001	Aging099	NIMH Human Brain Collection Core	MTG	Healthy	78	Male	1	Aging099	3301	8229	0.085065	12.1551	one_group	6	Aged	ExN
GGCTTTCGTTCGGTAT-1	P001	Aging069	NIMH Human Brain Collection Core	MTG	Healthy	85.2	Male	1	Aging069	4710	14368	0.515033	6.96088	one_group	8	Aged	InN
GGCTTTCGTTTCTTAC-1	P001	Aging103	NIMH Human Brain Collection Core	MTG	Healthy	71.8	Female	1	Aging103	5766	23679	0.675704	4.22351	one_group	17	Aged	InN
GGCTTTCTCTCATGGA-1	P001	Aging080	NIMH Human Brain Collection Core	MTG	Healthy	21.5	Female	1	Aging080	5563	22822	2.07694	4.38174	one_group	11	Young	ExN
GGGAAGTAGCACCGTC-1	P001	Aging095	NIMH Human Brain Collection Core	MTG	Healthy	27.2	Male	1	Aging095	8092	47523	0.479768	2.10433	one_group	11	Young	ExN
GGGAAGTCACCAGTAT-1	P001	Aging088	NIMH Human Brain Collection Core	MTG	Healthy	26.2	Female	1	Aging088	8203	47369	0.170998	2.11117	one_group	6	Young	ExN
GGGAAGTGTGAGCAGT-1	P001	Aging095	NIMH Human Brain Collection Core	MTG	Healthy	27.2	Male	1	Aging095	2042	3904	0.563525	25.6148	one_group	4	Young	Oligodendrocyte
GGGAAGTTCTAGCCTC-1	P001	Aging095	NIMH Human Brain Collection Core	MTG	Healthy	27.2	Male	1	Aging095	3391	8186	0.354263	12.216	one_group	10	Young	OPC
GGGACAACATAGAGGC-1	P001	Aging099	NIMH Human Brain Collection Core	MTG	Healthy	78	Male	1	Aging099	1791	3694	0.86627	27.0709	one_group	20	Aged	Endothelial
GGGACAAGTCATGGCC-1	P001	Aging103	NIMH Human Brain Collection Core	MTG	Healthy	71.8	Female	1	Aging103	4896	14835	1.33468	6.74127	one_group	12	Aged	InN
GGGACAAGTGCGAACA-1	P001	Aging073	NIMH Human Brain Collection Core	MTG	Healthy	64.3	Female	1	Aging073	6354	28426	0.204039	3.51803	one_group	11	Aged	ExN
GGGACCTAGCGCCATC-1	P001	Aging088	NIMH Human Brain Collection Core	MTG	Healthy	26.2	Female	1	Aging088	3755	10463	0.516104	9.55749	one_group	17	Young	InN
GGGACCTGTACCTATG-1	P001	Aging103	NIMH Human Brain Collection Core	MTG	Healthy	71.8	Female	1	Aging103	5962	23779	0.336431	4.20575	one_group	11	Aged	ExN
GGGACCTGTTTACGTG-1	P001	Aging088	NIMH Human Brain Collection Core	MTG	Healthy	26.2	Female	1	Aging088	8327	51545	0.0679018	1.94028	one_group	6	Young	ExN
GGGACCTTCTTAGGAC-1	P001	Aging095	NIMH Human Brain Collection Core	MTG	Healthy	27.2	Male	1	Aging095	7183	39584	0.434519	2.52634	one_group	12	Young	InN
GGGACTCAGCATTTCG-1	P001	Aging073	NIMH Human Brain Collection Core	MTG	Healthy	64.3	Female	1	Aging073	3640	9167	0.458165	10.9087	one_group	6	Aged	ExN
GGGACTCTCTGAGGCC-1	P001	Aging073	NIMH Human Brain Collection Core	MTG	Healthy	64.3	Female	1	Aging073	5447	23274	0.515597	4.29664	one_group	21	Aged	ExN
GGGAGATGTACCGTCG-1	P001	Aging103	NIMH Human Brain Collection Core	MTG	Healthy	71.8	Female	1	Aging103	4043	9497	0.421186	10.5307	one_group	6	Aged	ExN
GGGAGATTCTTGCAAG-1	P001	Aging069	NIMH Human Brain Collection Core	MTG	Healthy	85.2	Male	1	Aging069	5860	23439	0.0255984	4.26676	one_group	6	Aged	ExN
GGGATCCAGAAGCTGC-1	P001	Aging080	NIMH Human Brain Collection Core	MTG	Healthy	21.5	Female	1	Aging080	6570	25730	0.43529	3.88742	one_group	21	Young	ExN
GGGATCCCACTACACA-1	P001	Aging073	NIMH Human Brain Collection Core	MTG	Healthy	64.3	Female	1	Aging073	7832	55583	0.0953529	1.79914	one_group	9	Aged	ExN
GGGATCCCAGAACCGA-1	P001	Aging095	NIMH Human Brain Collection Core	MTG	Healthy	27.2	Male	1	Aging095	2232	4836	0.082713	20.6782	one_group	1	Young	Oligodendrocyte
GGGATGAAGCGTGCCT-1	P001	Aging080	NIMH Human Brain Collection Core	MTG	Healthy	21.5	Female	1	Aging080	7048	37423	0.355396	2.67215	one_group	11	Young	ExN
GGGATGAGTAGCTTGT-1	P001	Aging099	NIMH Human Brain Collection Core	MTG	Healthy	78	Male	1	Aging099	7239	32030	0.302841	3.12207	one_group	11	Aged	ExN
GGGATGAGTCTTAGTG-1	P001	Aging095	NIMH Human Brain Collection Core	MTG	Healthy	27.2	Male	1	Aging095	630	769	2.21066	130.208	one_group	7	Young	Indeterminate
GGGATGAGTGCCTAAT-1	P001	Aging103	NIMH Human Brain Collection Core	MTG	Healthy	71.8	Female	1	Aging103	5670	20139	0.0893788	4.96623	one_group	6	Aged	ExN
GGGATGAGTGTGATGG-1	P001	Aging095	NIMH Human Brain Collection Core	MTG	Healthy	27.2	Male	1	Aging095	2299	4654	0.257843	21.4869	one_group	1	Young	Oligodendrocyte
GGGATGATCCTACGGG-1	P001	Aging073	NIMH Human Brain Collection Core	MTG	Healthy	64.3	Female	1	Aging073	5724	24930	1.15523	4.01139	one_group	11	Aged	ExN
GGGCCATAGATGCTGG-1	P001	Aging080	NIMH Human Brain Collection Core	MTG	Healthy	21.5	Female	1	Aging080	6350	26124	0.179911	3.82848	one_group	21	Young	ExN
GGGCCATAGTTACGGG-1	P001	Aging080	NIMH Human Brain Collection Core	MTG	Healthy	21.5	Female	1	Aging080	5773	21124	0.695891	4.73418	one_group	19	Young	Indeterminate
GGGCCATTCCAAGCTA-1	P001	Aging103	NIMH Human Brain Collection Core	MTG	Healthy	71.8	Female	1	Aging103	6664	27935	0.218364	3.57999	one_group	21	Aged	ExN
GGGCGTTAGAAAGCGA-1	P001	Aging073	NIMH Human Brain Collection Core	MTG	Healthy	64.3	Female	1	Aging073	690	857	2.45041	116.686	one_group	7	Aged	Indeterminate
GGGCGTTCAGGCAATG-1	P001	Aging103	NIMH Human Brain Collection Core	MTG	Healthy	71.8	Female	1	Aging103	4776	13228	0.226792	7.55972	one_group	8	Aged	InN
GGGCGTTCATTGCAAC-1	P001	Aging111	NIMH Human Brain Collection Core	MTG	Healthy	26.1	Male	1	Aging111	4988	17433	0.108989	5.73625	one_group	21	Young	ExN
GGGCGTTGTCTTGAAC-1	P001	Aging111	NIMH Human Brain Collection Core	MTG	Healthy	26.1	Male	1	Aging111	1473	2302	0.0434405	43.4594	one_group	7	Young	Indeterminate
GGGCGTTGTGGATCAG-1	P001	Aging103	NIMH Human Brain Collection Core	MTG	Healthy	71.8	Female	1	Aging103	6161	28234	0.255012	3.54195	one_group	11	Aged	ExN
GGGCGTTTCTCTTCAA-1	P001	Aging088	NIMH Human Brain Collection Core	MTG	Healthy	26.2	Female	1	Aging088	5913	21533	0.636233	4.64403	one_group	15	Young	InN
GGGCTACAGTCATCGT-1	P001	Aging073	NIMH Human Brain Collection Core	MTG	Healthy	64.3	Female	1	Aging073	4684	15255	0.616191	6.55609	one_group	8	Aged	InN
GGGCTACGTCGCACAC-1	P001	Aging080	NIMH Human Brain Collection Core	MTG	Healthy	21.5	Female	1	Aging080	3726	9109	0.658689	10.9806	one_group	3	Young	Indeterminate
GGGCTACTCTGCATGA-1	P001	Aging080	NIMH Human Brain Collection Core	MTG	Healthy	21.5	Female	1	Aging080	8305	50124	0.434921	1.99525	one_group	11	Young	ExN
GGGCTCAAGACTCTTG-1	P001	Aging111	NIMH Human Brain Collection Core	MTG	Healthy	26.1	Male	1	Aging111	4795	15711	0.305518	6.36497	one_group	21	Young	ExN
GGGCTCAAGTGGTTGG-1	P001	Aging073	NIMH Human Brain Collection Core	MTG	Healthy	64.3	Female	1	Aging073	4440	12863	0.380938	7.77545	one_group	6	Aged	ExN
GGGCTCACAGCTCGGT-1	P001	Aging073	NIMH Human Brain Collection Core	MTG	Healthy	64.3	Female	1	Aging073	3379	7801	3.82002	12.8189	one_group	5	Aged	Astrocyte
GGGCTCAGTCCTGTCT-1	P001	Aging073	NIMH Human Brain Collection Core	MTG	Healthy	64.3	Female	1	Aging073	3363	9190	0.304679	10.8826	one_group	10	Aged	OPC
GGGCTCATCAAACCTG-1	P001	Aging088	NIMH Human Brain Collection Core	MTG	Healthy	26.2	Female	1	Aging088	6408	24965	0.0801122	4.00609	one_group	6	Young	ExN
GGGTAGACAACGGCTC-1	P001	Aging073	NIMH Human Brain Collection Core	MTG	Healthy	64.3	Female	1	Aging073	6767	35868	0.535296	2.78823	one_group	11	Aged	ExN
GGGTAGACATATCGGT-1	P001	Aging080	NIMH Human Brain Collection Core	MTG	Healthy	21.5	Female	1	Aging080	5975	19694	1.49792	5.07769	one_group	15	Young	InN
GGGTAGAGTCGCGTCA-1	P001	Aging069	NIMH Human Brain Collection Core	MTG	Healthy	85.2	Male	1	Aging069	990	1657	0.54315	60.4961	one_group	14	Aged	Microglia
GGGTAGAGTTACACAC-1	P001	Aging069	NIMH Human Brain Collection Core	MTG	Healthy	85.2	Male	1	Aging069	2191	4332	0.11542	23.084	one_group	1	Aged	Oligodendrocyte
GGGTAGATCCACCTGT-1	P001	Aging088	NIMH Human Brain Collection Core	MTG	Healthy	26.2	Female	1	Aging088	6993	35858	0.278878	2.78886	one_group	11	Young	ExN
GGGTAGATCTCCTGAC-1	P001	Aging069	NIMH Human Brain Collection Core	MTG	Healthy	85.2	Male	1	Aging069	4596	13703	0.744363	7.2982	one_group	17	Aged	InN
GGGTATTCAACCAACT-1	P001	Aging073	NIMH Human Brain Collection Core	MTG	Healthy	64.3	Female	1	Aging073	5821	20598	0.820468	4.85508	one_group	8	Aged	InN
GGGTATTCACAAACGG-1	P001	Aging073	NIMH Human Brain Collection Core	MTG	Healthy	64.3	Female	1	Aging073	3384	9813	0.0101906	10.1926	one_group	5	Aged	Astrocyte
GGGTATTGTTATCTTC-1	P001	Aging103	NIMH Human Brain Collection Core	MTG	Healthy	71.8	Female	1	Aging103	4357	14016	0.306792	7.13521	one_group	15	Aged	InN
GGGTCTGAGAAACCAT-1	P001	Aging080	NIMH Human Brain Collection Core	MTG	Healthy	21.5	Female	1	Aging080	6341	26367	0.109986	3.79262	one_group	6	Young	ExN
GGGTCTGCAAGTCATC-1	P001	Aging103	NIMH Human Brain Collection Core	MTG	Healthy	71.8	Female	1	Aging103	6136	26865	0.96408	3.72245	one_group	12	Aged	InN
GGGTCTGTCCAACCGG-1	P001	Aging088	NIMH Human Brain Collection Core	MTG	Healthy	26.2	Female	1	Aging088	6888	33742	0.080019	2.96393	one_group	11	Young	ExN
GGGTGAAAGATCACCT-1	P001	Aging073	NIMH Human Brain Collection Core	MTG	Healthy	64.3	Female	1	Aging073	3055	6683	1.27188	14.9633	one_group	21	Aged	ExN
GGGTGAAAGGGAGTGG-1	P001	Aging095	NIMH Human Brain Collection Core	MTG	Healthy	27.2	Male	1	Aging095	6858	31218	0.746364	3.20328	one_group	11	Young	ExN
GGGTGAAGTGGTCCCA-1	P001	Aging103	NIMH Human Brain Collection Core	MTG	Healthy	71.8	Female	1	Aging103	4918	15227	0.577921	6.56858	one_group	21	Aged	ExN
GGGTGAATCGATGCTA-1	P001	Aging095	NIMH Human Brain Collection Core	MTG	Healthy	27.2	Male	1	Aging095	7186	34408	0.685887	2.9063	one_group	6	Young	ExN
GGGTGTCAGAACCCGA-1	P001	Aging103	NIMH Human Brain Collection Core	MTG	Healthy	71.8	Female	1	Aging103	6829	26634	0.0675828	3.75488	one_group	18	Aged	Indeterminate
GGGTGTCAGACGAAGA-1	P001	Aging088	NIMH Human Brain Collection Core	MTG	Healthy	26.2	Female	1	Aging088	7983	37919	0.290092	2.63748	one_group	6	Young	ExN
GGGTGTCAGACGCATG-1	P001	Aging095	NIMH Human Brain Collection Core	MTG	Healthy	27.2	Male	1	Aging095	1078	1535	0.130293	65.1466	one_group	1	Young	Oligodendrocyte
GGGTGTCAGATACAGT-1	P001	Aging080	NIMH Human Brain Collection Core	MTG	Healthy	21.5	Female	1	Aging080	4201	10688	0.336826	9.35716	one_group	8	Young	InN
GGGTGTCAGATCGCCC-1	P001	Aging069	NIMH Human Brain Collection Core	MTG	Healthy	85.2	Male	1	Aging069	3397	8719	0.401422	11.4692	one_group	8	Aged	InN
GGGTGTCAGCTAAGTA-1	P001	Aging069	NIMH Human Brain Collection Core	MTG	Healthy	85.2	Male	1	Aging069	2653	5023	0.278718	19.9124	one_group	21	Aged	ExN
GGGTGTCCAGCAAGAC-1	P001	Aging095	NIMH Human Brain Collection Core	MTG	Healthy	27.2	Male	1	Aging095	1796	3412	0.0293083	29.3083	one_group	1	Young	Oligodendrocyte
GGGTGTCGTATGGGAC-1	P001	Aging099	NIMH Human Brain Collection Core	MTG	Healthy	78	Male	1	Aging099	2205	4504	0.133215	22.2025	one_group	1	Aged	Oligodendrocyte
GGGTGTCTCGTTACCC-1	P001	Aging080	NIMH Human Brain Collection Core	MTG	Healthy	21.5	Female	1	Aging080	7493	34786	2.20491	2.8748	one_group	12	Young	InN
GGGTTATCAGTCTCTC-1	P001	Aging095	NIMH Human Brain Collection Core	MTG	Healthy	27.2	Male	1	Aging095	1719	3328	0.240385	30.0571	one_group	1	Young	Oligodendrocyte
GGGTTATTCATTGCCC-1	P001	Aging069	NIMH Human Brain Collection Core	MTG	Healthy	85.2	Male	1	Aging069	6125	26092	0.134141	3.83274	one_group	6	Aged	ExN
GGGTTTAAGCGTCTGC-1	P001	Aging095	NIMH Human Brain Collection Core	MTG	Healthy	27.2	Male	1	Aging095	6126	25647	0.269037	3.89924	one_group	21	Young	ExN
GGGTTTACAATTCTCT-1	P001	Aging099	NIMH Human Brain Collection Core	MTG	Healthy	78	Male	1	Aging099	5545	19048	0.157497	5.2499	one_group	6	Aged	ExN
GGGTTTAGTCCGGATC-1	P001	Aging073	NIMH Human Brain Collection Core	MTG	Healthy	64.3	Female	1	Aging073	3037	7434	0.860909	13.4553	one_group	21	Aged	ExN
GGGTTTAGTTGGTGTT-1	P001	Aging088	NIMH Human Brain Collection Core	MTG	Healthy	26.2	Female	1	Aging088	2873	6513	0.783049	15.3563	one_group	17	Young	InN
GGGTTTATCCTGTAAG-1	P001	Aging103	NIMH Human Brain Collection Core	MTG	Healthy	71.8	Female	1	Aging103	5305	18120	1.28035	5.51876	one_group	12	Aged	InN
GGTAACTCATAATGAG-1	P001	Aging080	NIMH Human Brain Collection Core	MTG	Healthy	21.5	Female	1	Aging080	6013	23086	0.303214	4.33219	one_group	21	Young	ExN
GGTAACTGTGACAGCA-1	P001	Aging088	NIMH Human Brain Collection Core	MTG	Healthy	26.2	Female	1	Aging088	5298	16598	0.0903723	6.02555	one_group	18	Young	Indeterminate
GGTAGAGTCCCGAACG-1	P001	Aging095	NIMH Human Brain Collection Core	MTG	Healthy	27.2	Male	1	Aging095	2130	4103	0.0731172	24.3784	one_group	4	Young	Oligodendrocyte
GGTCACGAGTCGAAAT-1	P001	Aging095	NIMH Human Brain Collection Core	MTG	Healthy	27.2	Male	1	Aging095	4529	14421	0.131752	6.93529	one_group	10	Young	OPC
GGTCACGCAGCTACTA-1	P001	Aging080	NIMH Human Brain Collection Core	MTG	Healthy	21.5	Female	1	Aging080	6029	21104	1.59212	4.73911	one_group	12	Young	InN
GGTCTGGGTGCATACT-1	P001	Aging103	NIMH Human Brain Collection Core	MTG	Healthy	71.8	Female	1	Aging103	2962	6061	1.89738	16.4989	one_group	8	Aged	InN
GGTGAAGAGAACGCGT-1	P001	Aging099	NIMH Human Brain Collection Core	MTG	Healthy	78	Male	1	Aging099	2187	4419	0.181036	22.6296	one_group	4	Aged	Oligodendrocyte
GGTGAAGAGCAGGCAT-1	P001	Aging088	NIMH Human Brain Collection Core	MTG	Healthy	26.2	Female	1	Aging088	2154	3871	0.361664	25.8331	one_group	7	Young	Indeterminate
GGTGAAGTCATCGTAG-1	P001	Aging073	NIMH Human Brain Collection Core	MTG	Healthy	64.3	Female	1	Aging073	4973	17306	0.248469	5.77868	one_group	19	Aged	Indeterminate
GGTGATTCAGTGCCTG-1	P001	Aging080	NIMH Human Brain Collection Core	MTG	Healthy	21.5	Female	1	Aging080	6396	27970	0.779406	3.57526	one_group	12	Young	InN
GGTGGCTAGGCGAACT-1	P001	Aging080	NIMH Human Brain Collection Core	MTG	Healthy	21.5	Female	1	Aging080	5607	22757	0.435031	4.39425	one_group	6	Young	ExN
GGTGGCTCAAATACAG-1	P001	Aging095	NIMH Human Brain Collection Core	MTG	Healthy	27.2	Male	1	Aging095	2430	4798	0.437682	20.842	one_group	1	Young	Oligodendrocyte
GGTGGCTGTGTCCTAA-1	P001	Aging095	NIMH Human Brain Collection Core	MTG	Healthy	27.2	Male	1	Aging095	3761	8777	2.98507	11.3947	one_group	12	Young	InN
GGTGGCTTCCCATGGG-1	P001	Aging111	NIMH Human Brain Collection Core	MTG	Healthy	26.1	Male	1	Aging111	1507	2749	0.109131	36.3769	one_group	1	Young	Oligodendrocyte
GGTGGCTTCGGAGATG-1	P001	Aging095	NIMH Human Brain Collection Core	MTG	Healthy	27.2	Male	1	Aging095	6916	32868	1.08921	3.04275	one_group	25	Young	ExN
GGTGGCTTCTAGGCCG-1	P001	Aging103	NIMH Human Brain Collection Core	MTG	Healthy	71.8	Female	1	Aging103	6711	26252	1.92366	3.80938	one_group	8	Aged	InN
GGTGTCGCAAGCACCC-1	P001	Aging080	NIMH Human Brain Collection Core	MTG	Healthy	21.5	Female	1	Aging080	7921	43735	0.491597	2.2865	one_group	6	Young	ExN
GGTGTTACACATGTTG-1	P001	Aging103	NIMH Human Brain Collection Core	MTG	Healthy	71.8	Female	1	Aging103	7247	37183	0.252804	2.68947	one_group	6	Aged	ExN
GGTGTTAGTAGCTGAG-1	P001	Aging080	NIMH Human Brain Collection Core	MTG	Healthy	21.5	Female	1	Aging080	2196	5721	0	17.4917	one_group	20	Young	Endothelial
GGTTAACAGACGACGT-1	P001	Aging069	NIMH Human Brain Collection Core	MTG	Healthy	85.2	Male	1	Aging069	851	1051	0.570885	95.1475	one_group	7	Aged	Indeterminate
GGTTAACAGGTGGTTG-1	P001	Aging111	NIMH Human Brain Collection Core	MTG	Healthy	26.1	Male	1	Aging111	5739	20548	0.0778665	4.86689	one_group	11	Young	ExN
GGTTAACCATTGAAAG-1	P001	Aging099	NIMH Human Brain Collection Core	MTG	Healthy	78	Male	1	Aging099	3399	7619	0.0393752	13.1251	one_group	10	Aged	OPC
GTAACACTCCATCTGC-1	P001	Aging099	NIMH Human Brain Collection Core	MTG	Healthy	78	Male	1	Aging099	1736	3303	0.181653	30.2847	one_group	1	Aged	Oligodendrocyte
GTAACCATCATGGAGG-1	P001	Aging069	NIMH Human Brain Collection Core	MTG	Healthy	85.2	Male	1	Aging069	5732	22457	0.382954	4.45295	one_group	6	Aged	ExN
GTAACCATCGCTACAA-1	P001	Aging069	NIMH Human Brain Collection Core	MTG	Healthy	85.2	Male	1	Aging069	6790	29665	0.259565	3.3712	one_group	21	Aged	ExN
GTAAGTCAGCGCCTAC-1	P001	Aging095	NIMH Human Brain Collection Core	MTG	Healthy	27.2	Male	1	Aging095	2127	4533	0.0441209	22.0604	one_group	1	Young	Oligodendrocyte
GTAAGTCGTGATTGGG-1	P001	Aging069	NIMH Human Brain Collection Core	MTG	Healthy	85.2	Male	1	Aging069	5490	17378	0.517896	5.7544	one_group	21	Aged	ExN
GTAAGTCTCCTATTGT-1	P001	Aging073	NIMH Human Brain Collection Core	MTG	Healthy	64.3	Female	1	Aging073	5206	21386	0.486299	4.67639	one_group	11	Aged	ExN
GTAATCGAGAGTATAC-1	P001	Aging111	NIMH Human Brain Collection Core	MTG	Healthy	26.1	Male	1	Aging111	6079	26668	0.0187491	3.74995	one_group	6	Young	ExN
GTAATCGAGGTTGGTG-1	P001	Aging103	NIMH Human Brain Collection Core	MTG	Healthy	71.8	Female	1	Aging103	7014	30290	0.422582	3.30164	one_group	6	Aged	ExN
GTAATCGTCCTAGCTC-1	P001	Aging095	NIMH Human Brain Collection Core	MTG	Healthy	27.2	Male	1	Aging095	1643	2674	0	37.4111	one_group	14	Young	Microglia
GTAATCGTCGAGTCCG-1	P001	Aging088	NIMH Human Brain Collection Core	MTG	Healthy	26.2	Female	1	Aging088	5408	16873	0.361524	5.92663	one_group	21	Young	ExN
GTAATGCCATGCGGTC-1	P001	Aging099	NIMH Human Brain Collection Core	MTG	Healthy	78	Male	1	Aging099	6017	24177	0.0165446	4.13668	one_group	6	Aged	ExN
GTACAACAGGGTTTCT-1	P001	Aging099	NIMH Human Brain Collection Core	MTG	Healthy	78	Male	1	Aging099	1968	3787	0.422498	26.4061	one_group	1	Aged	Oligodendrocyte
GTACAACCAATTGTGC-1	P001	Aging103	NIMH Human Brain Collection Core	MTG	Healthy	71.8	Female	1	Aging103	722	942	2.65393	106.157	one_group	7	Aged	Indeterminate
GTACAACTCACTTGGA-1	P001	Aging103	NIMH Human Brain Collection Core	MTG	Healthy	71.8	Female	1	Aging103	9529	76637	0.203557	1.30495	one_group	6	Aged	ExN
GTACAACTCTCTGAGA-1	P001	Aging073	NIMH Human Brain Collection Core	MTG	Healthy	64.3	Female	1	Aging073	2034	3902	0.435674	25.641	one_group	17	Aged	InN
GTACAGTGTATAATGG-1	P001	Aging073	NIMH Human Brain Collection Core	MTG	Healthy	64.3	Female	1	Aging073	3374	8490	0.0588928	11.78	one_group	10	Aged	OPC
GTACAGTGTGCAACAG-1	P001	Aging095	NIMH Human Brain Collection Core	MTG	Healthy	27.2	Male	1	Aging095	2321	4857	0.35001	20.5931	one_group	4	Young	Oligodendrocyte
GTACAGTGTGTCTTGA-1	P001	Aging111	NIMH Human Brain Collection Core	MTG	Healthy	26.1	Male	1	Aging111	5844	20359	0.16209	4.91207	one_group	18	Young	Indeterminate
GTACAGTGTTCTAACG-1	P001	Aging099	NIMH Human Brain Collection Core	MTG	Healthy	78	Male	1	Aging099	8411	48054	0.112374	2.08104	one_group	11	Aged	ExN
GTACAGTTCAAGGCTT-1	P001	Aging073	NIMH Human Brain Collection Core	MTG	Healthy	64.3	Female	1	Aging073	5320	20723	0.656276	4.82602	one_group	6	Aged	ExN
GTACAGTTCCTCATAT-1	P001	Aging095	NIMH Human Brain Collection Core	MTG	Healthy	27.2	Male	1	Aging095	3290	7929	0.0504477	12.6135	one_group	10	Young	OPC
GTACAGTTCGACGAGA-1	P001	Aging095	NIMH Human Brain Collection Core	MTG	Healthy	27.2	Male	1	Aging095	2095	4131	0.193658	24.2072	one_group	1	Young	Oligodendrocyte
GTAGAAAAGGGCCTCT-1	P001	Aging069	NIMH Human Brain Collection Core	MTG	Healthy	85.2	Male	1	Aging069	1468	2139	0.233754	46.7946	one_group	14	Aged	Microglia
GTAGAAAAGGTCGCCT-1	P001	Aging103	NIMH Human Brain Collection Core	MTG	Healthy	71.8	Female	1	Aging103	5812	20026	0.519325	4.99426	one_group	15	Aged	InN
GTAGAAAGTCACCCTT-1	P001	Aging103	NIMH Human Brain Collection Core	MTG	Healthy	71.8	Female	1	Aging103	4161	12410	1.06366	8.05802	one_group	17	Aged	InN
GTAGAAAGTCCTACGG-1	P001	Aging069	NIMH Human Brain Collection Core	MTG	Healthy	85.2	Male	1	Aging069	7035	36402	0.184056	2.7471	one_group	11	Aged	ExN
GTAGAAAGTGGTCTGC-1	P001	Aging103	NIMH Human Brain Collection Core	MTG	Healthy	71.8	Female	1	Aging103	5520	20198	0.0445589	4.95123	one_group	21	Aged	ExN
GTAGAAATCCTCGATC-1	P001	Aging103	NIMH Human Brain Collection Core	MTG	Healthy	71.8	Female	1	Aging103	1297	1811	1.54611	55.2181	one_group	7	Aged	Indeterminate
GTAGAGGAGGCCGCTT-1	P001	Aging111	NIMH Human Brain Collection Core	MTG	Healthy	26.1	Male	1	Aging111	1522	2374	2.52738	42.123	one_group	7	Young	Indeterminate
GTAGAGGCAGAGTTCT-1	P001	Aging080	NIMH Human Brain Collection Core	MTG	Healthy	21.5	Female	1	Aging080	2752	5729	0.0349101	17.4642	one_group	5	Young	Astrocyte
GTAGAGGCATCGATAC-1	P001	Aging080	NIMH Human Brain Collection Core	MTG	Healthy	21.5	Female	1	Aging080	6289	25939	0.439493	3.8552	one_group	25	Young	ExN
GTAGAGGGTAGGACCA-1	P001	Aging080	NIMH Human Brain Collection Core	MTG	Healthy	21.5	Female	1	Aging080	4733	15607	0.877811	6.40738	one_group	17	Young	InN
GTAGATCAGTTTCGAC-1	P001	Aging103	NIMH Human Brain Collection Core	MTG	Healthy	71.8	Female	1	Aging103	6138	23811	0.734954	4.19992	one_group	12	Aged	InN
GTAGATCGTGTTAAAG-1	P001	Aging099	NIMH Human Brain Collection Core	MTG	Healthy	78	Male	1	Aging099	1520	2186	0.32022	45.7457	one_group	8	Aged	InN
GTAGCTACAGCTACAT-1	P001	Aging103	NIMH Human Brain Collection Core	MTG	Healthy	71.8	Female	1	Aging103	6189	23283	0.442383	4.29516	one_group	21	Aged	ExN
GTAGCTATCCACTTCG-1	P001	Aging088	NIMH Human Brain Collection Core	MTG	Healthy	26.2	Female	1	Aging088	7630	39921	0.215425	2.50501	one_group	6	Young	ExN
GTAGCTATCCATCACC-1	P001	Aging095	NIMH Human Brain Collection Core	MTG	Healthy	27.2	Male	1	Aging095	1756	3445	0.0870827	29.0276	one_group	1	Young	Oligodendrocyte
GTAGGAGCAGAGCTAG-1	P001	Aging103	NIMH Human Brain Collection Core	MTG	Healthy	71.8	Female	1	Aging103	5819	21363	0.720873	4.68231	one_group	8	Aged	InN
GTAGGAGGTGGATTTC-1	P001	Aging103	NIMH Human Brain Collection Core	MTG	Healthy	71.8	Female	1	Aging103	6210	24038	0.291206	4.16095	one_group	19	Aged	Indeterminate
GTAGGAGTCTGCCTGT-1	P001	Aging103	NIMH Human Brain Collection Core	MTG	Healthy	71.8	Female	1	Aging103	6456	28017	0.128493	3.56952	one_group	6	Aged	ExN
GTAGGTTAGAGTGGCT-1	P001	Aging080	NIMH Human Brain Collection Core	MTG	Healthy	21.5	Female	1	Aging080	1986	3531	0.254885	28.3447	one_group	20	Young	Endothelial
GTAGGTTAGCCTCACG-1	P001	Aging103	NIMH Human Brain Collection Core	MTG	Healthy	71.8	Female	1	Aging103	4972	17639	0.164408	5.66926	one_group	8	Aged	InN
GTAGGTTCAACTCCAA-1	P001	Aging095	NIMH Human Brain Collection Core	MTG	Healthy	27.2	Male	1	Aging095	5835	26864	0.308964	3.72245	one_group	9	Young	ExN
GTAGGTTGTAAGATTG-1	P001	Aging073	NIMH Human Brain Collection Core	MTG	Healthy	64.3	Female	1	Aging073	2333	4992	0.180288	20.0321	one_group	1	Aged	Oligodendrocyte
GTAGTACAGAGCAACC-1	P001	Aging103	NIMH Human Brain Collection Core	MTG	Healthy	71.8	Female	1	Aging103	6495	30609	0.352837	3.26755	one_group	11	Aged	ExN
GTAGTACGTGAGATAT-1	P001	Aging088	NIMH Human Brain Collection Core	MTG	Healthy	26.2	Female	1	Aging088	6149	24702	0.0607238	4.04826	one_group	25	Young	ExN
GTATTGGAGGGCATGT-1	P001	Aging073	NIMH Human Brain Collection Core	MTG	Healthy	64.3	Female	1	Aging073	6846	34671	0.323037	2.88442	one_group	9	Aged	ExN
GTATTGGCAACGGTAG-1	P001	Aging080	NIMH Human Brain Collection Core	MTG	Healthy	21.5	Female	1	Aging080	773	949	4.00422	105.374	one_group	7	Young	Indeterminate
GTATTGGCATAGAAAC-1	P001	Aging103	NIMH Human Brain Collection Core	MTG	Healthy	71.8	Female	1	Aging103	2936	7101	0.732291	14.0885	one_group	17	Aged	InN
GTATTGGGTCTCGGAC-1	P001	Aging080	NIMH Human Brain Collection Core	MTG	Healthy	21.5	Female	1	Aging080	7815	39425	1.09068	2.53653	one_group	6	Young	ExN
GTATTGGTCCTATTTG-1	P001	Aging103	NIMH Human Brain Collection Core	MTG	Healthy	71.8	Female	1	Aging103	5444	20129	0.347757	4.96796	one_group	6	Aged	ExN
GTATTTCTCTTCGGAA-1	P001	Aging103	NIMH Human Brain Collection Core	MTG	Healthy	71.8	Female	1	Aging103	4129	11675	0.599572	8.56531	one_group	6	Aged	ExN
GTCAAACGTCAAGCCC-1	P001	Aging099	NIMH Human Brain Collection Core	MTG	Healthy	78	Male	1	Aging099	6044	23187	0.176823	4.31313	one_group	9	Aged	ExN
GTCAAACTCTCTCGAC-1	P001	Aging080	NIMH Human Brain Collection Core	MTG	Healthy	21.5	Female	1	Aging080	6721	23979	0.746487	4.17066	one_group	8	Young	InN
GTCAAGTAGATACGAT-1	P001	Aging099	NIMH Human Brain Collection Core	MTG	Healthy	78	Male	1	Aging099	694	1067	0	93.7207	one_group	7	Aged	Indeterminate
GTCAAGTGTCTCGACG-1	P001	Aging103	NIMH Human Brain Collection Core	MTG	Healthy	71.8	Female	1	Aging103	4876	14316	0.272422	6.98519	one_group	6	Aged	ExN
GTCAAGTGTGCTGCAC-1	P001	Aging103	NIMH Human Brain Collection Core	MTG	Healthy	71.8	Female	1	Aging103	3744	10080	0.119048	9.92162	one_group	5	Aged	Astrocyte
GTCACGGAGGAGAATG-1	P001	Aging080	NIMH Human Brain Collection Core	MTG	Healthy	21.5	Female	1	Aging080	2849	6295	0.174742	15.8881	one_group	10	Young	OPC
GTCACGGCAGCCGTTG-1	P001	Aging103	NIMH Human Brain Collection Core	MTG	Healthy	71.8	Female	1	Aging103	6719	34453	0.145125	2.90284	one_group	6	Aged	ExN
GTCACGGCATACAGCT-1	P001	Aging099	NIMH Human Brain Collection Core	MTG	Healthy	78	Male	1	Aging099	1362	2011	4.52511	49.7265	one_group	7	Aged	Indeterminate
GTCACGGGTCACCGCA-1	P001	Aging073	NIMH Human Brain Collection Core	MTG	Healthy	64.3	Female	1	Aging073	6498	36194	0.151959	2.76297	one_group	11	Aged	ExN
GTCACGGGTGTTTGCA-1	P001	Aging073	NIMH Human Brain Collection Core	MTG	Healthy	64.3	Female	1	Aging073	1960	3630	0.110193	27.5482	one_group	1	Aged	Oligodendrocyte
GTCAGCGCAAAGGCAC-1	P001	Aging111	NIMH Human Brain Collection Core	MTG	Healthy	26.1	Male	1	Aging111	1656	2621	0.381534	38.1534	one_group	1	Young	Oligodendrocyte
GTCAGCGCACTTCAGA-1	P001	Aging073	NIMH Human Brain Collection Core	MTG	Healthy	64.3	Female	1	Aging073	2200	4310	0.0696056	23.2072	one_group	20	Aged	Endothelial
GTCATCCGTCCTGTTC-1	P001	Aging088	NIMH Human Brain Collection Core	MTG	Healthy	26.2	Female	1	Aging088	7245	36798	0.290777	2.71754	one_group	12	Young	InN
GTCATCCGTTAAACAG-1	P001	Aging099	NIMH Human Brain Collection Core	MTG	Healthy	78	Male	1	Aging099	8237	46267	0.317721	2.16146	one_group	11	Aged	ExN
GTCATCCTCGCGAAGA-1	P001	Aging069	NIMH Human Brain Collection Core	MTG	Healthy	85.2	Male	1	Aging069	774	1031	1.06693	96.9932	one_group	1	Aged	Oligodendrocyte
GTCATGAAGGCCTTCG-1	P001	Aging103	NIMH Human Brain Collection Core	MTG	Healthy	71.8	Female	1	Aging103	2944	7078	0.480362	14.1303	one_group	8	Aged	InN
GTCATGAGTTGGAGGT-1	P001	Aging088	NIMH Human Brain Collection Core	MTG	Healthy	26.2	Female	1	Aging088	5572	19264	0.20245	5.19157	one_group	8	Young	InN
GTCATGATCCCTGTTG-1	P001	Aging080	NIMH Human Brain Collection Core	MTG	Healthy	21.5	Female	1	Aging080	5938	21655	1.04826	4.61808	one_group	9	Young	ExN
GTCATGATCGAGTGAG-1	P001	Aging080	NIMH Human Brain Collection Core	MTG	Healthy	21.5	Female	1	Aging080	5294	17816	0.493938	5.61293	one_group	21	Young	ExN
GTCATGATCGCCGAGT-1	P001	Aging088	NIMH Human Brain Collection Core	MTG	Healthy	26.2	Female	1	Aging088	1686	2822	0.248051	35.4359	one_group	7	Young	Indeterminate
GTCATTTGTGAGACCA-1	P001	Aging095	NIMH Human Brain Collection Core	MTG	Healthy	27.2	Male	1	Aging095	3437	8043	0.136765	12.4347	one_group	10	Young	OPC
GTCATTTTCCAACTAG-1	P001	Aging069	NIMH Human Brain Collection Core	MTG	Healthy	85.2	Male	1	Aging069	3388	8812	0.340445	11.3494	one_group	21	Aged	ExN
GTCATTTTCGGTGTTA-1	P001	Aging095	NIMH Human Brain Collection Core	MTG	Healthy	27.2	Male	1	Aging095	3422	8831	0.0226475	11.3237	one_group	5	Young	Astrocyte
GTCCACTAGGCTGAAC-1	P001	Aging103	NIMH Human Brain Collection Core	MTG	Healthy	71.8	Female	1	Aging103	4796	15063	0.16597	6.63922	one_group	6	Aged	ExN
GTCCACTAGGGTTAGC-1	P001	Aging069	NIMH Human Brain Collection Core	MTG	Healthy	85.2	Male	1	Aging069	4739	13142	0.433724	7.60919	one_group	6	Aged	ExN
GTCCACTCACCCATAA-1	P001	Aging080	NIMH Human Brain Collection Core	MTG	Healthy	21.5	Female	1	Aging080	7180	34204	0.964799	2.92415	one_group	12	Young	InN
GTCCACTGTCCTCCAT-1	P001	Aging103	NIMH Human Brain Collection Core	MTG	Healthy	71.8	Female	1	Aging103	4411	13150	0.51711	7.60514	one_group	17	Aged	InN
GTCCACTTCCCAGGCA-1	P001	Aging088	NIMH Human Brain Collection Core	MTG	Healthy	26.2	Female	1	Aging088	7122	32132	0.108926	3.11216	one_group	6	Young	ExN
GTCCCATAGCTGTCCG-1	P001	Aging080	NIMH Human Brain Collection Core	MTG	Healthy	21.5	Female	1	Aging080	960	1272	3.14465	78.6164	one_group	7	Young	Indeterminate
GTCCCATAGGTCTACT-1	P001	Aging099	NIMH Human Brain Collection Core	MTG	Healthy	78	Male	1	Aging099	5777	21338	0.0843565	4.68735	one_group	15	Aged	InN
GTCCCATCAGCGTAGA-1	P001	Aging103	NIMH Human Brain Collection Core	MTG	Healthy	71.8	Female	1	Aging103	1017	1378	2.97533	72.5689	one_group	7	Aged	Indeterminate
GTCCCATGTCGCATTA-1	P001	Aging088	NIMH Human Brain Collection Core	MTG	Healthy	26.2	Female	1	Aging088	6471	26306	0.152057	3.80156	one_group	6	Young	ExN
GTCCCATTCGGACAAG-1	P001	Aging099	NIMH Human Brain Collection Core	MTG	Healthy	78	Male	1	Aging099	2811	5840	0.650685	17.1262	one_group	8	Aged	InN
GTCCTCACAGCGACCT-1	P001	Aging095	NIMH Human Brain Collection Core	MTG	Healthy	27.2	Male	1	Aging095	1865	3863	0.0776599	25.8866	one_group	1	Young	Oligodendrocyte
GTCCTCATCTCACGAA-1	P001	Aging103	NIMH Human Brain Collection Core	MTG	Healthy	71.8	Female	1	Aging103	2809	6227	2.40886	16.0591	one_group	11	Aged	ExN
GTCCTCATCTTCACGC-1	P001	Aging103	NIMH Human Brain Collection Core	MTG	Healthy	71.8	Female	1	Aging103	6251	26589	0.330964	3.76152	one_group	21	Aged	ExN
GTCCTCATCTTCCGTG-1	P001	Aging073	NIMH Human Brain Collection Core	MTG	Healthy	64.3	Female	1	Aging073	2865	7411	0.0944542	13.4935	one_group	4	Aged	Oligodendrocyte
GTCGCGAAGTAATACG-1	P001	Aging095	NIMH Human Brain Collection Core	MTG	Healthy	27.2	Male	1	Aging095	3073	6274	1.48231	15.9439	one_group	12	Young	InN
GTCGCGAGTTTACGAC-1	P001	Aging099	NIMH Human Brain Collection Core	MTG	Healthy	78	Male	1	Aging099	5565	19036	0.105064	5.25348	one_group	19	Aged	Indeterminate
GTCGCGATCGTTCATT-1	P001	Aging080	NIMH Human Brain Collection Core	MTG	Healthy	21.5	Female	1	Aging080	7295	36920	0.127302	2.70885	one_group	6	Young	ExN
GTCGTAAAGAGCACTG-1	P001	Aging080	NIMH Human Brain Collection Core	MTG	Healthy	21.5	Female	1	Aging080	3777	9556	0.491838	10.4646	one_group	6	Young	ExN
GTCGTAAGTACTAAGA-1	P001	Aging111	NIMH Human Brain Collection Core	MTG	Healthy	26.1	Male	1	Aging111	6382	27882	0.161394	3.58693	one_group	6	Young	ExN
GTCGTTCAGGCTATCT-1	P001	Aging080	NIMH Human Brain Collection Core	MTG	Healthy	21.5	Female	1	Aging080	5752	21358	0.276243	4.6834	one_group	6	Young	ExN
GTCGTTCCAATGTGGG-1	P001	Aging069	NIMH Human Brain Collection Core	MTG	Healthy	85.2	Male	1	Aging069	3194	7411	0.283363	13.4953	one_group	6	Aged	ExN
GTCTAGAAGGAGACCT-1	P001	Aging103	NIMH Human Brain Collection Core	MTG	Healthy	71.8	Female	1	Aging103	3116	7766	0.141643	12.8783	one_group	10	Aged	OPC
GTCTAGATCGCGCTGA-1	P001	Aging069	NIMH Human Brain Collection Core	MTG	Healthy	85.2	Male	1	Aging069	5351	18906	0.132233	5.29017	one_group	11	Aged	ExN
GTCTCACTCGCATGAT-1	P001	Aging095	NIMH Human Brain Collection Core	MTG	Healthy	27.2	Male	1	Aging095	2092	4433	0.451162	22.5632	one_group	1	Young	Oligodendrocyte
GTCTGTCAGACCAAGC-1	P001	Aging095	NIMH Human Brain Collection Core	MTG	Healthy	27.2	Male	1	Aging095	2053	4053	0.345423	24.6731	one_group	4	Young	Oligodendrocyte
GTCTGTCAGGGTAGCT-1	P001	Aging099	NIMH Human Brain Collection Core	MTG	Healthy	78	Male	1	Aging099	5037	15624	1.08167	6.40041	one_group	6	Aged	ExN
GTCTGTCGTAATGTGA-1	P001	Aging111	NIMH Human Brain Collection Core	MTG	Healthy	26.1	Male	1	Aging111	4347	12233	0.179841	8.17595	one_group	12	Young	InN
GTCTTTACATATCTCT-1	P001	Aging073	NIMH Human Brain Collection Core	MTG	Healthy	64.3	Female	1	Aging073	4308	13407	0.484821	7.45879	one_group	25	Aged	ExN
GTCTTTAGTAGGACCA-1	P001	Aging080	NIMH Human Brain Collection Core	MTG	Healthy	21.5	Female	1	Aging080	5836	22367	0.751107	4.47087	one_group	12	Young	InN
GTGACGCCATCATGAC-1	P001	Aging095	NIMH Human Brain Collection Core	MTG	Healthy	27.2	Male	1	Aging095	2523	6101	0.393378	16.3908	one_group	4	Young	Oligodendrocyte
GTGACGCCATGCCGAC-1	P001	Aging103	NIMH Human Brain Collection Core	MTG	Healthy	71.8	Female	1	Aging103	3027	7321	0.0546373	13.6593	one_group	5	Aged	Astrocyte
GTGAGCCTCATTGTTC-1	P001	Aging111	NIMH Human Brain Collection Core	MTG	Healthy	26.1	Male	1	Aging111	7833	52730	0.0493078	1.89649	one_group	6	Young	ExN
GTGAGGAAGCGACTTT-1	P001	Aging069	NIMH Human Brain Collection Core	MTG	Healthy	85.2	Male	1	Aging069	5761	19806	0.348379	5.04898	one_group	6	Aged	ExN
GTGAGGACAGGCTTGC-1	P001	Aging073	NIMH Human Brain Collection Core	MTG	Healthy	64.3	Female	1	Aging073	3356	9016	0.510204	11.0914	one_group	17	Aged	InN
GTGATGTGTTCTCGCT-1	P001	Aging073	NIMH Human Brain Collection Core	MTG	Healthy	64.3	Female	1	Aging073	5014	18942	0.501531	5.27983	one_group	21	Aged	ExN
GTGCACGGTTGCCATA-1	P001	Aging095	NIMH Human Brain Collection Core	MTG	Healthy	27.2	Male	1	Aging095	2435	5247	0	19.0585	one_group	4	Young	Oligodendrocyte
GTGCAGCAGGCGATAC-1	P001	Aging088	NIMH Human Brain Collection Core	MTG	Healthy	26.2	Female	1	Aging088	7867	38202	0.175383	2.61787	one_group	6	Young	ExN
GTGCAGCCAAATACAG-1	P001	Aging073	NIMH Human Brain Collection Core	MTG	Healthy	64.3	Female	1	Aging073	7015	41789	0.0813611	2.39303	one_group	6	Aged	ExN
GTGCAGCTCTAAGCGT-1	P001	Aging099	NIMH Human Brain Collection Core	MTG	Healthy	78	Male	1	Aging099	5849	19872	0.754831	5.03221	one_group	6	Aged	ExN
GTGCGTGAGGGCAATC-1	P001	Aging080	NIMH Human Brain Collection Core	MTG	Healthy	21.5	Female	1	Aging080	3690	9272	0.420621	10.7887	one_group	8	Young	InN
GTGCTGGCAAGGCGTA-1	P001	Aging099	NIMH Human Brain Collection Core	MTG	Healthy	78	Male	1	Aging099	2859	5805	0.137812	17.2295	one_group	5	Aged	Oligodendrocyte
GTGCTGGCAGTTTCAG-1	P001	Aging111	NIMH Human Brain Collection Core	MTG	Healthy	26.1	Male	1	Aging111	7099	38282	0.0522439	2.61226	one_group	6	Young	ExN
GTGCTTCAGCCTGAGA-1	P001	Aging088	NIMH Human Brain Collection Core	MTG	Healthy	26.2	Female	1	Aging088	4291	11409	0.19283	8.76655	one_group	8	Young	InN
GTGGAAGAGTTCCGGC-1	P001	Aging103	NIMH Human Brain Collection Core	MTG	Healthy	71.8	Female	1	Aging103	4962	16304	0.208538	6.13459	one_group	21	Aged	ExN
GTGGAAGCAAAGCACG-1	P001	Aging080	NIMH Human Brain Collection Core	MTG	Healthy	21.5	Female	1	Aging080	5036	17137	2.71926	5.83601	one_group	11	Young	ExN
GTGGAAGTCTCCTGCA-1	P001	Aging099	NIMH Human Brain Collection Core	MTG	Healthy	78	Male	1	Aging099	7467	38248	0.0941226	2.61472	one_group	11	Aged	ExN
GTGGAGAAGTAGGTTA-1	P001	Aging080	NIMH Human Brain Collection Core	MTG	Healthy	21.5	Female	1	Aging080	7908	36272	2.48125	2.75702	one_group	12	Young	InN
GTGGAGACAACTCCAA-1	P001	Aging069	NIMH Human Brain Collection Core	MTG	Healthy	85.2	Male	1	Aging069	3502	7106	0.0985083	14.0726	one_group	21	Aged	ExN
GTGGCGTAGGATCACG-1	P001	Aging073	NIMH Human Brain Collection Core	MTG	Healthy	64.3	Female	1	Aging073	5523	19041	0.845544	5.2521	one_group	15	Aged	InN
GTGGCGTGTCTCTCCA-1	P001	Aging103	NIMH Human Brain Collection Core	MTG	Healthy	71.8	Female	1	Aging103	5669	20529	0.160748	4.87116	one_group	6	Aged	ExN
GTGGGAACAAGGCTTT-1	P001	Aging099	NIMH Human Brain Collection Core	MTG	Healthy	78	Male	1	Aging099	2058	4064	0.0984252	24.6124	one_group	1	Aged	Oligodendrocyte
GTGGGAACACAGTGTT-1	P001	Aging099	NIMH Human Brain Collection Core	MTG	Healthy	78	Male	1	Aging099	4017	9720	0.257202	10.2891	one_group	8	Aged	InN
GTGGGAACAGAGATGC-1	P001	Aging095	NIMH Human Brain Collection Core	MTG	Healthy	27.2	Male	1	Aging095	1752	3236	0.494438	30.9023	one_group	1	Young	Oligodendrocyte
GTGGGAAGTCTGATAC-1	P001	Aging073	NIMH Human Brain Collection Core	MTG	Healthy	64.3	Female	1	Aging073	2573	5756	0.173732	17.3732	one_group	1	Aged	Oligodendrocyte
GTGGGAATCGTCTAAG-1	P001	Aging069	NIMH Human Brain Collection Core	MTG	Healthy	85.2	Male	1	Aging069	1791	3535	0.0565771	28.2885	one_group	1	Aged	Oligodendrocyte
GTGGTTATCTCTATAC-1	P001	Aging095	NIMH Human Brain Collection Core	MTG	Healthy	27.2	Male	1	Aging095	1859	3406	0.0587199	29.36	one_group	1	Young	Oligodendrocyte
GTGTAACAGTTGCCTA-1	P001	Aging095	NIMH Human Brain Collection Core	MTG	Healthy	27.2	Male	1	Aging095	2453	5071	0.17748	19.72	one_group	1	Young	Oligodendrocyte
GTGTAACCATCGTCCT-1	P001	Aging103	NIMH Human Brain Collection Core	MTG	Healthy	71.8	Female	1	Aging103	6070	25437	0.106145	3.93144	one_group	11	Aged	ExN
GTGTAACTCGTACCTC-1	P001	Aging073	NIMH Human Brain Collection Core	MTG	Healthy	64.3	Female	1	Aging073	826	1048	1.81298	95.4198	one_group	7	Aged	Indeterminate
GTGTCCTAGAGATGCC-1	P001	Aging103	NIMH Human Brain Collection Core	MTG	Healthy	71.8	Female	1	Aging103	6154	23239	0.430311	4.30348	one_group	21	Aged	ExN
GTGTCCTAGGATTTGA-1	P001	Aging103	NIMH Human Brain Collection Core	MTG	Healthy	71.8	Female	1	Aging103	1670	3377	0.621854	29.6121	one_group	1	Aged	Oligodendrocyte
GTGTCCTCAGACCAGA-1	P001	Aging099	NIMH Human Brain Collection Core	MTG	Healthy	78	Male	1	Aging099	8004	51479	0.345772	1.94273	one_group	11	Aged	ExN
GTGTCCTCATAGACTC-1	P001	Aging103	NIMH Human Brain Collection Core	MTG	Healthy	71.8	Female	1	Aging103	4391	13705	0.569135	7.29661	one_group	8	Aged	InN
GTGTCCTTCAGAGCGA-1	P001	Aging073	NIMH Human Brain Collection Core	MTG	Healthy	64.3	Female	1	Aging073	5894	20813	0.912891	4.80515	one_group	21	Aged	ExN
GTGTCCTTCCGTAGTA-1	P001	Aging080	NIMH Human Brain Collection Core	MTG	Healthy	21.5	Female	1	Aging080	6032	23085	0.264241	4.33238	one_group	21	Young	ExN
GTGTGATCAAGTGCAG-1	P001	Aging073	NIMH Human Brain Collection Core	MTG	Healthy	64.3	Female	1	Aging073	8865	65942	0.113736	1.51655	one_group	6	Aged	ExN
GTGTGATCACAACGTT-1	P001	Aging095	NIMH Human Brain Collection Core	MTG	Healthy	27.2	Male	1	Aging095	2174	4646	0.38743	21.5239	one_group	4	Young	Oligodendrocyte
GTGTGATCACAGCATT-1	P001	Aging103	NIMH Human Brain Collection Core	MTG	Healthy	71.8	Female	1	Aging103	3550	9846	0.0406256	10.1564	one_group	10	Aged	OPC
GTGTGATCAGAACCGA-1	P001	Aging095	NIMH Human Brain Collection Core	MTG	Healthy	27.2	Male	1	Aging095	5459	19708	0.339963	5.07408	one_group	17	Young	InN
GTGTGATGTATACCCA-1	P001	Aging080	NIMH Human Brain Collection Core	MTG	Healthy	21.5	Female	1	Aging080	6661	27594	0.260926	3.62398	one_group	6	Young	ExN
GTGTGGCCAAATCCCA-1	P001	Aging095	NIMH Human Brain Collection Core	MTG	Healthy	27.2	Male	1	Aging095	2436	4678	0.684053	21.3812	one_group	1	Young	Oligodendrocyte
GTGTTAGAGGGTAATT-1	P001	Aging080	NIMH Human Brain Collection Core	MTG	Healthy	21.5	Female	1	Aging080	765	964	0.311203	103.842	one_group	7	Young	Indeterminate
GTGTTAGCAGACGCTC-1	P001	Aging095	NIMH Human Brain Collection Core	MTG	Healthy	27.2	Male	1	Aging095	3931	15780	0.209125	6.33714	one_group	11	Young	ExN
GTGTTAGGTGCAGATG-1	P001	Aging111	NIMH Human Brain Collection Core	MTG	Healthy	26.1	Male	1	Aging111	2704	5998	0.0666889	16.675	one_group	6	Young	ExN
GTGTTAGTCGGCTATA-1	P001	Aging111	NIMH Human Brain Collection Core	MTG	Healthy	26.1	Male	1	Aging111	7911	47626	0.0104985	2.09991	one_group	6	Young	ExN
GTGTTCCCAAGTCGTT-1	P001	Aging099	NIMH Human Brain Collection Core	MTG	Healthy	78	Male	1	Aging099	4636	12794	0.930124	7.81677	one_group	8	Aged	InN
GTGTTCCGTTCTCCAC-1	P001	Aging111	NIMH Human Brain Collection Core	MTG	Healthy	26.1	Male	1	Aging111	6358	28814	0.0104116	3.4709	one_group	6	Young	ExN
GTTACAGAGATTAGAC-1	P001	Aging088	NIMH Human Brain Collection Core	MTG	Healthy	26.2	Female	1	Aging088	6101	24309	0.164548	4.11421	one_group	21	Young	ExN
GTTACAGCACCTCAGG-1	P001	Aging069	NIMH Human Brain Collection Core	MTG	Healthy	85.2	Male	1	Aging069	7151	37806	0.198381	2.64522	one_group	11	Aged	ExN
GTTACAGCAGCGGATA-1	P001	Aging080	NIMH Human Brain Collection Core	MTG	Healthy	21.5	Female	1	Aging080	6241	25437	0.408853	3.93159	one_group	21	Young	ExN
GTTACAGCAGGCTCTG-1	P001	Aging080	NIMH Human Brain Collection Core	MTG	Healthy	21.5	Female	1	Aging080	6621	32942	0.28535	3.03564	one_group	6	Young	ExN
GTTACAGCATCGGAGA-1	P001	Aging073	NIMH Human Brain Collection Core	MTG	Healthy	64.3	Female	1	Aging073	3980	11413	1.48077	8.76194	one_group	6	Aged	ExN
GTTACAGTCCGAGAAG-1	P001	Aging095	NIMH Human Brain Collection Core	MTG	Healthy	27.2	Male	1	Aging095	1534	2771	0.108264	36.0881	one_group	1	Young	Oligodendrocyte
GTTACCCAGCTGGCCT-1	P001	Aging069	NIMH Human Brain Collection Core	MTG	Healthy	85.2	Male	1	Aging069	6693	29359	0.200961	3.40611	one_group	25	Aged	ExN
GTTACCCGTTGCATCA-1	P001	Aging103	NIMH Human Brain Collection Core	MTG	Healthy	71.8	Female	1	Aging103	6547	34032	0.649389	2.93858	one_group	11	Aged	ExN
GTTACCCGTTGGACCC-1	P001	Aging069	NIMH Human Brain Collection Core	MTG	Healthy	85.2	Male	1	Aging069	6519	27195	0.275786	3.67742	one_group	12	Aged	InN
GTTACCCTCTACGGGC-1	P001	Aging073	NIMH Human Brain Collection Core	MTG	Healthy	64.3	Female	1	Aging073	5819	27029	0.233083	3.69973	one_group	9	Aged	ExN
GTTACGAAGAAACTGT-1	P001	Aging080	NIMH Human Brain Collection Core	MTG	Healthy	21.5	Female	1	Aging080	1969	3567	0	28.0348	one_group	5	Young	Astrocyte
GTTACGAAGACTTCAC-1	P001	Aging069	NIMH Human Brain Collection Core	MTG	Healthy	85.2	Male	1	Aging069	4542	14590	0.445511	6.85401	one_group	6	Aged	ExN
GTTACGACATATTCGG-1	P001	Aging073	NIMH Human Brain Collection Core	MTG	Healthy	64.3	Female	1	Aging073	2839	5852	0.888585	17.0882	one_group	6	Aged	ExN
GTTACGAGTTGGGCCT-1	P001	Aging073	NIMH Human Brain Collection Core	MTG	Healthy	64.3	Female	1	Aging073	4205	13037	0.406535	7.67165	one_group	15	Aged	InN
GTTAGACCATTCTCCG-1	P001	Aging073	NIMH Human Brain Collection Core	MTG	Healthy	64.3	Female	1	Aging073	4246	13692	0.12416	7.3046	one_group	10	Aged	OPC
GTTAGACGTGGTACAG-1	P001	Aging073	NIMH Human Brain Collection Core	MTG	Healthy	64.3	Female	1	Aging073	5398	20085	0.60244	4.97934	one_group	21	Aged	ExN
GTTAGACTCGTAGAGG-1	P001	Aging073	NIMH Human Brain Collection Core	MTG	Healthy	64.3	Female	1	Aging073	5167	19441	0.257188	5.14403	one_group	6	Aged	ExN
GTTAGACTCTATCGGA-1	P001	Aging073	NIMH Human Brain Collection Core	MTG	Healthy	64.3	Female	1	Aging073	3394	7901	2.11366	12.6582	one_group	17	Aged	InN
GTTAGTGGTAGGTGCA-1	P001	Aging095	NIMH Human Brain Collection Core	MTG	Healthy	27.2	Male	1	Aging095	1867	3584	0.334821	27.9096	one_group	1	Young	Oligodendrocyte
GTTAGTGTCAAATGCC-1	P001	Aging088	NIMH Human Brain Collection Core	MTG	Healthy	26.2	Female	1	Aging088	4138	11248	0.248933	8.89205	one_group	8	Young	InN
GTTAGTGTCCATAGAC-1	P001	Aging080	NIMH Human Brain Collection Core	MTG	Healthy	21.5	Female	1	Aging080	5544	20658	0.208152	4.84097	one_group	21	Young	ExN
GTTATGGGTGTAGCAG-1	P001	Aging103	NIMH Human Brain Collection Core	MTG	Healthy	71.8	Female	1	Aging103	3307	8275	0.0725076	12.0846	one_group	10	Aged	OPC
GTTATGGTCACGGGCT-1	P001	Aging088	NIMH Human Brain Collection Core	MTG	Healthy	26.2	Female	1	Aging088	4150	11793	0.551174	8.48033	one_group	17	Young	InN
GTTATGGTCGCGATCG-1	P001	Aging099	NIMH Human Brain Collection Core	MTG	Healthy	78	Male	1	Aging099	5943	22270	0.148181	4.49035	one_group	12	Aged	InN
GTTATGGTCTGAGAAA-1	P001	Aging099	NIMH Human Brain Collection Core	MTG	Healthy	78	Male	1	Aging099	3028	6952	0.532221	14.3843	one_group	6	Aged	ExN
GTTCATTGTTGCGTAT-1	P001	Aging095	NIMH Human Brain Collection Core	MTG	Healthy	27.2	Male	1	Aging095	2101	5020	0.498008	19.9243	one_group	1	Young	Oligodendrocyte
GTTCATTTCGTGGTAT-1	P001	Aging095	NIMH Human Brain Collection Core	MTG	Healthy	27.2	Male	1	Aging095	2482	5383	0.222924	18.577	one_group	4	Young	Oligodendrocyte
GTTCCGTAGAATGTTG-1	P001	Aging095	NIMH Human Brain Collection Core	MTG	Healthy	27.2	Male	1	Aging095	2380	4722	0.190597	21.182	one_group	1	Young	Oligodendrocyte
GTTCCGTAGGTTCAGG-1	P001	Aging095	NIMH Human Brain Collection Core	MTG	Healthy	27.2	Male	1	Aging095	2056	4005	0	24.9688	one_group	4	Young	Oligodendrocyte
GTTCCGTCAGTCGCAC-1	P001	Aging099	NIMH Human Brain Collection Core	MTG	Healthy	78	Male	1	Aging099	7547	34389	0.44491	2.90816	one_group	18	Aged	Indeterminate
GTTCCGTCATGACGAG-1	P001	Aging069	NIMH Human Brain Collection Core	MTG	Healthy	85.2	Male	1	Aging069	9520	65212	0.116543	1.53358	one_group	6	Aged	ExN
GTTCCGTGTCGAGCAA-1	P001	Aging069	NIMH Human Brain Collection Core	MTG	Healthy	85.2	Male	1	Aging069	3509	8536	0.0351453	11.7178	one_group	5	Aged	Astrocyte
GTTCCGTGTTCTCTCG-1	P001	Aging099	NIMH Human Brain Collection Core	MTG	Healthy	78	Male	1	Aging099	7908	44012	0.206762	2.27216	one_group	11	Aged	ExN
GTTCGCTCACGACGAA-1	P001	Aging103	NIMH Human Brain Collection Core	MTG	Healthy	71.8	Female	1	Aging103	3167	6794	0.632911	14.721	one_group	15	Aged	InN
GTTCGCTCATGGGTCC-1	P001	Aging095	NIMH Human Brain Collection Core	MTG	Healthy	27.2	Male	1	Aging095	5112	16757	0.632571	5.96766	one_group	9	Young	ExN
GTTCGCTGTCAGATTC-1	P001	Aging095	NIMH Human Brain Collection Core	MTG	Healthy	27.2	Male	1	Aging095	6424	24837	1.80779	4.02722	one_group	9	Young	ExN
GTTCTATAGAATTGTG-1	P001	Aging099	NIMH Human Brain Collection Core	MTG	Healthy	78	Male	1	Aging099	1504	2508	0.239234	39.8724	one_group	1	Aged	Oligodendrocyte
GTTCTATAGCTGACAG-1	P001	Aging073	NIMH Human Brain Collection Core	MTG	Healthy	64.3	Female	1	Aging073	6012	25756	0.590154	3.88274	one_group	6	Aged	ExN
GTTCTATAGTCTCTGA-1	P001	Aging099	NIMH Human Brain Collection Core	MTG	Healthy	78	Male	1	Aging099	1909	3708	0.0539374	26.9687	one_group	1	Aged	Oligodendrocyte
GTTCTATCAATGCTCA-1	P001	Aging095	NIMH Human Brain Collection Core	MTG	Healthy	27.2	Male	1	Aging095	1909	3759	0.0798085	26.6028	one_group	1	Young	Oligodendrocyte
GTTGAACAGCTACAAA-1	P001	Aging111	NIMH Human Brain Collection Core	MTG	Healthy	26.1	Male	1	Aging111	8793	61032	0.0278542	1.63848	one_group	6	Young	ExN
GTTGAACCAAGCACAG-1	P001	Aging099	NIMH Human Brain Collection Core	MTG	Healthy	78	Male	1	Aging099	5335	16740	0.352449	5.97443	one_group	21	Aged	ExN
GTTGAACCAGATCCTA-1	P001	Aging088	NIMH Human Brain Collection Core	MTG	Healthy	26.2	Female	1	Aging088	5099	17239	0.446662	5.80147	one_group	17	Young	InN
GTTGAACCATAATCCG-1	P001	Aging073	NIMH Human Brain Collection Core	MTG	Healthy	64.3	Female	1	Aging073	7468	48050	0.322581	2.08121	one_group	11	Aged	ExN
GTTGAACTCCGTGCGA-1	P001	Aging069	NIMH Human Brain Collection Core	MTG	Healthy	85.2	Male	1	Aging069	2107	4248	0.117702	23.5405	one_group	1	Aged	Oligodendrocyte
GTTGCTCAGGGCGAAG-1	P001	Aging088	NIMH Human Brain Collection Core	MTG	Healthy	26.2	Female	1	Aging088	4910	16534	0.114915	6.04887	one_group	17	Young	InN
GTTGCTCCACGAAGAC-1	P001	Aging099	NIMH Human Brain Collection Core	MTG	Healthy	78	Male	1	Aging099	5828	19924	0.411564	5.01932	one_group	21	Aged	ExN
GTTGTAGGTAGTTACC-1	P001	Aging080	NIMH Human Brain Collection Core	MTG	Healthy	21.5	Female	1	Aging080	6500	29766	0.332594	3.35988	one_group	21	Young	ExN
GTTGTCCAGGTTATAG-1	P001	Aging099	NIMH Human Brain Collection Core	MTG	Healthy	78	Male	1	Aging099	5951	22179	0.347175	4.50938	one_group	9	Aged	ExN
GTTGTGACACTTCTCG-1	P001	Aging095	NIMH Human Brain Collection Core	MTG	Healthy	27.2	Male	1	Aging095	7380	40844	0.350113	2.44846	one_group	6	Young	ExN
GTTGTGAGTATCGTTG-1	P001	Aging073	NIMH Human Brain Collection Core	MTG	Healthy	64.3	Female	1	Aging073	2720	5509	0.0544563	18.1752	one_group	5	Aged	Astrocyte
GTTGTGATCATAGCAC-1	P001	Aging111	NIMH Human Brain Collection Core	MTG	Healthy	26.1	Male	1	Aging111	5015	15110	0.0727995	6.61901	one_group	8	Young	InN
GTTGTGATCGTTCCTG-1	P001	Aging080	NIMH Human Brain Collection Core	MTG	Healthy	21.5	Female	1	Aging080	3101	7422	0.107788	13.4735	one_group	10	Young	OPC
GTTGTGATCTCTATAC-1	P001	Aging111	NIMH Human Brain Collection Core	MTG	Healthy	26.1	Male	1	Aging111	3831	9932	0.39267	10.0695	one_group	17	Young	InN
GTTTACTAGATGGCAC-1	P001	Aging099	NIMH Human Brain Collection Core	MTG	Healthy	78	Male	1	Aging099	2089	4065	0.0738007	24.6002	one_group	1	Aged	Oligodendrocyte
GTTTACTCACGACGTC-1	P001	Aging073	NIMH Human Brain Collection Core	MTG	Healthy	64.3	Female	1	Aging073	4971	18229	0.213945	5.48576	one_group	6	Aged	ExN
GTTTGGAAGCTCTGTA-1	P001	Aging080	NIMH Human Brain Collection Core	MTG	Healthy	21.5	Female	1	Aging080	6437	29949	0.283816	3.33946	one_group	21	Young	ExN
GTTTGGACAATACAGA-1	P001	Aging073	NIMH Human Brain Collection Core	MTG	Healthy	64.3	Female	1	Aging073	5023	20381	0.245327	4.90677	one_group	9	Aged	ExN
GTTTGGACACCGTGGT-1	P001	Aging088	NIMH Human Brain Collection Core	MTG	Healthy	26.2	Female	1	Aging088	2870	5981	0.652065	16.7196	one_group	17	Young	InN
GTTTGGAGTTCTATCT-1	P001	Aging099	NIMH Human Brain Collection Core	MTG	Healthy	78	Male	1	Aging099	1792	3282	0.0304692	30.4785	one_group	1	Aged	Oligodendrocyte
TAACCAGAGCTACTGT-1	P001	Aging073	NIMH Human Brain Collection Core	MTG	Healthy	64.3	Female	1	Aging073	3897	11671	1.18242	8.56825	one_group	12	Aged	InN
TAACGACGTCACCGAC-1	P001	Aging099	NIMH Human Brain Collection Core	MTG	Healthy	78	Male	1	Aging099	6856	31255	0.431931	3.19959	one_group	11	Aged	ExN
TAACGACTCCGAGATT-1	P001	Aging103	NIMH Human Brain Collection Core	MTG	Healthy	71.8	Female	1	Aging103	8974	67488	0.275605	1.48177	one_group	11	Aged	ExN
TAACGACTCCTATTGT-1	P001	Aging088	NIMH Human Brain Collection Core	MTG	Healthy	26.2	Female	1	Aging088	6551	27266	0.311744	3.66771	one_group	6	Young	ExN
TAACTTCAGGTAGGCT-1	P001	Aging095	NIMH Human Brain Collection Core	MTG	Healthy	27.2	Male	1	Aging095	1690	3076	0.260078	32.5098	one_group	1	Young	Oligodendrocyte
TAACTTCAGTCTACCA-1	P001	Aging073	NIMH Human Brain Collection Core	MTG	Healthy	64.3	Female	1	Aging073	5177	18106	1.02176	5.52395	one_group	21	Aged	ExN
TAACTTCCACTGGCGT-1	P001	Aging080	NIMH Human Brain Collection Core	MTG	Healthy	21.5	Female	1	Aging080	4774	16348	0.232444	6.11733	one_group	8	Young	InN
TAACTTCTCATGGATC-1	P001	Aging099	NIMH Human Brain Collection Core	MTG	Healthy	78	Male	1	Aging099	2190	4284	0.163399	23.3427	one_group	1	Aged	Oligodendrocyte
TAAGCACAGCACACCC-1	P001	Aging080	NIMH Human Brain Collection Core	MTG	Healthy	21.5	Female	1	Aging080	7783	49272	0.468826	2.02976	one_group	12	Young	InN
TAAGCACCAAACCGGA-1	P001	Aging095	NIMH Human Brain Collection Core	MTG	Healthy	27.2	Male	1	Aging095	8843	66095	0.186096	1.51302	one_group	11	Young	ExN
TAAGCACGTGAGTAAT-1	P001	Aging095	NIMH Human Brain Collection Core	MTG	Healthy	27.2	Male	1	Aging095	532	646	0	154.799	one_group	7	Young	Indeterminate
TAAGCACTCGATCCCT-1	P001	Aging073	NIMH Human Brain Collection Core	MTG	Healthy	64.3	Female	1	Aging073	2391	5653	0.336105	17.6897	one_group	1	Aged	Oligodendrocyte
TAAGCCACACGCCAGT-1	P001	Aging080	NIMH Human Brain Collection Core	MTG	Healthy	21.5	Female	1	Aging080	6544	27581	0.253798	3.62608	one_group	25	Young	ExN
TAAGCCATCGCCAATA-1	P001	Aging095	NIMH Human Brain Collection Core	MTG	Healthy	27.2	Male	1	Aging095	3349	8662	0.0461787	11.5447	one_group	5	Young	Astrocyte
TAAGCCATCTCGGGAC-1	P001	Aging099	NIMH Human Brain Collection Core	MTG	Healthy	78	Male	1	Aging099	915	1192	2.18121	83.8926	one_group	7	Aged	Indeterminate
TAAGTCGCAGGCGATA-1	P001	Aging080	NIMH Human Brain Collection Core	MTG	Healthy	21.5	Female	1	Aging080	4059	11915	0.411246	8.3949	one_group	17	Young	InN
TAAGTCGCATCCGTGG-1	P001	Aging099	NIMH Human Brain Collection Core	MTG	Healthy	78	Male	1	Aging099	1068	1476	4.74255	67.7966	one_group	7	Aged	Indeterminate
TAAGTCGTCACTTGGA-1	P001	Aging080	NIMH Human Brain Collection Core	MTG	Healthy	21.5	Female	1	Aging080	589	700	1	142.857	one_group	7	Young	Indeterminate
TAAGTCGTCAGGAAGC-1	P001	Aging095	NIMH Human Brain Collection Core	MTG	Healthy	27.2	Male	1	Aging095	4942	17109	0.964405	5.84522	one_group	11	Young	ExN
TAAGTCGTCGCGGTAC-1	P001	Aging099	NIMH Human Brain Collection Core	MTG	Healthy	78	Male	1	Aging099	2738	6396	0.187617	15.6348	one_group	4	Aged	Oligodendrocyte
TAATCTCAGCCTGACC-1	P001	Aging099	NIMH Human Brain Collection Core	MTG	Healthy	78	Male	1	Aging099	6240	23052	0.0650703	4.33821	one_group	11	Aged	ExN
TAATCTCCACGGTCTG-1	P001	Aging111	NIMH Human Brain Collection Core	MTG	Healthy	26.1	Male	1	Aging111	8095	45029	0.0155455	2.22084	one_group	6	Young	ExN
TAATCTCGTGGAACAC-1	P001	Aging103	NIMH Human Brain Collection Core	MTG	Healthy	71.8	Female	1	Aging103	6276	26327	0.243096	3.79853	one_group	21	Aged	ExN
TACAACGCAAACTAGA-1	P001	Aging073	NIMH Human Brain Collection Core	MTG	Healthy	64.3	Female	1	Aging073	4044	11509	0.67773	8.68885	one_group	21	Aged	ExN
TACAACGTCACACGAT-1	P001	Aging073	NIMH Human Brain Collection Core	MTG	Healthy	64.3	Female	1	Aging073	2079	4217	0.260849	23.7135	one_group	1	Aged	Oligodendrocyte
TACACCCAGCTCTGTA-1	P001	Aging073	NIMH Human Brain Collection Core	MTG	Healthy	64.3	Female	1	Aging073	2611	6709	0.0894321	14.9054	one_group	1	Aged	Oligodendrocyte
TACACCCCAAAGGCAC-1	P001	Aging103	NIMH Human Brain Collection Core	MTG	Healthy	71.8	Female	1	Aging103	4778	13206	0.174163	7.57289	one_group	6	Aged	ExN
TACAGGTAGGTTCATC-1	P001	Aging073	NIMH Human Brain Collection Core	MTG	Healthy	64.3	Female	1	Aging073	2484	6131	0.179416	16.3106	one_group	1	Aged	Oligodendrocyte
TACAGGTTCATTGCCC-1	P001	Aging099	NIMH Human Brain Collection Core	MTG	Healthy	78	Male	1	Aging099	6468	25407	0.051167	3.93623	one_group	6	Aged	ExN
[truncated: 165,946 more rows]
