# Supplementary material for: Region-Specific Transcriptional Signatures of Brain Aging in the Absence of Neuropathology at the Single-cell Level
Source: bioRxiv. 2025 Aug 19:2023.07.31.551097. Originally published 2023 Aug 1. Preprint. [Version 2] doi: 10.1101/2023.07.31.551097 (PMC10418086; doi:10.1101/2023.07.31.551097)
Supplement: Supplement 6 [file media-6.xlsx]

## Sheet: InN
gene_name	intercept	estimate	std.error	statistic	p.value	tissue	type	fdr_bh	direction	celltype	region	gene_type
NOC2L	-1.12985	-0.228105	0.0694578	-3.28408	0.00102317	Middle temporal gyrus InN	region_broad_celltype	0.0203571	-1	InN	MTG	protein_coding
HES4	-1.23584	-0.706671	0.151547	-4.66305	3.1155e-06	Middle temporal gyrus InN	region_broad_celltype	0.000474038	-1	InN	MTG	protein_coding
ISG15	-2.0707	-0.647557	0.18594	-3.48261	0.000496558	Middle temporal gyrus InN	region_broad_celltype	0.0134362	-1	InN	MTG	protein_coding
UBE2J2	-0.636275	-0.212577	0.0544384	-3.90491	9.42591e-05	Middle temporal gyrus InN	region_broad_celltype	0.00478235	-1	InN	MTG	protein_coding
ACAP3	-0.252581	-0.160052	0.0544674	-2.93849	0.00329815	Middle temporal gyrus InN	region_broad_celltype	0.0388986	-1	InN	MTG	protein_coding
CCNL2	0.254912	-0.103408	0.0358771	-2.88229	0.00394795	Middle temporal gyrus InN	region_broad_celltype	0.0428308	-1	InN	MTG	protein_coding
MRPL20	-0.974118	-0.217718	0.0638251	-3.41117	0.000646847	Middle temporal gyrus InN	region_broad_celltype	0.0156647	-1	InN	MTG	protein_coding
TMEM240	-1.30272	-0.339617	0.0874741	-3.88249	0.000103393	Middle temporal gyrus InN	region_broad_celltype	0.00507098	-1	InN	MTG	protein_coding
SLC35E2B	-0.296676	-0.321592	0.104892	-3.06593	0.00216997	Middle temporal gyrus InN	region_broad_celltype	0.0311141	-1	InN	MTG	protein_coding
PRKCZ	0.503425	-0.108582	0.0377471	-2.87656	0.00402042	Middle temporal gyrus InN	region_broad_celltype	0.0432876	-1	InN	MTG	protein_coding
MORN1	-0.771632	-0.182064	0.0604444	-3.01209	0.00259455	Middle temporal gyrus InN	region_broad_celltype	0.0342698	-1	InN	MTG	protein_coding
RER1	-0.66926	-0.20761	0.06205	-3.34586	0.000820287	Middle temporal gyrus InN	region_broad_celltype	0.0179162	-1	InN	MTG	protein_coding
TNFRSF25	-0.901285	-0.286426	0.0915869	-3.12737	0.00176378	Middle temporal gyrus InN	region_broad_celltype	0.0277375	-1	InN	MTG	protein_coding
VAMP3	-1.08961	-0.205536	0.0679441	-3.02507	0.00248577	Middle temporal gyrus InN	region_broad_celltype	0.0334579	-1	InN	MTG	protein_coding
Z98884.1	-2.78886	-0.489274	0.163213	-2.99776	0.00271968	Middle temporal gyrus InN	region_broad_celltype	0.0351272	-1	InN	MTG	lncRNA
ERRFI1	-0.533162	-0.26733	0.0754552	-3.5429	0.000395748	Middle temporal gyrus InN	region_broad_celltype	0.0117171	-1	InN	MTG	protein_coding
SLC45A1	-1.00388	-0.343195	0.0668428	-5.13436	2.83102e-07	Middle temporal gyrus InN	region_broad_celltype	8.01709e-05	-1	InN	MTG	protein_coding
ANGPTL7	-3.24554	-0.628789	0.187702	-3.34993	0.000808324	Middle temporal gyrus InN	region_broad_celltype	0.0177724	-1	InN	MTG	protein_coding
FBXO6	-2.3941	-0.490399	0.140385	-3.49325	0.00047718	Middle temporal gyrus InN	region_broad_celltype	0.0131271	-1	InN	MTG	protein_coding
LRRC38	-2.57252	0.636974	0.220068	2.89444	0.00379839	Middle temporal gyrus InN	region_broad_celltype	0.0419665	1	InN	MTG	protein_coding
CAPZB	0.747938	-0.0964574	0.0307221	-3.13968	0.00169133	Middle temporal gyrus InN	region_broad_celltype	0.0271205	-1	InN	MTG	protein_coding
NBL1	-0.815247	-0.18086	0.0590547	-3.06258	0.00219436	Middle temporal gyrus InN	region_broad_celltype	0.031279	-1	InN	MTG	protein_coding
CAMK2N1	0.618593	-0.197113	0.0591206	-3.33409	0.000855803	Middle temporal gyrus InN	region_broad_celltype	0.01839	-1	InN	MTG	protein_coding
EPHA8	-3.67834	0.883816	0.273016	3.23723	0.00120695	Middle temporal gyrus InN	region_broad_celltype	0.0223738	1	InN	MTG	protein_coding
ZNF593	-2.91594	-0.644076	0.178921	-3.59977	0.000318499	Middle temporal gyrus InN	region_broad_celltype	0.010261	-1	InN	MTG	protein_coding
GPR3	-2.76366	-0.478591	0.156753	-3.05314	0.00226458	Middle temporal gyrus InN	region_broad_celltype	0.0317998	-1	InN	MTG	protein_coding
OPRD1	-0.638969	0.45174	0.136922	3.29924	0.000969453	Middle temporal gyrus InN	region_broad_celltype	0.0197659	1	InN	MTG	protein_coding
ZBTB8A	-0.973111	-0.267118	0.0671602	-3.97732	6.9696e-05	Middle temporal gyrus InN	region_broad_celltype	0.00394578	-1	InN	MTG	protein_coding
HPCA	-1.64859	-0.449582	0.121175	-3.71019	0.000207101	Middle temporal gyrus InN	region_broad_celltype	0.00792375	-1	InN	MTG	protein_coding
TRAPPC3	-0.812431	-0.256102	0.0890784	-2.87501	0.0040401	Middle temporal gyrus InN	region_broad_celltype	0.0434033	-1	InN	MTG	protein_coding
MEAF6	-0.166033	-0.187397	0.054333	-3.44905	0.000562564	Middle temporal gyrus InN	region_broad_celltype	0.0144693	-1	InN	MTG	protein_coding
RRAGC	-1.22984	-0.271935	0.0937494	-2.90066	0.00372376	Middle temporal gyrus InN	region_broad_celltype	0.0415284	-1	InN	MTG	protein_coding
PPIE	-0.332982	-0.138534	0.0485581	-2.85295	0.00433161	Middle temporal gyrus InN	region_broad_celltype	0.0449307	-1	InN	MTG	protein_coding
ZFP69B	-1.11292	-0.231039	0.0698721	-3.3066	0.000944367	Middle temporal gyrus InN	region_broad_celltype	0.0194613	-1	InN	MTG	protein_coding
ZFP69	-2.0121	-0.409558	0.13924	-2.94139	0.00326742	Middle temporal gyrus InN	region_broad_celltype	0.0386904	-1	InN	MTG	protein_coding
SVBP	-1.59223	-0.263612	0.0880516	-2.99383	0.00275495	Middle temporal gyrus InN	region_broad_celltype	0.0354111	-1	InN	MTG	protein_coding
PTPRF	-0.367032	-0.168294	0.0495708	-3.39503	0.000686213	Middle temporal gyrus InN	region_broad_celltype	0.0161941	-1	InN	MTG	protein_coding
KDM4A	-0.0924219	-0.138927	0.0431663	-3.21842	0.001289	Middle temporal gyrus InN	region_broad_celltype	0.0232524	-1	InN	MTG	protein_coding
RPS8	-0.292641	-0.27302	0.0860279	-3.17362	0.0015055	Middle temporal gyrus InN	region_broad_celltype	0.0253657	-1	InN	MTG	protein_coding
AL162430.2	-3.46256	-0.985388	0.29191	-3.37565	0.000736411	Middle temporal gyrus InN	region_broad_celltype	0.0168496	-1	InN	MTG	lncRNA
BTF3L4	0.076124	-0.137137	0.0468636	-2.92631	0.00343013	Middle temporal gyrus InN	region_broad_celltype	0.0397325	-1	InN	MTG	protein_coding
NDC1	-0.927367	-0.24419	0.0851744	-2.86694	0.00414467	Middle temporal gyrus InN	region_broad_celltype	0.0439784	-1	InN	MTG	protein_coding
DAB1	1.64102	-0.0514512	0.0179677	-2.86355	0.00418928	Middle temporal gyrus InN	region_broad_celltype	0.0442157	-1	InN	MTG	protein_coding
AL445193.2	-1.23258	-0.581997	0.170495	-3.41357	0.000641187	Middle temporal gyrus InN	region_broad_celltype	0.0155835	-1	InN	MTG	lncRNA
GADD45A	-2.07637	-0.334932	0.108956	-3.07399	0.00211214	Middle temporal gyrus InN	region_broad_celltype	0.0306565	-1	InN	MTG	protein_coding
LRRC7	1.56884	-0.0356598	0.0126993	-2.80801	0.00498482	Middle temporal gyrus InN	region_broad_celltype	0.0485575	-1	InN	MTG	protein_coding
AL158840.1	-0.674029	-0.517572	0.165102	-3.13486	0.00171936	Middle temporal gyrus InN	region_broad_celltype	0.0273794	-1	InN	MTG	lncRNA
MCOLN2	-3.17728	-1.05606	0.269751	-3.91497	9.04169e-05	Middle temporal gyrus InN	region_broad_celltype	0.0046663	-1	InN	MTG	protein_coding
MCOLN3	-3.30254	-0.841386	0.26854	-3.13319	0.00172919	Middle temporal gyrus InN	region_broad_celltype	0.0274609	-1	InN	MTG	protein_coding
COL24A1	-0.776641	-0.54746	0.102795	-5.32575	1.00537e-07	Middle temporal gyrus InN	region_broad_celltype	3.69256e-05	-1	InN	MTG	protein_coding
MTF2	0.416737	-0.126436	0.04059	-3.11496	0.00183969	Middle temporal gyrus InN	region_broad_celltype	0.0283559	-1	InN	MTG	protein_coding
F3	-3.31057	0.663663	0.171733	3.86451	0.000111314	Middle temporal gyrus InN	region_broad_celltype	0.00532546	1	InN	MTG	protein_coding
CELSR2	-0.168528	-0.211242	0.0678585	-3.11298	0.0018521	Middle temporal gyrus InN	region_broad_celltype	0.0284561	-1	InN	MTG	protein_coding
CTTNBP2NL	0.00487667	-0.115211	0.0409776	-2.81157	0.00492999	Middle temporal gyrus InN	region_broad_celltype	0.0482659	-1	InN	MTG	protein_coding
AL365318.1	-3.45843	-0.832265	0.295824	-2.81338	0.00490241	Middle temporal gyrus InN	region_broad_celltype	0.0481286	-1	InN	MTG	lncRNA
PTGFRN	-0.831215	-0.268936	0.0770553	-3.49017	0.000482708	Middle temporal gyrus InN	region_broad_celltype	0.0132285	-1	InN	MTG	protein_coding
TRIM45	-2.36237	-0.53674	0.183396	-2.92667	0.00342607	Middle temporal gyrus InN	region_broad_celltype	0.0397102	-1	InN	MTG	protein_coding
SRGAP2-AS1	-1.63732	-0.705508	0.166115	-4.24711	2.16549e-05	Middle temporal gyrus InN	region_broad_celltype	0.00183075	-1	InN	MTG	lncRNA
PRKAB2	-0.648242	-0.257265	0.0845438	-3.04297	0.00234252	Middle temporal gyrus InN	region_broad_celltype	0.0323553	-1	InN	MTG	protein_coding
NBPF14	-1.93709	-0.308427	0.109577	-2.8147	0.0048823	Middle temporal gyrus InN	region_broad_celltype	0.0480221	-1	InN	MTG	protein_coding
NOTCH2NLC	-1.67721	-0.475192	0.150809	-3.15095	0.00162741	Middle temporal gyrus InN	region_broad_celltype	0.0264861	-1	InN	MTG	protein_coding
APH1A	-1.43388	-0.362022	0.126448	-2.86302	0.00419625	Middle temporal gyrus InN	region_broad_celltype	0.0442508	-1	InN	MTG	protein_coding
SEMA6C	-0.705993	-0.343735	0.0687908	-4.99682	5.82842e-07	Middle temporal gyrus InN	region_broad_celltype	0.00013915	-1	InN	MTG	protein_coding
AL450992.2	-1.56461	-0.487147	0.164111	-2.96839	0.00299362	Middle temporal gyrus InN	region_broad_celltype	0.0369697	-1	InN	MTG	lncRNA
HRNR	-2.65184	-0.543972	0.183282	-2.96796	0.00299786	Middle temporal gyrus InN	region_broad_celltype	0.0370017	-1	InN	MTG	protein_coding
JTB	-1.26541	-0.321099	0.0747417	-4.29612	1.73813e-05	Middle temporal gyrus InN	region_broad_celltype	0.00159182	-1	InN	MTG	protein_coding
TPM3	0.325863	-0.200223	0.0597905	-3.34875	0.000811763	Middle temporal gyrus InN	region_broad_celltype	0.0178155	-1	InN	MTG	protein_coding
EFNA3	-1.81257	-0.535045	0.10162	-5.26516	1.40071e-07	Middle temporal gyrus InN	region_broad_celltype	4.6584e-05	-1	InN	MTG	protein_coding
KRTCAP2	-1.88079	-0.363413	0.100901	-3.60169	0.000316157	Middle temporal gyrus InN	region_broad_celltype	0.0102113	-1	InN	MTG	protein_coding
RUSC1	-0.375103	-0.172085	0.0581004	-2.96185	0.00305797	Middle temporal gyrus InN	region_broad_celltype	0.037405	-1	InN	MTG	protein_coding
TMEM79	-2.78451	-0.586172	0.17786	-3.2957	0.000981764	Middle temporal gyrus InN	region_broad_celltype	0.0198983	-1	InN	MTG	protein_coding
MEF2D	-0.227823	-0.189253	0.0461757	-4.09853	4.15784e-05	Middle temporal gyrus InN	region_broad_celltype	0.00281735	-1	InN	MTG	protein_coding
GPATCH4	-1.10463	-0.303918	0.0777281	-3.91001	9.22906e-05	Middle temporal gyrus InN	region_broad_celltype	0.00472766	-1	InN	MTG	protein_coding
CADM3	0.34543	-0.108469	0.0357074	-3.03773	0.00238366	Middle temporal gyrus InN	region_broad_celltype	0.0326801	-1	InN	MTG	protein_coding
VANGL2	-1.62136	-0.3763	0.0926567	-4.06122	4.88159e-05	Middle temporal gyrus InN	region_broad_celltype	0.00313235	-1	InN	MTG	protein_coding
MAEL	-1.60698	-0.47294	0.152204	-3.10728	0.00188815	Middle temporal gyrus InN	region_broad_celltype	0.0287498	-1	InN	MTG	protein_coding
MPZL1	-0.0522792	-0.18162	0.0572018	-3.17508	0.00149798	Middle temporal gyrus InN	region_broad_celltype	0.0252974	-1	InN	MTG	protein_coding
SUCO	0.302171	-0.104715	0.0361404	-2.89745	0.00376208	Middle temporal gyrus InN	region_broad_celltype	0.04175	-1	InN	MTG	protein_coding
GPR52	-3.35634	-0.653795	0.233051	-2.80537	0.00502585	Middle temporal gyrus InN	region_broad_celltype	0.0487646	-1	InN	MTG	protein_coding
CACNA1E	1.04515	-0.120229	0.0295348	-4.07076	4.68602e-05	Middle temporal gyrus InN	region_broad_celltype	0.00304672	-1	InN	MTG	protein_coding
RGS16	-1.8797	-0.364793	0.106949	-3.41092	0.000647449	Middle temporal gyrus InN	region_broad_celltype	0.0156718	-1	InN	MTG	protein_coding
RGS8	-0.168947	-0.305465	0.10615	-2.87768	0.00400608	Middle temporal gyrus InN	region_broad_celltype	0.0431997	-1	InN	MTG	protein_coding
AL136456.1	-0.752329	0.205993	0.0672126	3.0648	0.00217813	Middle temporal gyrus InN	region_broad_celltype	0.0311653	1	InN	MTG	lncRNA
TNNT2	-3.35001	-1.14766	0.233842	-4.90782	9.20959e-07	Middle temporal gyrus InN	region_broad_celltype	0.000196429	-1	InN	MTG	protein_coding
SHISA4	-2.51363	-0.491713	0.168071	-2.92563	0.00343765	Middle temporal gyrus InN	region_broad_celltype	0.0397773	-1	InN	MTG	protein_coding
ATP2B4	-0.594776	-0.249005	0.0591699	-4.20831	2.5729e-05	Middle temporal gyrus InN	region_broad_celltype	0.00205279	-1	InN	MTG	protein_coding
BATF3	-3.44385	-0.703992	0.242078	-2.90812	0.00363608	Middle temporal gyrus InN	region_broad_celltype	0.0409989	-1	InN	MTG	protein_coding
VASH2	-1.4363	-0.267699	0.0817707	-3.27378	0.0010612	Middle temporal gyrus InN	region_broad_celltype	0.0207816	-1	InN	MTG	protein_coding
LINC00538	-2.83596	-0.739696	0.193539	-3.82195	0.000132401	Middle temporal gyrus InN	region_broad_celltype	0.00592812	-1	InN	MTG	lncRNA
AL360093.1	-3.21038	-0.88627	0.261096	-3.39442	0.000687741	Middle temporal gyrus InN	region_broad_celltype	0.0162063	-1	InN	MTG	lncRNA
LBR	-0.445975	-0.163652	0.0503401	-3.25092	0.00115032	Middle temporal gyrus InN	region_broad_celltype	0.0217542	-1	InN	MTG	protein_coding
STUM	-1.07403	-0.303668	0.101616	-2.9884	0.00280443	Middle temporal gyrus InN	region_broad_celltype	0.0357178	-1	InN	MTG	protein_coding
C1orf131	-0.872785	-0.253667	0.081571	-3.10976	0.00187238	Middle temporal gyrus InN	region_broad_celltype	0.0286189	-1	InN	MTG	protein_coding
ERO1B	0.614204	-0.0926261	0.0320404	-2.89092	0.00384118	Middle temporal gyrus InN	region_broad_celltype	0.0421974	-1	InN	MTG	protein_coding
CHRM3-AS2	0.0870755	-0.474294	0.119598	-3.96572	7.31738e-05	Middle temporal gyrus InN	region_broad_celltype	0.00407491	-1	InN	MTG	lncRNA
AKT3	1.33294	0.026767	0.00837226	3.1971	0.00138815	Middle temporal gyrus InN	region_broad_celltype	0.0242232	1	InN	MTG	protein_coding
RPS7	-0.433597	-0.372917	0.08436	-4.42055	9.84517e-06	Middle temporal gyrus InN	region_broad_celltype	0.00106405	-1	InN	MTG	protein_coding
DCDC2C	-2.97444	-0.768639	0.190076	-4.04385	5.25813e-05	Middle temporal gyrus InN	region_broad_celltype	0.0032852	-1	InN	MTG	protein_coding
MBOAT2	0.88584	-0.111158	0.0303248	-3.66557	0.000246786	Middle temporal gyrus InN	region_broad_celltype	0.00879371	-1	InN	MTG	protein_coding
TAF1B	0.0536026	-0.14517	0.0463977	-3.12883	0.00175506	Middle temporal gyrus InN	region_broad_celltype	0.0276611	-1	InN	MTG	protein_coding
FAM49A	0.914385	-0.0771187	0.0247453	-3.1165	0.0018301	Middle temporal gyrus InN	region_broad_celltype	0.0282781	-1	InN	MTG	protein_coding
SF3B6	-1.46452	-0.362359	0.116396	-3.11315	0.00185104	Middle temporal gyrus InN	region_broad_celltype	0.0284536	-1	InN	MTG	protein_coding
ADCY3	0.153369	-0.15185	0.0380481	-3.99102	6.5791e-05	Middle temporal gyrus InN	region_broad_celltype	0.00380415	-1	InN	MTG	protein_coding
GAREM2	-3.06623	-0.864995	0.248287	-3.48385	0.000494252	Middle temporal gyrus InN	region_broad_celltype	0.0134062	-1	InN	MTG	protein_coding
HADHA	-0.153083	-0.189239	0.0533472	-3.54731	0.000389184	Middle temporal gyrus InN	region_broad_celltype	0.0116089	-1	InN	MTG	protein_coding
ZNF513	-2.56408	-0.528563	0.174579	-3.02764	0.00246472	Middle temporal gyrus InN	region_broad_celltype	0.0332939	-1	InN	MTG	protein_coding
AC092164.1	-3.1589	-0.665623	0.222785	-2.98773	0.00281055	Middle temporal gyrus InN	region_broad_celltype	0.0357624	-1	InN	MTG	lncRNA
AC016907.2	-1.31826	-0.232767	0.0804959	-2.89166	0.0038321	Middle temporal gyrus InN	region_broad_celltype	0.0421536	-1	InN	MTG	lncRNA
FEZ2	0.286239	-0.121956	0.0418009	-2.91754	0.00352809	Middle temporal gyrus InN	region_broad_celltype	0.040341	-1	InN	MTG	protein_coding
GPATCH11	-0.86793	-0.321985	0.106331	-3.02814	0.00246065	Middle temporal gyrus InN	region_broad_celltype	0.0332656	-1	InN	MTG	protein_coding
ABCG5	-2.61602	-0.597205	0.205805	-2.90181	0.00371018	Middle temporal gyrus InN	region_broad_celltype	0.0414566	-1	InN	MTG	protein_coding
TTC7A	-0.114184	-0.230482	0.0431257	-5.34441	9.071e-08	Middle temporal gyrus InN	region_broad_celltype	3.42924e-05	-1	InN	MTG	protein_coding
STPG4	-1.76281	-0.317596	0.0953473	-3.33094	0.000865541	Middle temporal gyrus InN	region_broad_celltype	0.0185099	-1	InN	MTG	protein_coding
CALM2	0.848695	-0.170785	0.0501052	-3.40853	0.000653138	Middle temporal gyrus InN	region_broad_celltype	0.0157467	-1	InN	MTG	protein_coding
EPCAM	-2.99792	-0.812673	0.276493	-2.93922	0.00329041	Middle temporal gyrus InN	region_broad_celltype	0.0388434	-1	InN	MTG	protein_coding
AC068725.1	-0.966575	-0.498658	0.144212	-3.45781	0.000544595	Middle temporal gyrus InN	region_broad_celltype	0.0142024	-1	InN	MTG	lncRNA
CHAC2	-1.9894	-0.499358	0.148758	-3.35685	0.000788364	Middle temporal gyrus InN	region_broad_celltype	0.0175215	-1	InN	MTG	protein_coding
RPS27A	-0.253372	-0.418271	0.112247	-3.72634	0.000194278	Middle temporal gyrus InN	region_broad_celltype	0.00759653	-1	InN	MTG	protein_coding
CCT4	-0.226177	-0.195904	0.062396	-3.13969	0.00169127	Middle temporal gyrus InN	region_broad_celltype	0.0271205	-1	InN	MTG	protein_coding
AC107081.2	-2.48758	-0.429533	0.145702	-2.94802	0.00319819	Middle temporal gyrus InN	region_broad_celltype	0.0382663	-1	InN	MTG	lncRNA
APLF	-1.97629	-0.369399	0.128892	-2.86596	0.00415745	Middle temporal gyrus InN	region_broad_celltype	0.0440406	-1	InN	MTG	protein_coding
TGFA	-1.74366	-0.559498	0.112421	-4.9768	6.46454e-07	Middle temporal gyrus InN	region_broad_celltype	0.000150671	-1	InN	MTG	protein_coding
MPHOSPH10	-0.65371	-0.174724	0.0583471	-2.99457	0.00274835	Middle temporal gyrus InN	region_broad_celltype	0.0353478	-1	InN	MTG	protein_coding
PRADC1	-2.05512	-0.369047	0.115319	-3.20024	0.00137313	Middle temporal gyrus InN	region_broad_celltype	0.0240885	-1	InN	MTG	protein_coding
DGUOK-AS1	-2.45348	-0.417551	0.139807	-2.98662	0.0028208	Middle temporal gyrus InN	region_broad_celltype	0.035832	-1	InN	MTG	lncRNA
SLC4A5	-0.905948	0.295062	0.0885512	3.33211	0.000861916	Middle temporal gyrus InN	region_broad_celltype	0.0184602	1	InN	MTG	protein_coding
SEMA4F	-0.249933	-0.181801	0.0582047	-3.12347	0.00178734	Middle temporal gyrus InN	region_broad_celltype	0.027924	-1	InN	MTG	protein_coding
TMSB10	-1.22432	-0.445922	0.114707	-3.88747	0.000101294	Middle temporal gyrus InN	region_broad_celltype	0.00500415	-1	InN	MTG	protein_coding
GGCX	-0.868185	-0.200126	0.0613322	-3.26299	0.00110244	Middle temporal gyrus InN	region_broad_celltype	0.0212528	-1	InN	MTG	protein_coding
KCNIP3	-1.23383	-0.502575	0.145843	-3.446	0.000568958	Middle temporal gyrus InN	region_broad_celltype	0.0145555	-1	InN	MTG	protein_coding
C2orf15	-3.17506	-0.815346	0.223091	-3.65477	0.000257414	Middle temporal gyrus InN	region_broad_celltype	0.00902929	-1	InN	MTG	protein_coding
IL18R1	-2.92214	-0.769153	0.241007	-3.19141	0.0014158	Middle temporal gyrus InN	region_broad_celltype	0.0244897	-1	InN	MTG	protein_coding
MFSD9	-0.574398	-0.455273	0.0865099	-5.26267	1.41981e-07	Middle temporal gyrus InN	region_broad_celltype	4.69771e-05	-1	InN	MTG	protein_coding
LINC01106	-1.31224	-0.374495	0.114229	-3.27845	0.00104377	Middle temporal gyrus InN	region_broad_celltype	0.0205912	-1	InN	MTG	lncRNA
CHCHD5	-2.45482	-0.561207	0.174098	-3.22351	0.00126628	Middle temporal gyrus InN	region_broad_celltype	0.0230032	-1	InN	MTG	protein_coding
AC016745.2	-1.26904	-0.482595	0.148343	-3.25324	0.00114096	Middle temporal gyrus InN	region_broad_celltype	0.0216671	-1	InN	MTG	lncRNA
AC012508.1	-2.63498	-0.689346	0.173409	-3.97526	7.03014e-05	Middle temporal gyrus InN	region_broad_celltype	0.00396179	-1	InN	MTG	lncRNA
AC010974.2	-1.68567	-0.624829	0.179084	-3.48903	0.000484785	Middle temporal gyrus InN	region_broad_celltype	0.013259	-1	InN	MTG	lncRNA
AC079584.1	-3.14946	-0.682095	0.226852	-3.00678	0.00264029	Middle temporal gyrus InN	region_broad_celltype	0.0345784	-1	InN	MTG	lncRNA
AC016910.1	-1.63431	-0.394958	0.101538	-3.88974	0.000100352	Middle temporal gyrus InN	region_broad_celltype	0.00497348	-1	InN	MTG	lncRNA
AC097448.1	-2.58214	-0.547662	0.173835	-3.15047	0.00163009	Middle temporal gyrus InN	region_broad_celltype	0.0265098	-1	InN	MTG	lncRNA
RPRM	-2.41719	-0.622522	0.199158	-3.12578	0.00177336	Middle temporal gyrus InN	region_broad_celltype	0.0278216	-1	InN	MTG	protein_coding
ACVR1C	-1.47297	-0.442499	0.0983663	-4.49848	6.84395e-06	Middle temporal gyrus InN	region_broad_celltype	0.000824847	-1	InN	MTG	protein_coding
PKP4-AS1	-2.12613	-0.401566	0.128945	-3.11425	0.00184415	Middle temporal gyrus InN	region_broad_celltype	0.0283903	-1	InN	MTG	lncRNA
AC011900.1	-0.794133	-0.480799	0.159841	-3.00798	0.00262988	Middle temporal gyrus InN	region_broad_celltype	0.0345065	-1	InN	MTG	lncRNA
AC019197.1	-0.112794	-0.241137	0.0642018	-3.75593	0.000172702	Middle temporal gyrus InN	region_broad_celltype	0.00702176	-1	InN	MTG	lncRNA
ITGA6	-1.82331	0.330814	0.105833	3.12582	0.00177309	Middle temporal gyrus InN	region_broad_celltype	0.0278216	1	InN	MTG	protein_coding
AC098617.1	-0.196578	-0.489867	0.150571	-3.2534	0.00114033	Middle temporal gyrus InN	region_broad_celltype	0.0216583	-1	InN	MTG	lncRNA
ANKRD44	0.715176	0.110516	0.0338453	3.26533	0.00109338	Middle temporal gyrus InN	region_broad_celltype	0.0211485	1	InN	MTG	protein_coding
HSPE1	-0.953602	-0.341083	0.101464	-3.36161	0.000774884	Middle temporal gyrus InN	region_broad_celltype	0.0173273	-1	InN	MTG	protein_coding
C2CD6	-1.36018	-0.315857	0.0950658	-3.32251	0.000892118	Middle temporal gyrus InN	region_broad_celltype	0.0188247	-1	InN	MTG	protein_coding
AC007279.2	-3.87562	-0.884631	0.308411	-2.86835	0.00412622	Middle temporal gyrus InN	region_broad_celltype	0.0438643	-1	InN	MTG	lncRNA
SUMO1	-0.180192	-0.216989	0.0553125	-3.92297	8.74634e-05	Middle temporal gyrus InN	region_broad_celltype	0.00456846	-1	InN	MTG	protein_coding
ABCA12	-2.25476	-0.585435	0.170467	-3.4343	0.000594091	Middle temporal gyrus InN	region_broad_celltype	0.0149407	-1	InN	MTG	protein_coding
AC069155.1	-1.48987	-0.612714	0.142378	-4.30343	1.68175e-05	Middle temporal gyrus InN	region_broad_celltype	0.00155341	-1	InN	MTG	lncRNA
RPL37A	0.240198	-0.244367	0.0801319	-3.04956	0.0022918	Middle temporal gyrus InN	region_broad_celltype	0.0320141	-1	InN	MTG	protein_coding
DNAJB2	-0.506809	-0.330042	0.101673	-3.24611	0.00116994	Middle temporal gyrus InN	region_broad_celltype	0.0219804	-1	InN	MTG	protein_coding
OBSL1	-0.249591	-0.181025	0.0485173	-3.73115	0.000190611	Middle temporal gyrus InN	region_broad_celltype	0.00750347	-1	InN	MTG	protein_coding
KCNE4	-3.59963	-0.960607	0.28618	-3.35665	0.000788941	Middle temporal gyrus InN	region_broad_celltype	0.0175272	-1	InN	MTG	protein_coding
SCG2	0.463424	-0.274927	0.0671118	-4.09655	4.19348e-05	Middle temporal gyrus InN	region_broad_celltype	0.00282778	-1	InN	MTG	protein_coding
ARL4C	0.7225	-0.203276	0.0682415	-2.97877	0.00289408	Middle temporal gyrus InN	region_broad_celltype	0.0363048	-1	InN	MTG	protein_coding
ACKR3	-3.0521	-0.879397	0.215927	-4.07265	4.64811e-05	Middle temporal gyrus InN	region_broad_celltype	0.0030328	-1	InN	MTG	protein_coding
CAPN10	-1.30898	-0.429487	0.118503	-3.62426	0.00028979	Middle temporal gyrus InN	region_broad_celltype	0.00970271	-1	InN	MTG	protein_coding
KIF1A	0.796103	-0.077123	0.0255462	-3.01896	0.00253644	Middle temporal gyrus InN	region_broad_celltype	0.0338026	-1	InN	MTG	protein_coding
SNED1	-0.0328957	-0.239884	0.0452903	-5.29658	1.17992e-07	Middle temporal gyrus InN	region_broad_celltype	4.10761e-05	-1	InN	MTG	protein_coding
BOK	-2.76421	-0.493047	0.165032	-2.98758	0.00281198	Middle temporal gyrus InN	region_broad_celltype	0.0357687	-1	InN	MTG	protein_coding
CNTN4-AS2	-0.717642	-0.403408	0.13555	-2.97608	0.00291956	Middle temporal gyrus InN	region_broad_celltype	0.0364749	-1	InN	MTG	lncRNA
AC034195.1	-0.897527	0.461667	0.131838	3.50178	0.000462167	Middle temporal gyrus InN	region_broad_celltype	0.0128918	1	InN	MTG	lncRNA
AC077690.1	0.0652279	-0.371186	0.124191	-2.98884	0.0028004	Middle temporal gyrus InN	region_broad_celltype	0.0356984	-1	InN	MTG	lncRNA
SRGAP3-AS3	-3.08514	-0.860893	0.260643	-3.30296	0.000956714	Middle temporal gyrus InN	region_broad_celltype	0.0196114	-1	InN	MTG	lncRNA
MTMR14	-0.621908	-0.181762	0.0550036	-3.30456	0.000951269	Middle temporal gyrus InN	region_broad_celltype	0.0195401	-1	InN	MTG	protein_coding
VHL	-0.809277	-0.242071	0.0807834	-2.99655	0.00273057	Middle temporal gyrus InN	region_broad_celltype	0.035222	-1	InN	MTG	protein_coding
RPL32	-0.261315	-0.238547	0.0799725	-2.98287	0.00285563	Middle temporal gyrus InN	region_broad_celltype	0.0360368	-1	InN	MTG	protein_coding
AC090946.1	-2.69594	-0.601623	0.160781	-3.74189	0.000182644	Middle temporal gyrus InN	region_broad_celltype	0.00728839	-1	InN	MTG	lncRNA
ZNF385D-AS2	-0.880553	-0.520463	0.14962	-3.47857	0.000504096	Middle temporal gyrus InN	region_broad_celltype	0.0135715	-1	InN	MTG	lncRNA
CNOT10	0.267535	-0.12524	0.0361368	-3.46573	0.000528802	Middle temporal gyrus InN	region_broad_celltype	0.0139275	-1	InN	MTG	protein_coding
CTDSPL	0.916028	-0.0938222	0.0303452	-3.09183	0.00198928	Middle temporal gyrus InN	region_broad_celltype	0.0296155	-1	InN	MTG	protein_coding
OXSR1	0.408871	-0.134659	0.0482318	-2.79192	0.00523971	Middle temporal gyrus InN	region_broad_celltype	0.0498361	-1	InN	MTG	protein_coding
ZKSCAN7	-1.29961	-0.280058	0.0919019	-3.04736	0.00230864	Middle temporal gyrus InN	region_broad_celltype	0.0321283	-1	InN	MTG	protein_coding
TMEM42	-1.94633	-0.42347	0.110199	-3.84276	0.00012166	Middle temporal gyrus InN	region_broad_celltype	0.00561946	-1	InN	MTG	protein_coding
ZDHHC3	-0.381337	-0.176773	0.0494056	-3.57798	0.000346254	Middle temporal gyrus InN	region_broad_celltype	0.010827	-1	InN	MTG	protein_coding
CSPG5	-0.318477	-0.272958	0.0799174	-3.41551	0.000636636	Middle temporal gyrus InN	region_broad_celltype	0.015517	-1	InN	MTG	protein_coding
SPINK8	-1.79674	-0.57286	0.179006	-3.20022	0.00137322	Middle temporal gyrus InN	region_broad_celltype	0.024089	-1	InN	MTG	protein_coding
UQCRC1	-0.812034	-0.244207	0.0668499	-3.65307	0.000259125	Middle temporal gyrus InN	region_broad_celltype	0.00906732	-1	InN	MTG	protein_coding
IMPDH2	-2.04159	-0.431797	0.143465	-3.00978	0.00261439	Middle temporal gyrus InN	region_broad_celltype	0.0343881	-1	InN	MTG	protein_coding
AMT	-1.45784	-0.401945	0.135742	-2.9611	0.00306544	Middle temporal gyrus InN	region_broad_celltype	0.0374563	-1	InN	MTG	protein_coding
DAG1	-0.308241	-0.134144	0.0468824	-2.86129	0.00421924	Middle temporal gyrus InN	region_broad_celltype	0.0443734	-1	InN	MTG	protein_coding
RBM5	0.525352	-0.121092	0.0409346	-2.95819	0.00309455	Middle temporal gyrus InN	region_broad_celltype	0.0376584	-1	InN	MTG	protein_coding
HYAL1	-2.33552	-0.404746	0.138294	-2.9267	0.00342579	Middle temporal gyrus InN	region_broad_celltype	0.0397102	-1	InN	MTG	protein_coding
SPCS1	-0.661272	-0.324657	0.11134	-2.91591	0.00354655	Middle temporal gyrus InN	region_broad_celltype	0.0404707	-1	InN	MTG	protein_coding
CHDH	-1.34065	-0.429564	0.153673	-2.79531	0.00518492	Middle temporal gyrus InN	region_broad_celltype	0.049584	-1	InN	MTG	protein_coding
CACNA2D3-AS1	-1.63295	-0.702642	0.18158	-3.86961	0.000109011	Middle temporal gyrus InN	region_broad_celltype	0.00525726	-1	InN	MTG	lncRNA
WNT5A	-1.691	-0.472797	0.104906	-4.50685	6.57963e-06	Middle temporal gyrus InN	region_broad_celltype	0.000804259	-1	InN	MTG	protein_coding
PXK	0.55458	-0.112352	0.0331038	-3.39394	0.000688952	Middle temporal gyrus InN	region_broad_celltype	0.0162279	-1	InN	MTG	protein_coding
SYNPR-AS1	-0.198036	-0.448162	0.151894	-2.9505	0.00317263	Middle temporal gyrus InN	region_broad_celltype	0.0381106	-1	InN	MTG	lncRNA
ADAMTS9	-0.782771	-0.427968	0.110348	-3.87836	0.000105163	Middle temporal gyrus InN	region_broad_celltype	0.00513111	-1	InN	MTG	protein_coding
AC108749.1	-2.14228	-0.539299	0.169549	-3.18078	0.00146879	Middle temporal gyrus InN	region_broad_celltype	0.0250162	-1	InN	MTG	lncRNA
AC110491.2	-2.59049	-0.735895	0.179406	-4.10184	4.09876e-05	Middle temporal gyrus InN	region_broad_celltype	0.00278858	-1	InN	MTG	lncRNA
AC078785.2	-3.24939	-0.668037	0.220284	-3.03262	0.0024244	Middle temporal gyrus InN	region_broad_celltype	0.0329911	-1	InN	MTG	lncRNA
QTRT2	-0.93932	-0.307947	0.097848	-3.1472	0.00164841	Middle temporal gyrus InN	region_broad_celltype	0.0267016	-1	InN	MTG	protein_coding
DRD3	-2.80652	-0.792228	0.228809	-3.46239	0.000535392	Middle temporal gyrus InN	region_broad_celltype	0.0140391	-1	InN	MTG	protein_coding
ZBTB20-AS1	-1.76282	-0.61517	0.179772	-3.42194	0.000621762	Middle temporal gyrus InN	region_broad_celltype	0.0153114	-1	InN	MTG	lncRNA
GTF2E1	-1.73174	-0.425881	0.133489	-3.19038	0.00142085	Middle temporal gyrus InN	region_broad_celltype	0.0245362	-1	InN	MTG	protein_coding
ADCY5	0.66156	-0.113209	0.0350191	-3.2328	0.00122585	Middle temporal gyrus InN	region_broad_celltype	0.0225813	-1	InN	MTG	protein_coding
AC092902.4	-0.585369	-0.443355	0.142657	-3.10784	0.0018846	Middle temporal gyrus InN	region_broad_celltype	0.0287194	-1	InN	MTG	lncRNA
SEC61A1	-0.678927	-0.235468	0.0740477	-3.17995	0.00147302	Middle temporal gyrus InN	region_broad_celltype	0.0250575	-1	InN	MTG	protein_coding
ATP2C1	0.881439	-0.060673	0.0179436	-3.38131	0.000721399	Middle temporal gyrus InN	region_broad_celltype	0.0166537	-1	InN	MTG	protein_coding
TMEM108-AS1	-2.08199	-0.47525	0.149496	-3.17901	0.00147778	Middle temporal gyrus InN	region_broad_celltype	0.0251008	-1	InN	MTG	lncRNA
SERP1	0.164543	-0.319179	0.10522	-3.03344	0.0024178	Middle temporal gyrus InN	region_broad_celltype	0.03294	-1	InN	MTG	protein_coding
MME	-0.989203	-0.34913	0.110095	-3.17116	0.0015183	Middle temporal gyrus InN	region_broad_celltype	0.0254874	-1	InN	MTG	protein_coding
IQCJ-SCHIP1	1.04607	0.102131	0.0330136	3.0936	0.00197742	Middle temporal gyrus InN	region_broad_celltype	0.0295137	1	InN	MTG	protein_coding
SPTSSB	-0.880055	-0.229235	0.0771214	-2.9724	0.00295486	Middle temporal gyrus InN	region_broad_celltype	0.036715	-1	InN	MTG	protein_coding
BCHE	-0.918685	-0.302469	0.0995218	-3.03923	0.00237185	Middle temporal gyrus InN	region_broad_celltype	0.0325816	-1	InN	MTG	protein_coding
SLC7A14	0.733411	-0.100527	0.0321433	-3.12747	0.00176317	Middle temporal gyrus InN	region_broad_celltype	0.0277375	-1	InN	MTG	protein_coding
NLGN1-AS1	-2.23562	-0.430215	0.1421	-3.02754	0.00246551	Middle temporal gyrus InN	region_broad_celltype	0.033302	-1	InN	MTG	lncRNA
USP13	0.605547	-0.105839	0.0349971	-3.02423	0.00249269	Middle temporal gyrus InN	region_broad_celltype	0.0335082	-1	InN	MTG	protein_coding
PEX5L-AS2	-1.56602	-0.517158	0.181468	-2.84985	0.00437392	Middle temporal gyrus InN	region_broad_celltype	0.0451829	-1	InN	MTG	lncRNA
AC125613.1	0.0532142	-0.278276	0.096013	-2.89832	0.00375168	Middle temporal gyrus InN	region_broad_celltype	0.0416904	-1	InN	MTG	lncRNA
DNAJB11	-1.07564	-0.320015	0.0686074	-4.66444	3.09452e-06	Middle temporal gyrus InN	region_broad_celltype	0.000472374	-1	InN	MTG	protein_coding
RFC4	-1.97604	-0.407704	0.114853	-3.54978	0.000385555	Middle temporal gyrus InN	region_broad_celltype	0.0115454	-1	InN	MTG	protein_coding
RPL39L	-2.65101	-0.64159	0.208167	-3.08209	0.00205551	Middle temporal gyrus InN	region_broad_celltype	0.0301821	-1	InN	MTG	protein_coding
MELTF	-2.15033	0.328701	0.110323	2.97944	0.00288772	Middle temporal gyrus InN	region_broad_celltype	0.0362599	1	InN	MTG	protein_coding
RPL35A	-0.490329	-0.393156	0.0858988	-4.57696	4.71775e-06	Middle temporal gyrus InN	region_broad_celltype	0.000632383	-1	InN	MTG	protein_coding
TMEM271	-1.79534	-0.298395	0.0993531	-3.00338	0.00267001	Middle temporal gyrus InN	region_broad_celltype	0.0347864	-1	InN	MTG	protein_coding
RNF212	-2.26114	-0.900244	0.181013	-4.97336	6.58032e-07	Middle temporal gyrus InN	region_broad_celltype	0.000152445	-1	InN	MTG	protein_coding
AC092535.4	-2.06617	-0.625452	0.181413	-3.44767	0.00056544	Middle temporal gyrus InN	region_broad_celltype	0.0145145	-1	InN	MTG	lncRNA
CTBP1	-0.230036	-0.143632	0.0468818	-3.0637	0.00218618	Middle temporal gyrus InN	region_broad_celltype	0.0312232	-1	InN	MTG	protein_coding
UVSSA	-0.704377	-0.215121	0.0550306	-3.90912	9.26336e-05	Middle temporal gyrus InN	region_broad_celltype	0.00473838	-1	InN	MTG	protein_coding
C4orf48	-1.93628	-0.540726	0.172352	-3.13735	0.00170485	Middle temporal gyrus InN	region_broad_celltype	0.0272481	-1	InN	MTG	protein_coding
AC093323.1	-2.22094	-0.624083	0.201235	-3.10127	0.0019269	Middle temporal gyrus InN	region_broad_celltype	0.0290901	-1	InN	MTG	protein_coding
AC108519.1	0.622063	-0.179366	0.0547001	-3.27909	0.00104143	Middle temporal gyrus InN	region_broad_celltype	0.020566	-1	InN	MTG	lncRNA
AC073648.7	-2.36422	-0.590054	0.177586	-3.32263	0.000891725	Middle temporal gyrus InN	region_broad_celltype	0.0188244	-1	InN	MTG	lncRNA
SLC2A9	-0.784138	-0.386162	0.10878	-3.54995	0.000385311	Middle temporal gyrus InN	region_broad_celltype	0.0115414	-1	InN	MTG	protein_coding
CLNK	-2.96301	-0.656376	0.212855	-3.08367	0.00204464	Middle temporal gyrus InN	region_broad_celltype	0.0300921	-1	InN	MTG	protein_coding
LAP3	-0.905969	-0.205569	0.0618572	-3.32329	0.000889635	Middle temporal gyrus InN	region_broad_celltype	0.0187954	-1	InN	MTG	protein_coding
RPL9	-0.193806	-0.29249	0.0958359	-3.05199	0.00227333	Middle temporal gyrus InN	region_broad_celltype	0.0318599	-1	InN	MTG	protein_coding
GABRB1	1.34889	0.0311947	0.00869004	3.5897	0.000331052	Middle temporal gyrus InN	region_broad_celltype	0.0105072	1	InN	MTG	protein_coding
NOA1	-1.50989	-0.255462	0.0843971	-3.0269	0.00247075	Middle temporal gyrus InN	region_broad_celltype	0.033346	-1	InN	MTG	protein_coding
ADGRL3-AS1	-2.67538	-0.929074	0.302308	-3.07327	0.00211725	Middle temporal gyrus InN	region_broad_celltype	0.0306951	-1	InN	MTG	lncRNA
STBD1	-2.53304	-0.554413	0.155954	-3.55499	0.000377998	Middle temporal gyrus InN	region_broad_celltype	0.0114132	-1	InN	MTG	protein_coding
CCDC158	-2.13537	-0.751077	0.2398	-3.13209	0.00173566	Middle temporal gyrus InN	region_broad_celltype	0.027502	-1	InN	MTG	protein_coding
CXCL13	-2.27718	0.514867	0.171638	2.99972	0.00270229	Middle temporal gyrus InN	region_broad_celltype	0.0350113	1	InN	MTG	protein_coding
RASGEF1B	-1.22751	-0.317509	0.100264	-3.16674	0.00154159	Middle temporal gyrus InN	region_broad_celltype	0.0256798	-1	InN	MTG	protein_coding
HSD17B13	-2.76721	-0.62238	0.184472	-3.37384	0.000741275	Middle temporal gyrus InN	region_broad_celltype	0.0169135	-1	InN	MTG	protein_coding
MEPE	-2.93452	1.81904	0.627867	2.89717	0.00376548	Middle temporal gyrus InN	region_broad_celltype	0.0417697	1	InN	MTG	protein_coding
AC095059.1	-3.01341	-0.919048	0.223634	-4.10961	3.96326e-05	Middle temporal gyrus InN	region_broad_celltype	0.00273192	-1	InN	MTG	lncRNA
INTS12	-0.479196	-0.179385	0.0576169	-3.11341	0.00184936	Middle temporal gyrus InN	region_broad_celltype	0.0284377	-1	InN	MTG	protein_coding
RPL34	-0.212169	-0.234911	0.0705295	-3.33067	0.000866359	Middle temporal gyrus InN	region_broad_celltype	0.0185214	-1	InN	MTG	protein_coding
FAM241A	-1.67688	-0.326009	0.100422	-3.24638	0.00116881	Middle temporal gyrus InN	region_broad_celltype	0.0219719	-1	InN	MTG	protein_coding
SNHG8	-1.97429	-0.382824	0.12344	-3.10131	0.00192669	Middle temporal gyrus InN	region_broad_celltype	0.0290901	-1	InN	MTG	lncRNA
INTU	0.554588	-0.100368	0.0325197	-3.08639	0.00202605	Middle temporal gyrus InN	region_broad_celltype	0.0299438	-1	InN	MTG	protein_coding
C4orf33	-1.00791	-0.287639	0.067481	-4.26252	2.02136e-05	Middle temporal gyrus InN	region_broad_celltype	0.00175096	-1	InN	MTG	protein_coding
AC139720.2	-3.69255	-0.829737	0.262983	-3.1551	0.00160443	Middle temporal gyrus InN	region_broad_celltype	0.0262808	-1	InN	MTG	lncRNA
AC107223.1	0.832055	-0.154188	0.0536124	-2.87597	0.00402792	Middle temporal gyrus InN	region_broad_celltype	0.0433349	-1	InN	MTG	lncRNA
ARHGAP10	-0.208756	-0.271575	0.0813445	-3.33858	0.000842087	Middle temporal gyrus InN	region_broad_celltype	0.0181884	-1	InN	MTG	protein_coding
DCLK2	1.06192	-0.0452208	0.0151892	-2.97717	0.00290921	Middle temporal gyrus InN	region_broad_celltype	0.0364206	-1	InN	MTG	protein_coding
RPS3A	-0.398013	-0.282243	0.0981265	-2.87632	0.00402341	Middle temporal gyrus InN	region_broad_celltype	0.043304	-1	InN	MTG	protein_coding
DCHS2	-0.467737	-0.318185	0.0905313	-3.51464	0.000440356	Middle temporal gyrus InN	region_broad_celltype	0.0125115	-1	InN	MTG	protein_coding
AC097467.3	-1.53928	-0.361919	0.127061	-2.8484	0.00439403	Middle temporal gyrus InN	region_broad_celltype	0.0452913	-1	InN	MTG	lncRNA
GRIA2	1.44497	-0.0323115	0.00797796	-4.05009	5.1197e-05	Middle temporal gyrus InN	region_broad_celltype	0.00323579	-1	InN	MTG	protein_coding
HPGD	-1.62213	-0.97098	0.204529	-4.7474	2.06047e-06	Middle temporal gyrus InN	region_broad_celltype	0.000355456	-1	InN	MTG	protein_coding
LINC02500	-2.87671	-0.770199	0.182882	-4.21147	2.5372e-05	Middle temporal gyrus InN	region_broad_celltype	0.00203352	-1	InN	MTG	lncRNA
CCDC110	-2.64181	-0.493417	0.158741	-3.10832	0.00188157	Middle temporal gyrus InN	region_broad_celltype	0.0286902	-1	InN	MTG	protein_coding
FRG1	-0.676584	-0.249339	0.0607789	-4.10239	4.089e-05	Middle temporal gyrus InN	region_broad_celltype	0.00278404	-1	InN	MTG	protein_coding
CLPTM1L	-0.943097	-0.191983	0.0631091	-3.04208	0.00234947	Middle temporal gyrus InN	region_broad_celltype	0.0324114	-1	InN	MTG	protein_coding
UBE2QL1	0.210543	-0.241645	0.0722512	-3.34452	0.00082426	Middle temporal gyrus InN	region_broad_celltype	0.0179636	-1	InN	MTG	protein_coding
AC093305.1	-1.15597	-0.418798	0.136683	-3.06401	0.00218389	Middle temporal gyrus InN	region_broad_celltype	0.0312067	-1	InN	MTG	lncRNA
AC091938.1	-1.56889	-0.585066	0.196452	-2.97817	0.00289975	Middle temporal gyrus InN	region_broad_celltype	0.0363426	-1	InN	MTG	lncRNA
TARS	-0.616469	-0.304124	0.106574	-2.85365	0.00432207	Middle temporal gyrus InN	region_broad_celltype	0.044895	-1	InN	MTG	protein_coding
ADAMTS12	-1.54901	-0.953554	0.11306	-8.43406	3.33863e-17	Middle temporal gyrus InN	region_broad_celltype	4.03887e-13	-1	InN	MTG	protein_coding
EMB	-0.0897438	-0.368685	0.105612	-3.49095	0.000481301	Middle temporal gyrus InN	region_broad_celltype	0.0132057	-1	InN	MTG	protein_coding
AC008780.1	-1.94853	-0.897102	0.221807	-4.04451	5.24317e-05	Middle temporal gyrus InN	region_broad_celltype	0.00327797	-1	InN	MTG	lncRNA
AC008780.2	-3.09015	-0.936387	0.239741	-3.90583	9.39028e-05	Middle temporal gyrus InN	region_broad_celltype	0.00477411	-1	InN	MTG	lncRNA
DIMT1	-0.791827	-0.201805	0.0586859	-3.43873	0.000584455	Middle temporal gyrus InN	region_broad_celltype	0.0147916	-1	InN	MTG	protein_coding
AC122707.1	-2.54506	-0.472074	0.15584	-3.02922	0.00245187	Middle temporal gyrus InN	region_broad_celltype	0.033213	-1	InN	MTG	lncRNA
NSA2	-0.560814	-0.17397	0.0583765	-2.98013	0.00288123	Middle temporal gyrus InN	region_broad_celltype	0.0362169	-1	InN	MTG	protein_coding
AC008496.2	-3.61979	-0.957244	0.288133	-3.32223	0.000893023	Middle temporal gyrus InN	region_broad_celltype	0.0188374	-1	InN	MTG	lncRNA
LINC01949	-2.16041	0.431911	0.119832	3.60429	0.000313004	Middle temporal gyrus InN	region_broad_celltype	0.0101511	1	InN	MTG	lncRNA
LINC00461	1.18294	-0.0953703	0.0295057	-3.23227	0.0012281	Middle temporal gyrus InN	region_broad_celltype	0.0226051	-1	InN	MTG	lncRNA
AC026780.1	-3.16485	-0.906662	0.244674	-3.7056	0.000210893	Middle temporal gyrus InN	region_broad_celltype	0.00801165	-1	InN	MTG	lncRNA
NR2F1-AS1	1.13995	-0.0519831	0.0152548	-3.40766	0.000655236	Middle temporal gyrus InN	region_broad_celltype	0.0157774	-1	InN	MTG	lncRNA
AC010275.1	-1.75234	-0.410131	0.106258	-3.85976	0.0001135	Middle temporal gyrus InN	region_broad_celltype	0.00538131	-1	InN	MTG	lncRNA
NREP	0.124791	-0.233405	0.0827123	-2.82188	0.00477426	Middle temporal gyrus InN	region_broad_celltype	0.0473836	-1	InN	MTG	protein_coding
SRP19	-0.264669	-0.194462	0.0604926	-3.21464	0.00130608	Middle temporal gyrus InN	region_broad_celltype	0.0234152	-1	InN	MTG	protein_coding
TRIM36	-0.348339	-0.219035	0.0507629	-4.31487	1.59696e-05	Middle temporal gyrus InN	region_broad_celltype	0.00149571	-1	InN	MTG	protein_coding
FEM1C	-0.940222	-0.243614	0.07523	-3.23825	0.00120264	Middle temporal gyrus InN	region_broad_celltype	0.0223356	-1	InN	MTG	protein_coding
AP3S1	0.430075	-0.164743	0.0416573	-3.95472	7.6625e-05	Middle temporal gyrus InN	region_broad_celltype	0.00419618	-1	InN	MTG	protein_coding
LVRN	-2.14483	-0.694382	0.128512	-5.40323	6.54515e-08	Middle temporal gyrus InN	region_broad_celltype	2.63383e-05	-1	InN	MTG	protein_coding
DTWD2	0.279493	-0.107742	0.037008	-2.91133	0.00359898	Middle temporal gyrus InN	region_broad_celltype	0.0407853	-1	InN	MTG	protein_coding
MARCH3	-0.178614	-0.185445	0.0619701	-2.99249	0.00276711	Middle temporal gyrus InN	region_broad_celltype	0.0354841	-1	InN	MTG	protein_coding
CCDC192	-1.01382	-0.736106	0.193717	-3.79991	0.00014475	Middle temporal gyrus InN	region_broad_celltype	0.00628601	-1	InN	MTG	protein_coding
ADAMTS19-AS1	-0.976625	-0.338488	0.103834	-3.25989	0.00111454	Middle temporal gyrus InN	region_broad_celltype	0.0213761	-1	InN	MTG	lncRNA
ADAMTS19	0.700641	-0.259639	0.0588436	-4.41236	1.02251e-05	Middle temporal gyrus InN	region_broad_celltype	0.00108774	-1	InN	MTG	protein_coding
AC008591.1	0.360055	-0.175964	0.0405695	-4.33733	1.44223e-05	Middle temporal gyrus InN	region_broad_celltype	0.00138333	-1	InN	MTG	lncRNA
ACSL6	0.845944	-0.0958512	0.0305738	-3.13508	0.00171807	Middle temporal gyrus InN	region_broad_celltype	0.0273678	-1	InN	MTG	protein_coding
UQCRQ	-1.82879	-0.38131	0.129825	-2.93711	0.0033129	Middle temporal gyrus InN	region_broad_celltype	0.038992	-1	InN	MTG	protein_coding
ZCCHC10	-0.652324	-0.22043	0.0604469	-3.64668	0.000265655	Middle temporal gyrus InN	region_broad_celltype	0.0092086	-1	InN	MTG	protein_coding
FSTL4	0.18293	0.138187	0.0449709	3.07281	0.00212051	Middle temporal gyrus InN	region_broad_celltype	0.0307183	1	InN	MTG	protein_coding
AC034206.1	-2.49543	-0.86966	0.288943	-3.0098	0.00261422	Middle temporal gyrus InN	region_broad_celltype	0.0343869	-1	InN	MTG	lncRNA
REEP2	-0.223364	-0.184469	0.0545918	-3.37906	0.000727332	Middle temporal gyrus InN	region_broad_celltype	0.0167298	-1	InN	MTG	protein_coding
CXXC5	-0.66848	-0.275109	0.0697747	-3.94282	8.05283e-05	Middle temporal gyrus InN	region_broad_celltype	0.00432472	-1	InN	MTG	protein_coding
NDUFA2	-1.58912	-0.429657	0.135351	-3.17439	0.00150153	Middle temporal gyrus InN	region_broad_celltype	0.0253241	-1	InN	MTG	protein_coding
AC005609.1	-3.02022	-0.759204	0.226495	-3.35197	0.000802386	Middle temporal gyrus InN	region_broad_celltype	0.0177072	-1	InN	MTG	lncRNA
PCDHAC2	-2.5219	-0.463928	0.151655	-3.05911	0.00221996	Middle temporal gyrus InN	region_broad_celltype	0.0314727	-1	InN	MTG	protein_coding
AC244517.2	-2.32632	-0.616378	0.204036	-3.02092	0.00252004	Middle temporal gyrus InN	region_broad_celltype	0.0336931	-1	InN	MTG	lncRNA
DPYSL3	-0.469751	-0.216995	0.0657163	-3.302	0.00095999	Middle temporal gyrus InN	region_broad_celltype	0.019639	-1	InN	MTG	protein_coding
SPINK13	-2.32834	-0.719716	0.183381	-3.92469	8.68397e-05	Middle temporal gyrus InN	region_broad_celltype	0.00454474	-1	InN	MTG	protein_coding
TCOF1	-0.756572	-0.260826	0.0904353	-2.88411	0.00392516	Middle temporal gyrus InN	region_broad_celltype	0.0426957	-1	InN	MTG	protein_coding
SMIM3	-3.49117	0.622821	0.208988	2.98018	0.00288078	Middle temporal gyrus InN	region_broad_celltype	0.0362137	1	InN	MTG	protein_coding
ZNF300	-2.30508	-0.606549	0.148607	-4.08157	4.47325e-05	Middle temporal gyrus InN	region_broad_celltype	0.00295553	-1	InN	MTG	protein_coding
CCDC69	-4.15917	0.914761	0.321768	2.84292	0.00447021	Middle temporal gyrus InN	region_broad_celltype	0.0457283	1	InN	MTG	protein_coding
LINC01470	-0.291922	-0.276976	0.0953292	-2.90547	0.00366707	Middle temporal gyrus InN	region_broad_celltype	0.0412037	-1	InN	MTG	lncRNA
LINC02143	-2.87825	-0.668543	0.19084	-3.50317	0.000459764	Middle temporal gyrus InN	region_broad_celltype	0.0128479	-1	InN	MTG	lncRNA
AC091973.1	-3.60956	-0.879818	0.276314	-3.18412	0.00145194	Middle temporal gyrus InN	region_broad_celltype	0.0248527	-1	InN	MTG	lncRNA
RARS	-0.071638	-0.202022	0.0610753	-3.30776	0.000940465	Middle temporal gyrus InN	region_broad_celltype	0.0194181	-1	InN	MTG	protein_coding
DOCK2	-1.23234	-0.617123	0.135229	-4.56354	5.02989e-06	Middle temporal gyrus InN	region_broad_celltype	0.000660948	-1	InN	MTG	protein_coding
INSYN2B	-0.303607	-0.334868	0.100655	-3.32691	0.000878163	Middle temporal gyrus InN	region_broad_celltype	0.0186571	-1	InN	MTG	protein_coding
AC027312.1	-0.946116	-0.434024	0.154514	-2.80896	0.00497022	Middle temporal gyrus InN	region_broad_celltype	0.0484783	-1	InN	MTG	lncRNA
BNIP1	-1.59592	-0.378745	0.088998	-4.25566	2.08432e-05	Middle temporal gyrus InN	region_broad_celltype	0.00178724	-1	InN	MTG	protein_coding
NSG2	0.874971	-0.123938	0.0297787	-4.16197	3.15518e-05	Middle temporal gyrus InN	region_broad_celltype	0.0023566	-1	InN	MTG	protein_coding
AC138956.1	-2.52842	-0.564773	0.197309	-2.86239	0.00420463	Middle temporal gyrus InN	region_broad_celltype	0.0442964	-1	InN	MTG	lncRNA
AC138819.1	-3.81972	-0.803421	0.268753	-2.98944	0.00279487	Middle temporal gyrus InN	region_broad_celltype	0.0356606	-1	InN	MTG	lncRNA
FAM153A	-0.0138704	-0.591182	0.159272	-3.71177	0.000205819	Middle temporal gyrus InN	region_broad_celltype	0.00789262	-1	InN	MTG	protein_coding
NHP2	-1.8414	-0.537683	0.132244	-4.06583	4.78617e-05	Middle temporal gyrus InN	region_broad_celltype	0.00309059	-1	InN	MTG	protein_coding
ZNF354A	-0.945418	-0.263156	0.0777305	-3.38549	0.000710519	Middle temporal gyrus InN	region_broad_celltype	0.0165108	-1	InN	MTG	protein_coding
HEIH	-2.46606	-0.435554	0.13652	-3.19041	0.00142071	Middle temporal gyrus InN	region_broad_celltype	0.0245362	-1	InN	MTG	lncRNA
AC008443.4	-2.56102	-0.449145	0.15624	-2.87471	0.00404394	Middle temporal gyrus InN	region_broad_celltype	0.0434226	-1	InN	MTG	lncRNA
AL031963.3	-3.2242	-0.839449	0.261638	-3.20844	0.00133456	Middle temporal gyrus InN	region_broad_celltype	0.0236987	-1	InN	MTG	lncRNA
SLC22A23	0.662227	-0.106057	0.0319815	-3.31619	0.000912545	Middle temporal gyrus InN	region_broad_celltype	0.0190859	-1	InN	MTG	protein_coding
RPP40	-2.59023	-0.672415	0.170638	-3.9406	8.12776e-05	Middle temporal gyrus InN	region_broad_celltype	0.00434825	-1	InN	MTG	protein_coding
AL359643.3	-2.12402	-0.524009	0.164065	-3.19391	0.00140361	Middle temporal gyrus InN	region_broad_celltype	0.0243732	-1	InN	MTG	lncRNA
DSP	-2.70835	-0.711778	0.185783	-3.83124	0.000127498	Middle temporal gyrus InN	region_broad_celltype	0.00578997	-1	InN	MTG	protein_coding
TXNDC5	-1.02597	-0.260842	0.0899137	-2.90103	0.00371935	Middle temporal gyrus InN	region_broad_celltype	0.0415115	-1	InN	MTG	protein_coding
HULC	0.76338	-0.197784	0.0662697	-2.98453	0.00284015	Middle temporal gyrus InN	region_broad_celltype	0.0359497	-1	InN	MTG	lncRNA
ELOVL2	-1.02306	-0.324249	0.0981515	-3.30355	0.000954682	Middle temporal gyrus InN	region_broad_celltype	0.0195832	-1	InN	MTG	protein_coding
ELOVL2-AS1	-3.23112	-1.10504	0.240715	-4.59064	4.41879e-06	Middle temporal gyrus InN	region_broad_celltype	0.000607023	-1	InN	MTG	lncRNA
KDM1B	-0.650476	-0.204279	0.0550423	-3.7113	0.000206194	Middle temporal gyrus InN	region_broad_celltype	0.00790075	-1	InN	MTG	protein_coding
AL512380.1	-2.48173	-0.555322	0.144463	-3.84405	0.00012102	Middle temporal gyrus InN	region_broad_celltype	0.00560357	-1	InN	MTG	lncRNA
SOX4	-1.86194	-0.483974	0.14851	-3.25886	0.00111859	Middle temporal gyrus InN	region_broad_celltype	0.0214231	-1	InN	MTG	protein_coding
AL009179.2	-2.92204	-0.681304	0.232946	-2.92473	0.00344756	Middle temporal gyrus InN	region_broad_celltype	0.0398308	-1	InN	MTG	lncRNA
HIST1H2BN	-2.78083	-0.586104	0.18345	-3.1949	0.00139881	Middle temporal gyrus InN	region_broad_celltype	0.0243294	-1	InN	MTG	protein_coding
NKAPL	-2.21543	-0.363454	0.124958	-2.90861	0.00363038	Middle temporal gyrus InN	region_broad_celltype	0.0409625	-1	InN	MTG	protein_coding
IER3	-3.72522	-0.792201	0.270256	-2.93129	0.00337555	Middle temporal gyrus InN	region_broad_celltype	0.0394051	-1	InN	MTG	protein_coding
DDR1	-1.38028	-0.255744	0.0775214	-3.29902	0.000970244	Middle temporal gyrus InN	region_broad_celltype	0.0197746	-1	InN	MTG	protein_coding
DDX39B	0.11234	-0.198892	0.0475064	-4.18664	2.83113e-05	Middle temporal gyrus InN	region_broad_celltype	0.0021977	-1	InN	MTG	protein_coding
ATF6B	-0.352716	-0.13568	0.046773	-2.90082	0.00372193	Middle temporal gyrus InN	region_broad_celltype	0.0415215	-1	InN	MTG	protein_coding
AGPAT1	-0.782572	-0.410813	0.144373	-2.84549	0.00443432	Middle temporal gyrus InN	region_broad_celltype	0.0455113	-1	InN	MTG	protein_coding
RNF5	-2.38803	-0.40363	0.134056	-3.01091	0.00260466	Middle temporal gyrus InN	region_broad_celltype	0.0343183	-1	InN	MTG	protein_coding
RPS18	-0.446554	-0.317847	0.0908564	-3.49835	0.000468152	Middle temporal gyrus InN	region_broad_celltype	0.0129721	-1	InN	MTG	protein_coding
PFDN6	-2.341	-0.379388	0.129097	-2.93877	0.0032952	Middle temporal gyrus InN	region_broad_celltype	0.0388806	-1	InN	MTG	protein_coding
RGL2	-1.34901	-0.286504	0.0929336	-3.08289	0.00204998	Middle temporal gyrus InN	region_broad_celltype	0.0301352	-1	InN	MTG	protein_coding
RPS10-NUDT3	-1.25054	-0.323711	0.115824	-2.79485	0.00519244	Middle temporal gyrus InN	region_broad_celltype	0.0496084	-1	InN	MTG	protein_coding
RPS10	-1.31253	-0.495112	0.166836	-2.96766	0.00300077	Middle temporal gyrus InN	region_broad_celltype	0.0370186	-1	InN	MTG	protein_coding
TAF11	-0.45232	-0.189079	0.0610622	-3.0965	0.00195823	Middle temporal gyrus InN	region_broad_celltype	0.0293561	-1	InN	MTG	protein_coding
SRSF3	-0.345435	-0.172606	0.0566628	-3.04621	0.0023175	Middle temporal gyrus InN	region_broad_celltype	0.0321904	-1	InN	MTG	protein_coding
PPIL1	-1.09684	-0.225227	0.075873	-2.96848	0.00299281	Middle temporal gyrus InN	region_broad_celltype	0.0369689	-1	InN	MTG	protein_coding
TDRG1	-1.74304	-0.347259	0.115035	-3.01871	0.00253854	Middle temporal gyrus InN	region_broad_celltype	0.0338182	-1	InN	MTG	lncRNA
RPL7L1	-0.169205	-0.274027	0.090015	-3.04424	0.0023327	Middle temporal gyrus InN	region_broad_celltype	0.0322776	-1	InN	MTG	protein_coding
KLHDC3	-0.273962	-0.222784	0.0582265	-3.82616	0.000130156	Middle temporal gyrus InN	region_broad_celltype	0.00586488	-1	InN	MTG	protein_coding
POLR1C	-0.503475	-0.292143	0.090736	-3.2197	0.00128324	Middle temporal gyrus InN	region_broad_celltype	0.0231938	-1	InN	MTG	protein_coding
AL109615.3	-1.78965	-0.37617	0.114705	-3.27947	0.00104003	Middle temporal gyrus InN	region_broad_celltype	0.0205468	-1	InN	MTG	lncRNA
TCTE1	-1.86426	-0.451729	0.131574	-3.43326	0.000596363	Middle temporal gyrus InN	region_broad_celltype	0.0149666	-1	InN	MTG	protein_coding
ENPP4	-0.468867	-0.195893	0.0516593	-3.79203	0.000149422	Middle temporal gyrus InN	region_broad_celltype	0.00641024	-1	InN	MTG	protein_coding
PLA2G7	-1.69736	-0.483826	0.171751	-2.81702	0.00484709	Middle temporal gyrus InN	region_broad_celltype	0.0478159	-1	InN	MTG	protein_coding
TNFRSF21	-0.0495694	-0.29311	0.0892914	-3.28262	0.00102847	Middle temporal gyrus InN	region_broad_celltype	0.0204162	-1	InN	MTG	protein_coding
ADGRB3	1.70512	0.0255958	0.00729517	3.50859	0.000450487	Middle temporal gyrus InN	region_broad_celltype	0.0127009	1	InN	MTG	protein_coding
AC019205.1	0.275344	-0.162662	0.0456321	-3.56465	0.000364345	Middle temporal gyrus InN	region_broad_celltype	0.0111515	-1	InN	MTG	lncRNA
TPBG	-3.19702	-0.540042	0.185418	-2.91257	0.00358471	Middle temporal gyrus InN	region_broad_celltype	0.0406999	-1	InN	MTG	protein_coding
MRAP2	-0.0421112	-0.374979	0.0994171	-3.77178	0.00016209	Middle temporal gyrus InN	region_broad_celltype	0.00674635	-1	InN	MTG	protein_coding
NT5E	-2.28863	-0.383636	0.132678	-2.89147	0.00383444	Middle temporal gyrus InN	region_broad_celltype	0.0421674	-1	InN	MTG	protein_coding
SYNCRIP	0.00278175	-0.139414	0.040992	-3.401	0.000671394	Middle temporal gyrus InN	region_broad_celltype	0.0159943	-1	InN	MTG	protein_coding
NDUFAF4	-0.898393	-0.309607	0.0899249	-3.44296	0.000575393	Middle temporal gyrus InN	region_broad_celltype	0.0146524	-1	InN	MTG	protein_coding
POU3F2	-2.45624	-0.426539	0.148124	-2.8796	0.00398175	Middle temporal gyrus InN	region_broad_celltype	0.0430413	-1	InN	MTG	protein_coding
CD24	-1.11539	-0.728939	0.254533	-2.86383	0.00418556	Middle temporal gyrus InN	region_broad_celltype	0.0441958	-1	InN	MTG	protein_coding
CDK19	0.504623	-0.0963821	0.0339782	-2.83658	0.00455991	Middle temporal gyrus InN	region_broad_celltype	0.0462539	-1	InN	MTG	protein_coding
GTF3C6	-1.70788	-0.445552	0.150996	-2.95076	0.00316991	Middle temporal gyrus InN	region_broad_celltype	0.038087	-1	InN	MTG	protein_coding
MAN1A1	0.237921	-0.259745	0.078494	-3.30911	0.000935943	Middle temporal gyrus InN	region_broad_celltype	0.0193615	-1	InN	MTG	protein_coding
AL078600.1	-0.909821	-0.433515	0.147545	-2.93819	0.00330138	Middle temporal gyrus InN	region_broad_celltype	0.0389099	-1	InN	MTG	lncRNA
TBC1D32	0.813262	-0.0966702	0.0307448	-3.14428	0.00166499	Middle temporal gyrus InN	region_broad_celltype	0.0268664	-1	InN	MTG	protein_coding
AL591428.1	-2.36808	-0.451431	0.14101	-3.20141	0.00136755	Middle temporal gyrus InN	region_broad_celltype	0.0240271	-1	InN	MTG	lncRNA
AL354936.1	-3.09562	-0.635155	0.205756	-3.08693	0.00202234	Middle temporal gyrus InN	region_broad_celltype	0.0299164	-1	InN	MTG	lncRNA
AL356124.1	-0.288685	0.181235	0.0507406	3.57181	0.000354528	Middle temporal gyrus InN	region_broad_celltype	0.0109742	1	InN	MTG	lncRNA
RPS12	-0.544171	-0.439823	0.131645	-3.34098	0.000834828	Middle temporal gyrus InN	region_broad_celltype	0.0180969	-1	InN	MTG	protein_coding
AL590867.1	-2.93222	0.676943	0.157217	4.3058	1.66386e-05	Middle temporal gyrus InN	region_broad_celltype	0.00154241	1	InN	MTG	lncRNA
ACAT2	-0.816498	-0.342888	0.119316	-2.87378	0.00405593	Middle temporal gyrus InN	region_broad_celltype	0.0434719	-1	InN	MTG	protein_coding
SLC22A1	-2.30537	0.342575	0.117448	2.91682	0.00353619	Middle temporal gyrus InN	region_broad_celltype	0.0403948	1	InN	MTG	protein_coding
AL139393.2	-4.67336	1.05872	0.34033	3.11086	0.00186541	Middle temporal gyrus InN	region_broad_celltype	0.0285619	1	InN	MTG	lncRNA
AL139393.3	-3.08881	-0.74924	0.214857	-3.48716	0.000488171	Middle temporal gyrus InN	region_broad_celltype	0.0133112	-1	InN	MTG	lncRNA
SFT2D1	-0.546665	-0.266332	0.058635	-4.5422	5.56701e-06	Middle temporal gyrus InN	region_broad_celltype	0.000712318	-1	InN	MTG	protein_coding
TTLL2	-3.37316	-0.824134	0.236862	-3.47939	0.000502565	Middle temporal gyrus InN	region_broad_celltype	0.0135406	-1	InN	MTG	protein_coding
ERMARD	-0.575333	-0.218443	0.065911	-3.31421	0.00091904	Middle temporal gyrus InN	region_broad_celltype	0.0191619	-1	InN	MTG	protein_coding
ADAP1	-1.82428	-0.453477	0.13087	-3.46511	0.00053002	Middle temporal gyrus InN	region_broad_celltype	0.0139445	-1	InN	MTG	protein_coding
C7orf50	0.131491	-0.209107	0.0670105	-3.12052	0.00180534	Middle temporal gyrus InN	region_broad_celltype	0.0280584	-1	InN	MTG	protein_coding
AC104129.1	-2.74872	0.510424	0.165065	3.09227	0.00198635	Middle temporal gyrus InN	region_broad_celltype	0.0295943	1	InN	MTG	lncRNA
FSCN1	-1.01029	-0.299175	0.0964783	-3.10095	0.00192898	Middle temporal gyrus InN	region_broad_celltype	0.0291089	-1	InN	MTG	protein_coding
ZDHHC4	-1.74367	-0.346455	0.101912	-3.39955	0.000674958	Middle temporal gyrus InN	region_broad_celltype	0.0160386	-1	InN	MTG	protein_coding
TSPAN13	0.0676738	-0.175554	0.0565494	-3.10444	0.00190641	Middle temporal gyrus InN	region_broad_celltype	0.0289198	-1	InN	MTG	protein_coding
AHR	0.162715	-0.208132	0.0479065	-4.34454	1.39565e-05	Middle temporal gyrus InN	region_broad_celltype	0.00135103	-1	InN	MTG	protein_coding
AC007001.1	-3.65822	-0.815168	0.255658	-3.18851	0.00143006	Middle temporal gyrus InN	region_broad_celltype	0.0246406	-1	InN	MTG	lncRNA
LINC01162	-2.69046	-0.451611	0.161558	-2.79535	0.00518433	Middle temporal gyrus InN	region_broad_celltype	0.0495825	-1	InN	MTG	lncRNA
DNAH11	-2.27274	-0.498779	0.133294	-3.74194	0.000182607	Middle temporal gyrus InN	region_broad_celltype	0.00728839	-1	InN	MTG	protein_coding
CDCA7L	-2.59655	-0.632434	0.18929	-3.34108	0.000834533	Middle temporal gyrus InN	region_broad_celltype	0.0180943	-1	InN	MTG	protein_coding
TOMM7	-0.961981	-0.326886	0.116039	-2.81704	0.00484685	Middle temporal gyrus InN	region_broad_celltype	0.0478159	-1	InN	MTG	protein_coding
CCDC126	-0.572829	-0.158847	0.0526482	-3.01715	0.00255165	Middle temporal gyrus InN	region_broad_celltype	0.0339248	-1	InN	MTG	protein_coding
NPY	-2.10591	-0.691856	0.210968	-3.27944	0.00104014	Middle temporal gyrus InN	region_broad_celltype	0.0205479	-1	InN	MTG	protein_coding
CPVL	-2.16492	-0.928183	0.310025	-2.9939	0.00275437	Middle temporal gyrus InN	region_broad_celltype	0.0354076	-1	InN	MTG	protein_coding
MTURN	0.476134	-0.191166	0.0557769	-3.42733	0.000609557	Middle temporal gyrus InN	region_broad_celltype	0.015135	-1	InN	MTG	protein_coding
AC005400.1	-0.391721	-0.33878	0.117442	-2.88465	0.00391852	Middle temporal gyrus InN	region_broad_celltype	0.0426643	-1	InN	MTG	lncRNA
ELMO1	0.554818	0.127492	0.043811	2.91005	0.00361372	Middle temporal gyrus InN	region_broad_celltype	0.0408713	1	InN	MTG	protein_coding
AC004692.2	-3.5445	-0.726271	0.258422	-2.81041	0.00494783	Middle temporal gyrus InN	region_broad_celltype	0.0483572	-1	InN	MTG	lncRNA
UBE2D4	-0.593283	-0.189909	0.0546643	-3.47409	0.000512589	Middle temporal gyrus InN	region_broad_celltype	0.0136953	-1	InN	MTG	protein_coding
POLD2	-1.84436	-0.360898	0.0986062	-3.65999	0.000252224	Middle temporal gyrus InN	region_broad_celltype	0.00891165	-1	InN	MTG	protein_coding
CAMK2B	0.916698	-0.0859619	0.025336	-3.39288	0.000691625	Middle temporal gyrus InN	region_broad_celltype	0.0162668	-1	InN	MTG	protein_coding
SNHG15	-2.26917	-0.580564	0.155029	-3.74487	0.000180487	Middle temporal gyrus InN	region_broad_celltype	0.0072371	-1	InN	MTG	lncRNA
SEC61G	-1.05088	-0.277147	0.0700833	-3.95454	7.66832e-05	Middle temporal gyrus InN	region_broad_celltype	0.00419737	-1	InN	MTG	protein_coding
EGFR-AS1	-2.61412	-0.967827	0.187099	-5.1728	2.30607e-07	Middle temporal gyrus InN	region_broad_celltype	6.81984e-05	-1	InN	MTG	lncRNA
AC073349.1	-3.80005	-0.823681	0.263453	-3.12649	0.00176908	Middle temporal gyrus InN	region_broad_celltype	0.0277793	-1	InN	MTG	lncRNA
VPS37D	-2.42036	-0.450716	0.135131	-3.33541	0.000851752	Middle temporal gyrus InN	region_broad_celltype	0.0183277	-1	InN	MTG	protein_coding
DNAJC30	-1.92416	-0.322188	0.10007	-3.21963	0.00128356	Middle temporal gyrus InN	region_broad_celltype	0.0231984	-1	InN	MTG	protein_coding
STX1A	-0.899898	-0.282775	0.0737442	-3.83453	0.000125803	Middle temporal gyrus InN	region_broad_celltype	0.00574228	-1	InN	MTG	protein_coding
AC211486.5	-2.78453	-0.583459	0.165333	-3.529	0.000417131	Middle temporal gyrus InN	region_broad_celltype	0.0120931	-1	InN	MTG	lncRNA
TRIM73	-0.921846	-0.439295	0.11445	-3.83831	0.000123882	Middle temporal gyrus InN	region_broad_celltype	0.0056888	-1	InN	MTG	protein_coding
HIP1	0.049815	-0.350922	0.058385	-6.01048	1.84971e-09	Middle temporal gyrus InN	region_broad_celltype	1.46732e-06	-1	InN	MTG	protein_coding
TMEM120A	-1.61261	-0.345839	0.0932161	-3.71008	0.000207197	Middle temporal gyrus InN	region_broad_celltype	0.00792583	-1	InN	MTG	protein_coding
SPDYE16	-2.63228	-0.485458	0.136891	-3.54631	0.000390673	Middle temporal gyrus InN	region_broad_celltype	0.0116332	-1	InN	MTG	protein_coding
SEMA3A	-1.01975	-0.370695	0.0973562	-3.80762	0.000140313	Middle temporal gyrus InN	region_broad_celltype	0.00615775	-1	InN	MTG	protein_coding
SEMA3D	-1.7518	-0.678643	0.140816	-4.81935	1.44029e-06	Middle temporal gyrus InN	region_broad_celltype	0.000273448	-1	InN	MTG	protein_coding
AC003086.1	-3.37555	-0.876514	0.256276	-3.42019	0.000625776	Middle temporal gyrus InN	region_broad_celltype	0.0153711	-1	InN	MTG	lncRNA
DYNC1I1	1.20572	0.0703852	0.0232467	3.02775	0.00246385	Middle temporal gyrus InN	region_broad_celltype	0.033289	1	InN	MTG	protein_coding
TECPR1	-0.39976	-0.197713	0.0559074	-3.53643	0.000405574	Middle temporal gyrus InN	region_broad_celltype	0.0118916	-1	InN	MTG	protein_coding
TMEM130	0.473215	-0.100963	0.0333984	-3.023	0.00250286	Middle temporal gyrus InN	region_broad_celltype	0.0335724	-1	InN	MTG	protein_coding
PDAP1	-0.731836	-0.213635	0.0754402	-2.83185	0.004628	Middle temporal gyrus InN	region_broad_celltype	0.046612	-1	InN	MTG	protein_coding
ATP5MF	-1.24895	-0.410954	0.123129	-3.33758	0.00084511	Middle temporal gyrus InN	region_broad_celltype	0.0182331	-1	InN	MTG	protein_coding
ZNF789	-0.269362	-0.177258	0.0458165	-3.86887	0.000109342	Middle temporal gyrus InN	region_broad_celltype	0.00526468	-1	InN	MTG	protein_coding
ZNF394	-0.990142	-0.234326	0.0709682	-3.30184	0.000960521	Middle temporal gyrus InN	region_broad_celltype	0.0196467	-1	InN	MTG	protein_coding
COPS6	-0.833504	-0.28025	0.0942582	-2.97321	0.00294699	Middle temporal gyrus InN	region_broad_celltype	0.0366638	-1	InN	MTG	protein_coding
LAMTOR4	-1.15651	-0.254636	0.0870391	-2.92554	0.00343858	Middle temporal gyrus InN	region_broad_celltype	0.0397839	-1	InN	MTG	protein_coding
MAP11	-2.15911	-0.346811	0.112324	-3.0876	0.00201782	Middle temporal gyrus InN	region_broad_celltype	0.0298784	-1	InN	MTG	protein_coding
ZNHIT1	-1.78111	-0.526123	0.127381	-4.13029	3.62301e-05	Middle temporal gyrus InN	region_broad_celltype	0.00257676	-1	InN	MTG	protein_coding
AC005064.1	-1.1867	-0.675697	0.208138	-3.24638	0.00116881	Middle temporal gyrus InN	region_broad_celltype	0.0219719	-1	InN	MTG	lncRNA
PRKAR2B	0.53618	-0.133385	0.0347539	-3.83799	0.000124048	Middle temporal gyrus InN	region_broad_celltype	0.00569508	-1	InN	MTG	protein_coding
AC006387.1	-0.767282	-0.452111	0.141805	-3.18826	0.00143134	Middle temporal gyrus InN	region_broad_celltype	0.0246525	-1	InN	MTG	lncRNA
AC002463.1	-0.114427	-0.389772	0.12909	-3.01938	0.00253289	Middle temporal gyrus InN	region_broad_celltype	0.0337809	-1	InN	MTG	lncRNA
GPR85	-1.30642	-0.415938	0.146033	-2.84824	0.00439612	Middle temporal gyrus InN	region_broad_celltype	0.0453044	-1	InN	MTG	protein_coding
CAV2	-2.66269	-0.553544	0.162073	-3.4154	0.000636875	Middle temporal gyrus InN	region_broad_celltype	0.0155187	-1	InN	MTG	protein_coding
ST7	0.788354	-0.09949	0.0343775	-2.89404	0.00380318	Middle temporal gyrus InN	region_broad_celltype	0.0420025	-1	InN	MTG	protein_coding
ST7-AS2	-0.498422	-0.406333	0.142412	-2.85321	0.00432797	Middle temporal gyrus InN	region_broad_celltype	0.0449249	-1	InN	MTG	lncRNA
AASS	-2.40629	0.455883	0.121655	3.74734	0.00017872	Middle temporal gyrus InN	region_broad_celltype	0.00718062	1	InN	MTG	protein_coding
PRRT4	-1.10628	-0.366075	0.0703596	-5.20292	1.96186e-07	Middle temporal gyrus InN	region_broad_celltype	6.02752e-05	-1	InN	MTG	protein_coding
CALD1	0.37219	-0.100983	0.035565	-2.83939	0.00452004	Middle temporal gyrus InN	region_broad_celltype	0.0460344	-1	InN	MTG	protein_coding
TMEM140	-2.31604	-0.387566	0.126254	-3.06974	0.00214248	Middle temporal gyrus InN	region_broad_celltype	0.0308829	-1	InN	MTG	protein_coding
AC009542.1	-2.40862	-0.358822	0.117763	-3.04698	0.00231155	Middle temporal gyrus InN	region_broad_celltype	0.0321469	-1	InN	MTG	lncRNA
AC078842.2	-3.52477	-0.97167	0.265601	-3.65839	0.000253808	Middle temporal gyrus InN	region_broad_celltype	0.00894025	-1	InN	MTG	lncRNA
FMC1	-2.55287	-0.426109	0.147869	-2.88166	0.00395586	Middle temporal gyrus InN	region_broad_celltype	0.0428754	-1	InN	MTG	protein_coding
PDIA4	-1.75043	-0.343048	0.0993462	-3.45305	0.000554276	Middle temporal gyrus InN	region_broad_celltype	0.0143379	-1	InN	MTG	protein_coding
AC073111.4	-1.60826	-0.411898	0.113876	-3.61707	0.000297961	Middle temporal gyrus InN	region_broad_celltype	0.00987007	-1	InN	MTG	protein_coding
TMUB1	-2.39257	-0.45815	0.126405	-3.62447	0.000289552	Middle temporal gyrus InN	region_broad_celltype	0.00969724	-1	InN	MTG	protein_coding
WDR86	-2.26626	-0.589618	0.203453	-2.89805	0.00375492	Middle temporal gyrus InN	region_broad_celltype	0.0417092	-1	InN	MTG	protein_coding
ACTR3B	0.395238	-0.15375	0.0361625	-4.25165	2.12198e-05	Middle temporal gyrus InN	region_broad_celltype	0.00180936	-1	InN	MTG	protein_coding
AC009403.1	-1.7511	-0.391525	0.131954	-2.96714	0.0030058	Middle temporal gyrus InN	region_broad_celltype	0.0370479	-1	InN	MTG	lncRNA
AC011899.2	-2.77426	-0.553698	0.172633	-3.20737	0.00133954	Middle temporal gyrus InN	region_broad_celltype	0.0237479	-1	InN	MTG	lncRNA
FAM66E	-1.11199	-1.07241	0.322882	-3.32137	0.000895779	Middle temporal gyrus InN	region_broad_celltype	0.0188723	-1	InN	MTG	lncRNA
MSRA	1.2926	-0.102156	0.0259208	-3.94107	8.11196e-05	Middle temporal gyrus InN	region_broad_celltype	0.00434287	-1	InN	MTG	protein_coding
AF131215.5	-2.22696	0.316711	0.109431	2.89416	0.00380173	Middle temporal gyrus InN	region_broad_celltype	0.0419937	1	InN	MTG	lncRNA
FAM167A	-1.73068	-0.306098	0.106589	-2.87177	0.00408182	Middle temporal gyrus InN	region_broad_celltype	0.0436082	-1	InN	MTG	protein_coding
SGCZ	1.40654	-0.0859371	0.022462	-3.82589	0.000130303	Middle temporal gyrus InN	region_broad_celltype	0.00586678	-1	InN	MTG	protein_coding
AC100849.1	-3.30317	-0.822694	0.242757	-3.38896	0.000701573	Middle temporal gyrus InN	region_broad_celltype	0.0163859	-1	InN	MTG	lncRNA
SORBS3	-2.77158	0.553765	0.185683	2.98232	0.00286071	Middle temporal gyrus InN	region_broad_celltype	0.0360714	1	InN	MTG	protein_coding
LOXL2	-1.98004	-0.371586	0.122871	-3.02419	0.00249298	Middle temporal gyrus InN	region_broad_celltype	0.0335084	-1	InN	MTG	protein_coding
ENTPD4	0.261989	-0.131618	0.043318	-3.03842	0.00237825	Middle temporal gyrus InN	region_broad_celltype	0.0326301	-1	InN	MTG	protein_coding
PNOC	-0.661432	-0.385628	0.106972	-3.60493	0.000312234	Middle temporal gyrus InN	region_broad_celltype	0.0101393	-1	InN	MTG	protein_coding
LEPROTL1	-0.344424	-0.174985	0.0483059	-3.62243	0.000291847	Middle temporal gyrus InN	region_broad_celltype	0.00974322	-1	InN	MTG	protein_coding
ZMAT4	1.06657	0.122398	0.0320463	3.81942	0.000133768	Middle temporal gyrus InN	region_broad_celltype	0.00596828	1	InN	MTG	protein_coding
POMK	-0.931955	-0.187818	0.0636115	-2.95258	0.00315134	Middle temporal gyrus InN	region_broad_celltype	0.0379806	-1	InN	MTG	protein_coding
PRKDC	0.810107	-0.0660713	0.0231413	-2.85512	0.004302	Middle temporal gyrus InN	region_broad_celltype	0.0447982	-1	InN	MTG	protein_coding
LYN	-2.29007	-0.505112	0.168255	-3.00206	0.00268156	Middle temporal gyrus InN	region_broad_celltype	0.0348668	-1	InN	MTG	protein_coding
CHCHD7	-1.50793	-0.359738	0.118173	-3.04416	0.00233334	Middle temporal gyrus InN	region_broad_celltype	0.0322818	-1	InN	MTG	protein_coding
PENK	-2.44874	-0.697878	0.246331	-2.83309	0.00461008	Middle temporal gyrus InN	region_broad_celltype	0.0464871	-1	InN	MTG	protein_coding
AC012349.1	-2.99212	-0.788435	0.208493	-3.78159	0.000155833	Middle temporal gyrus InN	region_broad_celltype	0.00657427	-1	InN	MTG	lncRNA
LINC01301	-0.901503	-0.379536	0.112025	-3.38795	0.000704169	Middle temporal gyrus InN	region_broad_celltype	0.0164182	-1	InN	MTG	lncRNA
AC068389.1	-2.68505	-0.450926	0.157077	-2.87074	0.00409513	Middle temporal gyrus InN	region_broad_celltype	0.0436775	-1	InN	MTG	lncRNA
NKAIN3-IT1	-1.8571	-0.360039	0.127917	-2.81462	0.00488349	Middle temporal gyrus InN	region_broad_celltype	0.0480306	-1	InN	MTG	lncRNA
GGH	-1.38515	-0.415101	0.138873	-2.98908	0.00279823	Middle temporal gyrus InN	region_broad_celltype	0.0356907	-1	InN	MTG	protein_coding
PPP1R42	-1.4699	-0.385133	0.0868728	-4.43329	9.2804e-06	Middle temporal gyrus InN	region_broad_celltype	0.0010215	-1	InN	MTG	protein_coding
PKIA-AS1	-1.07251	-0.302077	0.0998289	-3.02594	0.00247859	Middle temporal gyrus InN	region_broad_celltype	0.0334042	-1	InN	MTG	lncRNA
IMPA1	-0.778127	-0.196643	0.0654684	-3.00364	0.0026677	Middle temporal gyrus InN	region_broad_celltype	0.0347715	-1	InN	MTG	protein_coding
RBIS	-1.18974	-0.343001	0.105623	-3.24741	0.00116461	Middle temporal gyrus InN	region_broad_celltype	0.0219238	-1	InN	MTG	protein_coding
CALB1	-0.734355	-0.538044	0.143843	-3.74049	0.000183665	Middle temporal gyrus InN	region_broad_celltype	0.00731707	-1	InN	MTG	protein_coding
GEM	-3.72094	0.65744	0.218608	3.0074	0.00263494	Middle temporal gyrus InN	region_broad_celltype	0.034541	1	InN	MTG	protein_coding
BAALC-AS1	-0.460638	-0.344816	0.120902	-2.85202	0.00434418	Middle temporal gyrus InN	region_broad_celltype	0.0450051	-1	InN	MTG	lncRNA
HAS2-AS1	-3.05983	-0.535034	0.191696	-2.79105	0.00525377	Middle temporal gyrus InN	region_broad_celltype	0.0498975	-1	InN	MTG	lncRNA
AC037486.1	-3.34312	-0.762583	0.23593	-3.23224	0.00122824	Middle temporal gyrus InN	region_broad_celltype	0.022606	-1	InN	MTG	lncRNA
DERL1	-0.755917	-0.19252	0.0666203	-2.88982	0.00385466	Middle temporal gyrus InN	region_broad_celltype	0.0422805	-1	InN	MTG	protein_coding
WASHC5-AS1	-2.78686	-0.53485	0.177933	-3.0059	0.00264798	Middle temporal gyrus InN	region_broad_celltype	0.0346263	-1	InN	MTG	lncRNA
PCAT1	-1.67055	-0.391957	0.136981	-2.8614	0.0042178	Middle temporal gyrus InN	region_broad_celltype	0.0443678	-1	InN	MTG	lncRNA
CASC19	-3.23739	-0.836024	0.235512	-3.54981	0.000385504	Middle temporal gyrus InN	region_broad_celltype	0.0115454	-1	InN	MTG	lncRNA
CASC8	-3.67743	-1.23155	0.268887	-4.58018	4.64569e-06	Middle temporal gyrus InN	region_broad_celltype	0.000626557	-1	InN	MTG	lncRNA
FAM49B	1.2336	-0.0589672	0.0200247	-2.94472	0.00323242	Middle temporal gyrus InN	region_broad_celltype	0.0384882	-1	InN	MTG	protein_coding
AC103706.1	-2.22038	-0.362641	0.127177	-2.85146	0.00435194	Middle temporal gyrus InN	region_broad_celltype	0.0450505	-1	InN	MTG	lncRNA
PEG13	-1.88822	-0.450949	0.153005	-2.94728	0.00320587	Middle temporal gyrus InN	region_broad_celltype	0.038317	-1	InN	MTG	lncRNA
PTP4A3	-1.70891	-0.341632	0.0934779	-3.65468	0.000257504	Middle temporal gyrus InN	region_broad_celltype	0.00902929	-1	InN	MTG	protein_coding
MINCR	-3.48213	-1.12317	0.259056	-4.33561	1.45353e-05	Middle temporal gyrus InN	region_broad_celltype	0.00139004	-1	InN	MTG	lncRNA
RHPN1	-1.85814	-0.367657	0.122895	-2.99164	0.00277481	Middle temporal gyrus InN	region_broad_celltype	0.0355335	-1	InN	MTG	protein_coding
NRBP2	-0.240802	-0.133235	0.0470243	-2.83332	0.00460666	Middle temporal gyrus InN	region_broad_celltype	0.0464748	-1	InN	MTG	protein_coding
GRINA	-1.21246	-0.311627	0.107635	-2.89522	0.00378887	Middle temporal gyrus InN	region_broad_celltype	0.0419032	-1	InN	MTG	protein_coding
GPAA1	-2.00207	-0.365103	0.126076	-2.8959	0.00378069	Middle temporal gyrus InN	region_broad_celltype	0.0418618	-1	InN	MTG	protein_coding
KIFC2	-0.549971	-0.180878	0.0510232	-3.54502	0.000392587	Middle temporal gyrus InN	region_broad_celltype	0.0116663	-1	InN	MTG	protein_coding
MFSD3	-2.55892	-0.625243	0.151078	-4.13856	3.49492e-05	Middle temporal gyrus InN	region_broad_celltype	0.00252368	-1	InN	MTG	protein_coding
VLDLR-AS1	0.291719	-0.153664	0.0499646	-3.07546	0.00210179	Middle temporal gyrus InN	region_broad_celltype	0.0305765	-1	InN	MTG	lncRNA
AL162231.1	-2.62382	-0.690036	0.147946	-4.66412	3.09946e-06	Middle temporal gyrus InN	region_broad_celltype	0.000472942	-1	InN	MTG	protein_coding
CREB3	-1.87019	-0.374557	0.126536	-2.96008	0.00307563	Middle temporal gyrus InN	region_broad_celltype	0.0375214	-1	InN	MTG	protein_coding
CBWD5	0.25964	-0.283656	0.101456	-2.79584	0.00517642	Middle temporal gyrus InN	region_broad_celltype	0.0495463	-1	InN	MTG	protein_coding
AL354794.1	-1.8528	-0.437704	0.146078	-2.99637	0.00273215	Middle temporal gyrus InN	region_broad_celltype	0.035233	-1	InN	MTG	lncRNA
FAM189A2	-1.80023	0.275634	0.0983162	2.80354	0.00505444	Middle temporal gyrus InN	region_broad_celltype	0.0489116	1	InN	MTG	protein_coding
ECM2	-1.732	-0.661915	0.22548	-2.93559	0.00332917	Middle temporal gyrus InN	region_broad_celltype	0.0391045	-1	InN	MTG	protein_coding
FANCC	-0.336654	-0.245724	0.0700996	-3.50536	0.000455992	Middle temporal gyrus InN	region_broad_celltype	0.0127822	-1	InN	MTG	protein_coding
TMEFF1	0.698531	-0.0958681	0.0316139	-3.03247	0.00242561	Middle temporal gyrus InN	region_broad_celltype	0.0329959	-1	InN	MTG	protein_coding
PLPPR1	0.98204	-0.162283	0.0576731	-2.81385	0.00489518	Middle temporal gyrus InN	region_broad_celltype	0.0480918	-1	InN	MTG	protein_coding
RNF20	-0.221299	-0.149285	0.045425	-3.28641	0.00101474	Middle temporal gyrus InN	region_broad_celltype	0.0202517	-1	InN	MTG	protein_coding
MUSK	-3.17702	-0.702127	0.245661	-2.85811	0.00426167	Middle temporal gyrus InN	region_broad_celltype	0.044587	-1	InN	MTG	protein_coding
C9orf147	-1.07653	-0.205976	0.0705304	-2.92039	0.00349599	Middle temporal gyrus InN	region_broad_celltype	0.0401451	-1	InN	MTG	lncRNA
ZFP37	-0.438987	-0.227037	0.0748265	-3.03418	0.00241192	Middle temporal gyrus InN	region_broad_celltype	0.0328905	-1	InN	MTG	protein_coding
PRPF4	-1.18771	-0.311141	0.0698312	-4.45562	8.36519e-06	Middle temporal gyrus InN	region_broad_celltype	0.00094965	-1	InN	MTG	protein_coding
KIF12	-3.77091	-1.05363	0.3054	-3.44999	0.000560604	Middle temporal gyrus InN	region_broad_celltype	0.0144381	-1	InN	MTG	protein_coding
COL27A1	-1.79724	-0.65117	0.146026	-4.45926	8.22435e-06	Middle temporal gyrus InN	region_broad_celltype	0.000938063	-1	InN	MTG	protein_coding
TNFSF15	-3.08078	-0.842815	0.270776	-3.11259	0.00185454	Middle temporal gyrus InN	region_broad_celltype	0.0284818	-1	InN	MTG	protein_coding
CNTRL	0.38255	0.117601	0.0340206	3.45675	0.000546732	Middle temporal gyrus InN	region_broad_celltype	0.0142288	1	InN	MTG	protein_coding
SCAI	1.09147	-0.0969962	0.0347382	-2.7922	0.00523502	Middle temporal gyrus InN	region_broad_celltype	0.049812	-1	InN	MTG	protein_coding
HSPA5	-0.556859	-0.352695	0.108478	-3.2513	0.0011488	Middle temporal gyrus InN	region_broad_celltype	0.0217372	-1	InN	MTG	protein_coding
AL450263.1	-1.91692	-0.629548	0.150233	-4.19047	2.7838e-05	Middle temporal gyrus InN	region_broad_celltype	0.00217313	-1	InN	MTG	lncRNA
DPM2	-1.85289	-0.316238	0.0990482	-3.19276	0.00140918	Middle temporal gyrus InN	region_broad_celltype	0.0244134	-1	InN	MTG	protein_coding
SH3GLB2	-0.959007	-0.206729	0.0629121	-3.28599	0.00101623	Middle temporal gyrus InN	region_broad_celltype	0.0202703	-1	InN	MTG	protein_coding
TOR1B	-0.724584	-0.250185	0.0875841	-2.85651	0.00428324	Middle temporal gyrus InN	region_broad_celltype	0.0446991	-1	InN	MTG	protein_coding
RPL7A	-0.325135	-0.415734	0.121321	-3.42673	0.000610901	Middle temporal gyrus InN	region_broad_celltype	0.0151557	-1	InN	MTG	protein_coding
SURF2	-2.54147	-0.482075	0.157314	-3.06441	0.002181	Middle temporal gyrus InN	region_broad_celltype	0.0311906	-1	InN	MTG	protein_coding
RXRA	-0.0986725	-0.200154	0.0423491	-4.72627	2.2868e-06	Middle temporal gyrus InN	region_broad_celltype	0.000382732	-1	InN	MTG	protein_coding
QSOX2	-0.626291	-0.213022	0.0542375	-3.92757	8.58074e-05	Middle temporal gyrus InN	region_broad_celltype	0.00451523	-1	InN	MTG	protein_coding
GPSM1	-0.986856	-0.229628	0.0753629	-3.04697	0.00231163	Middle temporal gyrus InN	region_broad_celltype	0.0321469	-1	InN	MTG	protein_coding
ABCA2	-0.791211	-0.185024	0.0570593	-3.24266	0.0011842	Middle temporal gyrus InN	region_broad_celltype	0.0221332	-1	InN	MTG	protein_coding
MAN1B1	-1.05729	-0.238433	0.0820464	-2.90608	0.00365991	Middle temporal gyrus InN	region_broad_celltype	0.0411586	-1	InN	MTG	protein_coding
SSNA1	-2.02842	-0.493214	0.144628	-3.41023	0.000649071	Middle temporal gyrus InN	region_broad_celltype	0.015685	-1	InN	MTG	protein_coding
DPH7	-0.61912	-0.236387	0.0529842	-4.46146	8.14037e-06	Middle temporal gyrus InN	region_broad_celltype	0.000930678	-1	InN	MTG	protein_coding
IDI2-AS1	-1.51399	0.413667	0.134728	3.07039	0.00213776	Middle temporal gyrus InN	region_broad_celltype	0.0308551	1	InN	MTG	lncRNA
SFMBT2	0.539223	-0.145623	0.0488697	-2.97982	0.00288418	Middle temporal gyrus InN	region_broad_celltype	0.0362352	-1	InN	MTG	protein_coding
PLXDC2	0.120092	-0.168504	0.0438934	-3.83894	0.000123565	Middle temporal gyrus InN	region_broad_celltype	0.00568032	-1	InN	MTG	protein_coding
C10orf67	-2.21301	-0.46636	0.129472	-3.602	0.000315773	Middle temporal gyrus InN	region_broad_celltype	0.0102012	-1	InN	MTG	protein_coding
LINC02680	-1.69067	-0.290481	0.0922901	-3.14748	0.00164685	Middle temporal gyrus InN	region_broad_celltype	0.0266847	-1	InN	MTG	lncRNA
MAP3K8	-2.8001	0.628812	0.205167	3.06488	0.00217759	Middle temporal gyrus InN	region_broad_celltype	0.0311638	1	InN	MTG	protein_coding
PARD3	1.00993	-0.0770832	0.0259901	-2.96587	0.00301828	Middle temporal gyrus InN	region_broad_celltype	0.0371212	-1	InN	MTG	protein_coding
CCNY	0.949299	-0.0846215	0.0246063	-3.43901	0.000583842	Middle temporal gyrus InN	region_broad_celltype	0.0147824	-1	InN	MTG	protein_coding
FAM245B	-3.22369	-0.979997	0.245013	-3.99977	6.34031e-05	Middle temporal gyrus InN	region_broad_celltype	0.00371737	-1	InN	MTG	lncRNA
OGDHL	-0.505869	-0.188987	0.065227	-2.89738	0.00376296	Middle temporal gyrus InN	region_broad_celltype	0.0417575	-1	InN	MTG	protein_coding
IPMK	0.037807	-0.153181	0.0463441	-3.3053	0.000948732	Middle temporal gyrus InN	region_broad_celltype	0.0195076	-1	InN	MTG	protein_coding
AC022387.2	-3.34743	-0.775155	0.250727	-3.09162	0.00199065	Middle temporal gyrus InN	region_broad_celltype	0.0296277	-1	InN	MTG	lncRNA
MYPN	-3.63682	0.884994	0.216632	4.08525	4.40296e-05	Middle temporal gyrus InN	region_broad_celltype	0.00292662	1	InN	MTG	protein_coding
HK1	0.533393	-0.1015	0.0327561	-3.09866	0.00194401	Middle temporal gyrus InN	region_broad_celltype	0.0292411	-1	InN	MTG	protein_coding
NUDT13	-1.82015	-0.491171	0.149133	-3.29352	0.000989415	Middle temporal gyrus InN	region_broad_celltype	0.0199879	-1	InN	MTG	protein_coding
SYNPO2L	-2.27339	-0.453804	0.128527	-3.53081	0.000414291	Middle temporal gyrus InN	region_broad_celltype	0.0120495	-1	InN	MTG	protein_coding
AC073389.2	-1.18721	-0.219842	0.0721745	-3.04598	0.00231923	Middle temporal gyrus InN	region_broad_celltype	0.0322013	-1	InN	MTG	lncRNA
LIPA	0.335096	-0.171625	0.0572546	-2.99757	0.00272139	Middle temporal gyrus InN	region_broad_celltype	0.0351411	-1	InN	MTG	protein_coding
IFIT1	-0.981441	-0.382283	0.123808	-3.08771	0.00201705	Middle temporal gyrus InN	region_broad_celltype	0.0298725	-1	InN	MTG	protein_coding
SLC16A12	-2.87593	-0.640874	0.204167	-3.13897	0.0016954	Middle temporal gyrus InN	region_broad_celltype	0.0271588	-1	InN	MTG	protein_coding
MARCH5	-0.308045	-0.198192	0.0582907	-3.40005	0.000673726	Middle temporal gyrus InN	region_broad_celltype	0.0160292	-1	InN	MTG	protein_coding
SLC35G1	-0.848936	-0.683228	0.206347	-3.31107	0.00092939	Middle temporal gyrus InN	region_broad_celltype	0.0192944	-1	InN	MTG	protein_coding
HELLS	-0.888597	-0.185224	0.061284	-3.02238	0.00250796	Middle temporal gyrus InN	region_broad_celltype	0.0336038	-1	InN	MTG	protein_coding
TCTN3	-0.692048	-0.180007	0.0547314	-3.28891	0.00100575	Middle temporal gyrus InN	region_broad_celltype	0.0201345	-1	InN	MTG	protein_coding
FRAT1	-2.85046	-0.518059	0.179084	-2.89284	0.00381781	Middle temporal gyrus InN	region_broad_celltype	0.0420766	-1	InN	MTG	protein_coding
ZFYVE27	-0.163564	-0.163892	0.0465905	-3.51772	0.000435276	Middle temporal gyrus InN	region_broad_celltype	0.0124255	-1	InN	MTG	protein_coding
BLOC1S2	-0.753342	-0.266086	0.0898023	-2.96302	0.00304633	Middle temporal gyrus InN	region_broad_celltype	0.0373133	-1	InN	MTG	protein_coding
PDZD7	-1.29835	-0.321031	0.0915962	-3.50485	0.000456858	Middle temporal gyrus InN	region_broad_celltype	0.0127991	-1	InN	MTG	protein_coding
SORCS1	0.543249	-0.155143	0.0425276	-3.64806	0.000264232	Middle temporal gyrus InN	region_broad_celltype	0.00918088	-1	InN	MTG	protein_coding
AL133395.1	-2.42366	-0.794428	0.265834	-2.98844	0.00280407	Middle temporal gyrus InN	region_broad_celltype	0.0357155	-1	InN	MTG	lncRNA
ENO4	-0.0722542	-0.32254	0.0836429	-3.85615	0.000115186	Middle temporal gyrus InN	region_broad_celltype	0.00543586	-1	InN	MTG	protein_coding
RGS10	-3.17952	-0.954173	0.229207	-4.16294	3.1418e-05	Middle temporal gyrus InN	region_broad_celltype	0.00235159	-1	InN	MTG	protein_coding
AC023282.1	-0.249751	-0.286767	0.0828468	-3.46141	0.000537359	Middle temporal gyrus InN	region_broad_celltype	0.0140745	-1	InN	MTG	lncRNA
GPR26	-2.55286	-0.625726	0.188318	-3.32272	0.000891446	Middle temporal gyrus InN	region_broad_celltype	0.0188206	-1	InN	MTG	protein_coding
ADAM12	-0.621856	-0.367429	0.0934248	-3.93288	8.3933e-05	Middle temporal gyrus InN	region_broad_celltype	0.00445033	-1	InN	MTG	protein_coding
AL158166.2	-2.17548	-0.613569	0.210517	-2.91458	0.00356166	Middle temporal gyrus InN	region_broad_celltype	0.0405586	-1	InN	MTG	lncRNA
INPP5A	0.328834	-0.125209	0.0365927	-3.42168	0.000622344	Middle temporal gyrus InN	region_broad_celltype	0.0153179	-1	InN	MTG	protein_coding
KNDC1	0.434738	-0.167807	0.0598796	-2.80241	0.00507219	Middle temporal gyrus InN	region_broad_celltype	0.0490221	-1	InN	MTG	protein_coding
CALY	0.206545	-0.204905	0.0692793	-2.95767	0.00309975	Middle temporal gyrus InN	region_broad_celltype	0.0376851	-1	InN	MTG	protein_coding
ECHS1	-1.14116	-0.267029	0.0695838	-3.83752	0.000124283	Middle temporal gyrus InN	region_broad_celltype	0.00570117	-1	InN	MTG	protein_coding
SPRN	-1.70362	-0.555861	0.180041	-3.08742	0.00201902	Middle temporal gyrus InN	region_broad_celltype	0.0298882	-1	InN	MTG	protein_coding
RNH1	-0.962916	-0.391238	0.132422	-2.95448	0.00313201	Middle temporal gyrus InN	region_broad_celltype	0.0378943	-1	InN	MTG	protein_coding
AP006621.3	-1.10997	-0.234708	0.0676743	-3.4682	0.000523954	Middle temporal gyrus InN	region_broad_celltype	0.0138636	-1	InN	MTG	lncRNA
KCNQ1OT1	1.10351	-0.131704	0.0292629	-4.50072	6.77226e-06	Middle temporal gyrus InN	region_broad_celltype	0.00081937	-1	InN	MTG	lncRNA
CARS	-0.0965743	-0.185423	0.0548883	-3.37819	0.000729644	Middle temporal gyrus InN	region_broad_celltype	0.0167637	-1	InN	MTG	protein_coding
OSBPL5	-0.278404	-0.149942	0.0462212	-3.24402	0.00117857	Middle temporal gyrus InN	region_broad_celltype	0.0220674	-1	InN	MTG	protein_coding
SMPD1	-2.22726	-0.64606	0.126485	-5.10779	3.25943e-07	Middle temporal gyrus InN	region_broad_celltype	8.89095e-05	-1	InN	MTG	protein_coding
SBF2-AS1	-0.872708	-0.297705	0.0769138	-3.87064	0.000108551	Middle temporal gyrus InN	region_broad_celltype	0.00524173	-1	InN	MTG	lncRNA
SBF2	1.28287	-0.0400618	0.0119328	-3.3573	0.000787079	Middle temporal gyrus InN	region_broad_celltype	0.0175029	-1	InN	MTG	protein_coding
AC011092.2	-0.506488	-0.494905	0.134144	-3.68935	0.000224826	Middle temporal gyrus InN	region_broad_celltype	0.00832223	-1	InN	MTG	lncRNA
LYVE1	-3.40229	-0.870271	0.244754	-3.55569	0.000376983	Middle temporal gyrus InN	region_broad_celltype	0.0113924	-1	InN	MTG	protein_coding
MRVI1	-1.90189	-0.402397	0.117271	-3.43134	0.000600606	Middle temporal gyrus InN	region_broad_celltype	0.0150129	-1	InN	MTG	protein_coding
CTR9	-0.384901	-0.226041	0.0786587	-2.87369	0.00405701	Middle temporal gyrus InN	region_broad_celltype	0.0434769	-1	InN	MTG	protein_coding
ZBED5-AS1	-1.81917	-0.326365	0.10965	-2.97643	0.00291625	Middle temporal gyrus InN	region_broad_celltype	0.0364606	-1	InN	MTG	lncRNA
CALCB	-2.40049	-0.465695	0.153542	-3.03302	0.00242123	Middle temporal gyrus InN	region_broad_celltype	0.0329571	-1	InN	MTG	protein_coding
SERGEF	0.957898	-0.0769031	0.0270987	-2.83789	0.00454127	Middle temporal gyrus InN	region_broad_celltype	0.0461551	-1	InN	MTG	protein_coding
AC131571.1	-0.676035	-0.552023	0.194191	-2.84268	0.00447362	Middle temporal gyrus InN	region_broad_celltype	0.0457474	-1	InN	MTG	lncRNA
RCN1	-1.42072	-0.365287	0.124534	-2.93324	0.0033544	Middle temporal gyrus InN	region_broad_celltype	0.0392642	-1	InN	MTG	protein_coding
CAT	-2.2673	-0.669027	0.148513	-4.50484	6.64217e-06	Middle temporal gyrus InN	region_broad_celltype	0.000807569	-1	InN	MTG	protein_coding
SLC1A2	0.686451	-0.125241	0.0422768	-2.9624	0.00305248	Middle temporal gyrus InN	region_broad_celltype	0.0373667	-1	InN	MTG	protein_coding
TRIM44	1.01248	-0.0633365	0.0196005	-3.23137	0.00123199	Middle temporal gyrus InN	region_broad_celltype	0.0226492	-1	InN	MTG	protein_coding
LDLRAD3	-1.11565	-0.31226	0.0794924	-3.92817	8.55955e-05	Middle temporal gyrus InN	region_broad_celltype	0.0045113	-1	InN	MTG	protein_coding
TP53I11	-1.05832	-0.517416	0.0849339	-6.09199	1.11515e-09	Middle temporal gyrus InN	region_broad_celltype	9.45165e-07	-1	InN	MTG	protein_coding
CRY2	0.0426762	-0.164061	0.0502708	-3.26354	0.00110031	Middle temporal gyrus InN	region_broad_celltype	0.021228	-1	InN	MTG	protein_coding
PEX16	-1.89589	-0.283133	0.101205	-2.79763	0.00514786	Middle temporal gyrus InN	region_broad_celltype	0.0493958	-1	InN	MTG	protein_coding
ARHGAP1	-0.657813	-0.20441	0.0647544	-3.1567	0.00159565	Middle temporal gyrus InN	region_broad_celltype	0.0262016	-1	InN	MTG	protein_coding
LRP4-AS1	-2.91238	-0.771117	0.255551	-3.01747	0.00254891	Middle temporal gyrus InN	region_broad_celltype	0.0339093	-1	InN	MTG	lncRNA
C1QTNF4	-1.66474	-0.503962	0.127788	-3.94373	8.02228e-05	Middle temporal gyrus InN	region_broad_celltype	0.00431601	-1	InN	MTG	protein_coding
MTCH2	0.0894464	-0.181334	0.0587878	-3.08456	0.00203854	Middle temporal gyrus InN	region_broad_celltype	0.0300469	-1	InN	MTG	protein_coding
UBE2L6	-1.67331	-0.30335	0.0951627	-3.1877	0.00143412	Middle temporal gyrus InN	region_broad_celltype	0.0246786	-1	InN	MTG	protein_coding
GLYAT	-3.07676	-0.806897	0.223289	-3.61368	0.000301876	Middle temporal gyrus InN	region_broad_celltype	0.00994564	-1	InN	MTG	protein_coding
TMEM258	-1.72987	-0.340103	0.0928201	-3.6641	0.000248207	Middle temporal gyrus InN	region_broad_celltype	0.00882083	-1	InN	MTG	protein_coding
BSCL2	0.0447345	-0.14444	0.0478911	-3.016	0.00256131	Middle temporal gyrus InN	region_broad_celltype	0.0340123	-1	InN	MTG	protein_coding
KCNK4	-2.39178	-0.420888	0.138622	-3.03622	0.00239561	Middle temporal gyrus InN	region_broad_celltype	0.0327685	-1	InN	MTG	protein_coding
NRXN2	0.685575	-0.154502	0.0313872	-4.92246	8.54619e-07	Middle temporal gyrus InN	region_broad_celltype	0.000185965	-1	InN	MTG	protein_coding
AP001092.1	-2.49975	-0.49964	0.14065	-3.55237	0.000381781	Middle temporal gyrus InN	region_broad_celltype	0.0114782	-1	InN	MTG	lncRNA
ATG2A	-1.42504	-0.23101	0.0794051	-2.90926	0.00362283	Middle temporal gyrus InN	region_broad_celltype	0.0409188	-1	InN	MTG	protein_coding
VPS51	-0.399994	-0.208176	0.066426	-3.13396	0.00172467	Middle temporal gyrus InN	region_broad_celltype	0.0274211	-1	InN	MTG	protein_coding
FAU	-0.969514	-0.441929	0.145161	-3.04441	0.00233135	Middle temporal gyrus InN	region_broad_celltype	0.0322718	-1	InN	MTG	protein_coding
CAPN1	-0.855679	-0.310949	0.0835495	-3.72173	0.000197863	Middle temporal gyrus InN	region_broad_celltype	0.0076882	-1	InN	MTG	protein_coding
NEAT1	0.394463	0.239048	0.0837011	2.85598	0.00429047	Middle temporal gyrus InN	region_broad_celltype	0.0447312	1	InN	MTG	lncRNA
CCDC85B	-0.879985	-0.658558	0.161506	-4.07761	4.55017e-05	Middle temporal gyrus InN	region_broad_celltype	0.00298753	-1	InN	MTG	protein_coding
CTSF	-0.868871	-0.249185	0.0814254	-3.06029	0.00221126	Middle temporal gyrus InN	region_broad_celltype	0.0314031	-1	InN	MTG	protein_coding
LRFN4	-1.87692	-0.371838	0.130733	-2.84425	0.00445158	Middle temporal gyrus InN	region_broad_celltype	0.0456209	-1	InN	MTG	protein_coding
ANKRD13D	-0.43876	-0.16885	0.0541967	-3.1155	0.00183631	Middle temporal gyrus InN	region_broad_celltype	0.0283282	-1	InN	MTG	protein_coding
ALG1L9P	0.421455	-0.105198	0.0359132	-2.92923	0.00339806	Middle temporal gyrus InN	region_broad_celltype	0.0395385	-1	InN	MTG	lncRNA
PDE2A	0.333128	-0.233053	0.0422662	-5.51395	3.50867e-08	Middle temporal gyrus InN	region_broad_celltype	1.61698e-05	-1	InN	MTG	protein_coding
AP001972.3	-0.231925	-0.141828	0.0471858	-3.00573	0.00264948	Middle temporal gyrus InN	region_broad_celltype	0.0346401	-1	InN	MTG	lncRNA
AP003110.1	-2.85727	-0.661023	0.17901	-3.69266	0.000221925	Middle temporal gyrus InN	region_broad_celltype	0.00825511	-1	InN	MTG	lncRNA
AP000857.2	-1.50628	-0.555146	0.160531	-3.45818	0.000543835	Middle temporal gyrus InN	region_broad_celltype	0.0141922	-1	InN	MTG	lncRNA
SCARNA9	-3.11089	0.588768	0.188013	3.13154	0.00173894	Middle temporal gyrus InN	region_broad_celltype	0.0275237	1	InN	MTG	lncRNA
CCDC82	0.49579	-0.096553	0.0332902	-2.90034	0.00372756	Middle temporal gyrus InN	region_broad_celltype	0.0415456	-1	InN	MTG	protein_coding
JRKL	-1.83941	-0.338875	0.107861	-3.14176	0.00167937	Middle temporal gyrus InN	region_broad_celltype	0.0270048	-1	InN	MTG	protein_coding
LINC02552	-2.00706	0.586213	0.190899	3.07081	0.00213481	Middle temporal gyrus InN	region_broad_celltype	0.0308242	1	InN	MTG	lncRNA
C11orf65	-1.00112	-0.323559	0.104922	-3.0838	0.00204373	Middle temporal gyrus InN	region_broad_celltype	0.0300902	-1	InN	MTG	protein_coding
NCAM1-AS1	-3.48973	-0.719735	0.243653	-2.95394	0.00313749	Middle temporal gyrus InN	region_broad_celltype	0.0379196	-1	InN	MTG	lncRNA
SLC37A4	-2.31959	-0.49239	0.156975	-3.13674	0.00170839	Middle temporal gyrus InN	region_broad_celltype	0.0272738	-1	InN	MTG	protein_coding
HYOU1	-1.20726	-0.248659	0.0846776	-2.93654	0.00331898	Middle temporal gyrus InN	region_broad_celltype	0.0390391	-1	InN	MTG	protein_coding
HINFP	-0.896569	-0.229607	0.0785317	-2.92374	0.0034585	Middle temporal gyrus InN	region_broad_celltype	0.0399047	-1	InN	MTG	protein_coding
THY1	0.479094	-0.366741	0.121347	-3.02226	0.00250894	Middle temporal gyrus InN	region_broad_celltype	0.0336115	-1	InN	MTG	protein_coding
STT3A	-0.889719	-0.186262	0.062299	-2.98981	0.0027915	Middle temporal gyrus InN	region_broad_celltype	0.0356376	-1	InN	MTG	protein_coding
AP002833.2	-2.67271	-0.613691	0.203466	-3.01618	0.0025598	Middle temporal gyrus InN	region_broad_celltype	0.0339957	-1	InN	MTG	lncRNA
GPR162	-0.845677	-0.342456	0.115985	-2.95258	0.00315129	Middle temporal gyrus InN	region_broad_celltype	0.0379806	-1	InN	MTG	protein_coding
C12orf57	-1.91646	-0.503518	0.175749	-2.86498	0.00417031	Middle temporal gyrus InN	region_broad_celltype	0.0441051	-1	InN	MTG	protein_coding
LPCAT3	-0.330318	-0.192572	0.0689907	-2.79127	0.00525017	Middle temporal gyrus InN	region_broad_celltype	0.0498895	-1	InN	MTG	protein_coding
PRR4	-2.61625	-0.487663	0.15346	-3.17778	0.00148408	Middle temporal gyrus InN	region_broad_celltype	0.0251641	-1	InN	MTG	protein_coding
STRAP	-0.182989	-0.266168	0.0557409	-4.7751	1.7962e-06	Middle temporal gyrus InN	region_broad_celltype	0.000322606	-1	InN	MTG	protein_coding
ARNTL2-AS1	-2.16952	-0.458365	0.159624	-2.87153	0.00408496	Middle temporal gyrus InN	region_broad_celltype	0.0436292	-1	InN	MTG	lncRNA
PPFIBP1	0.573879	-0.154247	0.0428191	-3.6023	0.00031542	Middle temporal gyrus InN	region_broad_celltype	0.0101984	-1	InN	MTG	protein_coding
PTHLH	-1.01717	-0.35021	0.105427	-3.32182	0.000894321	Middle temporal gyrus InN	region_broad_celltype	0.0188535	-1	InN	MTG	protein_coding
BICD1	1.24193	-0.0309882	0.00938885	-3.30053	0.000965029	Middle temporal gyrus InN	region_broad_celltype	0.0197087	-1	InN	MTG	protein_coding
AC026356.2	-1.32847	-0.211984	0.075184	-2.81954	0.00480928	Middle temporal gyrus InN	region_broad_celltype	0.0475864	-1	InN	MTG	lncRNA
LINC02471	-3.98742	0.723129	0.24897	2.90448	0.00367864	Middle temporal gyrus InN	region_broad_celltype	0.0412772	1	InN	MTG	lncRNA
PDZRN4	-0.105593	-0.270364	0.086506	-3.12538	0.00177575	Middle temporal gyrus InN	region_broad_celltype	0.0278415	-1	InN	MTG	protein_coding
DDN	-1.90514	-0.52229	0.175007	-2.98439	0.00284145	Middle temporal gyrus InN	region_broad_celltype	0.0359562	-1	InN	MTG	protein_coding
TUBA1A	-0.0524794	-0.400114	0.127526	-3.13752	0.00170386	Middle temporal gyrus InN	region_broad_celltype	0.0272435	-1	InN	MTG	protein_coding
ASIC1	-0.250241	-0.283834	0.0737359	-3.84934	0.000118437	Middle temporal gyrus InN	region_broad_celltype	0.00551666	-1	InN	MTG	protein_coding
COX14	-1.8757	-0.69039	0.192467	-3.58705	0.000334439	Middle temporal gyrus InN	region_broad_celltype	0.0105765	-1	InN	MTG	protein_coding
MAP3K12	-0.392298	-0.144173	0.0493782	-2.91976	0.00350296	Middle temporal gyrus InN	region_broad_celltype	0.0401949	-1	InN	MTG	protein_coding
ITGA7	-1.38414	-0.270141	0.0776235	-3.48014	0.000501149	Middle temporal gyrus InN	region_broad_celltype	0.0135164	-1	InN	MTG	protein_coding
DNAJC14	-1.98207	-0.457008	0.151756	-3.01147	0.00259984	Middle temporal gyrus InN	region_broad_celltype	0.0342912	-1	InN	MTG	protein_coding
RPS26	-0.689508	-0.470896	0.140399	-3.35399	0.000796546	Middle temporal gyrus InN	region_broad_celltype	0.0176304	-1	InN	MTG	protein_coding
RPL41	-0.199054	-0.407354	0.102378	-3.97892	6.92289e-05	Middle temporal gyrus InN	region_broad_celltype	0.00392899	-1	InN	MTG	protein_coding
COQ10A	-1.85745	-0.376965	0.120032	-3.14052	0.00168647	Middle temporal gyrus InN	region_broad_celltype	0.0270666	-1	InN	MTG	protein_coding
LRP1	0.357162	-0.134813	0.0419983	-3.20995	0.00132757	Middle temporal gyrus InN	region_broad_celltype	0.0236221	-1	InN	MTG	protein_coding
AVPR1A	-2.96864	-0.691104	0.173704	-3.97864	6.93098e-05	Middle temporal gyrus InN	region_broad_celltype	0.00393186	-1	InN	MTG	protein_coding
TMBIM4	-0.16554	-0.22253	0.0585508	-3.80063	0.000144328	Middle temporal gyrus InN	region_broad_celltype	0.00627562	-1	InN	MTG	protein_coding
AC073530.1	-1.64654	-0.305713	0.105339	-2.90218	0.00370577	Middle temporal gyrus InN	region_broad_celltype	0.0414365	-1	InN	MTG	lncRNA
CPM	-2.70406	-0.617202	0.167448	-3.68592	0.000227875	Middle temporal gyrus InN	region_broad_celltype	0.00839176	-1	InN	MTG	protein_coding
AC025159.1	1.00086	-0.157093	0.0478709	-3.28159	0.00103224	Middle temporal gyrus InN	region_broad_celltype	0.0204566	-1	InN	MTG	lncRNA
LINC02821	-1.4513	-0.286618	0.100452	-2.85328	0.00432707	Middle temporal gyrus InN	region_broad_celltype	0.0449216	-1	InN	MTG	lncRNA
TMEM19	-0.979555	-0.413425	0.09997	-4.13549	3.54203e-05	Middle temporal gyrus InN	region_broad_celltype	0.00254246	-1	InN	MTG	protein_coding
CSRP2	-3.98895	1.1704	0.361536	3.2373	0.00120665	Middle temporal gyrus InN	region_broad_celltype	0.0223704	1	InN	MTG	protein_coding
SOCS2-AS1	-1.7872	-0.528951	0.183305	-2.88563	0.00390628	Middle temporal gyrus InN	region_broad_celltype	0.0426016	-1	InN	MTG	lncRNA
USP44	-0.682	-0.22421	0.0751905	-2.98189	0.00286473	Middle temporal gyrus InN	region_broad_celltype	0.0361014	-1	InN	MTG	protein_coding
ANKS1B	1.65073	0.0240301	0.00584562	4.11078	3.94325e-05	Middle temporal gyrus InN	region_broad_celltype	0.00272249	1	InN	MTG	protein_coding
ACTR6	-0.496849	-0.198335	0.0624323	-3.1768	0.00148907	Middle temporal gyrus InN	region_broad_celltype	0.0252203	-1	InN	MTG	protein_coding
HSP90B1	0.119469	-0.177418	0.0602043	-2.94693	0.00320949	Middle temporal gyrus InN	region_broad_celltype	0.0383318	-1	InN	MTG	protein_coding
AC089983.1	-3.78353	-0.881879	0.254279	-3.46815	0.000524054	Middle temporal gyrus InN	region_broad_celltype	0.0138637	-1	InN	MTG	lncRNA
AC089985.1	-2.36582	-0.571666	0.19657	-2.90821	0.00363502	Middle temporal gyrus InN	region_broad_celltype	0.0409922	-1	InN	MTG	lncRNA
HVCN1	-1.79876	-0.522933	0.123719	-4.2268	2.37043e-05	Middle temporal gyrus InN	region_broad_celltype	0.00194167	-1	InN	MTG	protein_coding
MAPKAPK5-AS1	-1.65889	-0.313605	0.108259	-2.8968	0.00376987	Middle temporal gyrus InN	region_broad_celltype	0.0418041	-1	InN	MTG	lncRNA
RPL6	-0.0483835	-0.340748	0.115454	-2.95138	0.00316357	Middle temporal gyrus InN	region_broad_celltype	0.0380548	-1	InN	MTG	protein_coding
AC004551.1	-2.73705	-0.466495	0.158521	-2.94279	0.00325271	Middle temporal gyrus InN	region_broad_celltype	0.0386145	-1	InN	MTG	lncRNA
HRK	-1.67427	-0.335175	0.095195	-3.52093	0.000430039	Middle temporal gyrus InN	region_broad_celltype	0.0123197	-1	InN	MTG	protein_coding
P2RX4	-1.30078	-0.257955	0.0875402	-2.94671	0.00321178	Middle temporal gyrus InN	region_broad_celltype	0.0383438	-1	InN	MTG	protein_coding
VPS37B	-0.290121	-0.19913	0.0471141	-4.22654	2.37307e-05	Middle temporal gyrus InN	region_broad_celltype	0.00194301	-1	InN	MTG	protein_coding
AC117503.5	-3.30317	-0.7309	0.229747	-3.18133	0.00146602	Middle temporal gyrus InN	region_broad_celltype	0.0249936	-1	InN	MTG	lncRNA
RFLNA	0.495742	-0.0967621	0.0344438	-2.80927	0.00496534	Middle temporal gyrus InN	region_broad_celltype	0.0484539	-1	InN	MTG	protein_coding
AC007368.1	0.647873	0.146766	0.0468362	3.1336	0.00172674	Middle temporal gyrus InN	region_broad_celltype	0.0274419	1	InN	MTG	lncRNA
AC068787.2	-3.18254	-0.685244	0.233747	-2.93156	0.0033726	Middle temporal gyrus InN	region_broad_celltype	0.0393928	-1	InN	MTG	lncRNA
ADGRD1	-2.73286	-0.549141	0.178145	-3.08256	0.00205231	Middle temporal gyrus InN	region_broad_celltype	0.0301524	-1	InN	MTG	protein_coding
MMP17	-0.750089	-0.298256	0.0705076	-4.23012	2.33562e-05	Middle temporal gyrus InN	region_broad_celltype	0.0019221	-1	InN	MTG	protein_coding
AL139327.2	-3.48971	1.19126	0.265067	4.49419	6.98345e-06	Middle temporal gyrus InN	region_broad_celltype	0.00083534	1	InN	MTG	lncRNA
RPL21	-0.140702	-0.324114	0.108612	-2.98415	0.00284368	Middle temporal gyrus InN	region_broad_celltype	0.0359715	-1	InN	MTG	protein_coding
MTUS2-AS2	-2.31774	-0.39956	0.125059	-3.19496	0.00139848	Middle temporal gyrus InN	region_broad_celltype	0.0243279	-1	InN	MTG	lncRNA
CCDC169	-1.4113	-0.590375	0.206147	-2.86386	0.00418512	Middle temporal gyrus InN	region_broad_celltype	0.0441958	-1	InN	MTG	protein_coding
ENOX1-AS1	-3.33355	-1.09323	0.271518	-4.02635	5.66492e-05	Middle temporal gyrus InN	region_broad_celltype	0.00345679	-1	InN	MTG	lncRNA
CPB2	-1.83317	-0.694759	0.240847	-2.88465	0.00391853	Middle temporal gyrus InN	region_broad_celltype	0.0426643	-1	InN	MTG	protein_coding
ALG11	-0.665157	-0.265245	0.0908093	-2.9209	0.0034902	Middle temporal gyrus InN	region_broad_celltype	0.0401061	-1	InN	MTG	protein_coding
VPS36	0.491491	-0.175569	0.0428433	-4.09793	4.1686e-05	Middle temporal gyrus InN	region_broad_celltype	0.00281958	-1	InN	MTG	protein_coding
AL359513.1	-2.96202	-0.627014	0.196068	-3.19794	0.00138412	Middle temporal gyrus InN	region_broad_celltype	0.0241948	-1	InN	MTG	lncRNA
CNMD	-1.76897	-0.427721	0.139013	-3.07684	0.00209206	Middle temporal gyrus InN	region_broad_celltype	0.0305084	-1	InN	MTG	protein_coding
PCDH9	1.54899	0.0400013	0.00878738	4.55213	5.31046e-06	Middle temporal gyrus InN	region_broad_celltype	0.000687088	1	InN	MTG	protein_coding
AL590807.1	-0.467807	-0.336385	0.109471	-3.07281	0.00212051	Middle temporal gyrus InN	region_broad_celltype	0.0307183	-1	InN	MTG	lncRNA
UGGT2	1.06265	-0.051226	0.0148101	-3.45885	0.000542478	Middle temporal gyrus InN	region_broad_celltype	0.0141692	-1	InN	MTG	protein_coding
LINC00343	-3.74654	0.834971	0.25124	3.32341	0.000889249	Middle temporal gyrus InN	region_broad_celltype	0.0187906	1	InN	MTG	lncRNA
NAXD	-0.626137	-0.161046	0.0542317	-2.96959	0.00298199	Middle temporal gyrus InN	region_broad_celltype	0.036894	-1	InN	MTG	protein_coding
LAMP1	-0.483408	-0.183596	0.0501883	-3.65815	0.000254042	Middle temporal gyrus InN	region_broad_celltype	0.00894665	-1	InN	MTG	protein_coding
TMCO3	0.313073	-0.111454	0.0362158	-3.07749	0.00208748	Middle temporal gyrus InN	region_broad_celltype	0.0304665	-1	InN	MTG	protein_coding
UPF3A	0.857218	-0.117087	0.0419143	-2.79349	0.00521427	Middle temporal gyrus InN	region_broad_celltype	0.0497283	-1	InN	MTG	protein_coding
OSGEP	-0.0413978	-0.392739	0.0905167	-4.33886	1.43224e-05	Middle temporal gyrus InN	region_broad_celltype	0.00137545	-1	InN	MTG	protein_coding
METTL17	-1.30615	-0.380383	0.130468	-2.91552	0.00355093	Middle temporal gyrus InN	region_broad_celltype	0.0404862	-1	InN	MTG	protein_coding
BCL2L2-PABPN1	-0.349973	-0.170908	0.0485278	-3.52185	0.00042854	Middle temporal gyrus InN	region_broad_celltype	0.0122915	-1	InN	MTG	protein_coding
MDP1	-2.03345	-0.367065	0.128623	-2.85382	0.00431975	Middle temporal gyrus InN	region_broad_celltype	0.0448919	-1	InN	MTG	protein_coding
AL161665.1	-2.43097	-0.640805	0.165166	-3.87976	0.000104561	Middle temporal gyrus InN	region_broad_celltype	0.00511273	-1	InN	MTG	lncRNA
RPS29	-0.0699591	-0.177506	0.0523243	-3.39241	0.000692809	Middle temporal gyrus InN	region_broad_celltype	0.016285	-1	InN	MTG	protein_coding
RPL36AL	-1.32298	-0.434182	0.0906393	-4.79022	1.66599e-06	Middle temporal gyrus InN	region_broad_celltype	0.000304933	-1	InN	MTG	protein_coding
SOS2	0.720156	-0.0890008	0.0311034	-2.86145	0.00421709	Middle temporal gyrus InN	region_broad_celltype	0.0443636	-1	InN	MTG	protein_coding
PYGL	-2.16103	0.381949	0.134154	2.8471	0.00441201	Middle temporal gyrus InN	region_broad_celltype	0.0453885	1	InN	MTG	protein_coding
AL139021.2	-2.09801	-0.351928	0.111279	-3.16256	0.00156388	Middle temporal gyrus InN	region_broad_celltype	0.0258841	-1	InN	MTG	lncRNA
MTHFD1	-0.276611	-0.208532	0.0560506	-3.72042	0.000198893	Middle temporal gyrus InN	region_broad_celltype	0.00770483	-1	InN	MTG	protein_coding
TMEM229B	-0.438436	-0.217439	0.0735702	-2.95553	0.00312136	Middle temporal gyrus InN	region_broad_celltype	0.0378289	-1	InN	MTG	protein_coding
AC004828.2	-2.10012	-0.511299	0.164361	-3.11083	0.00186564	Middle temporal gyrus InN	region_broad_celltype	0.0285619	-1	InN	MTG	lncRNA
AC004828.1	-2.22305	-0.3888	0.129531	-3.00159	0.0026857	Middle temporal gyrus InN	region_broad_celltype	0.0348922	-1	InN	MTG	lncRNA
LTBP2	-2.76503	-0.635528	0.207079	-3.06901	0.0021477	Middle temporal gyrus InN	region_broad_celltype	0.0309213	-1	InN	MTG	protein_coding
VASH1-AS1	-1.81994	-0.35105	0.0987932	-3.55338	0.000380318	Middle temporal gyrus InN	region_broad_celltype	0.0114531	-1	InN	MTG	lncRNA
AC007686.4	-1.90618	-0.297882	0.104398	-2.85334	0.00432629	Middle temporal gyrus InN	region_broad_celltype	0.044919	-1	InN	MTG	lncRNA
TMED8	0.279878	-0.11837	0.0393931	-3.00485	0.00265715	Middle temporal gyrus InN	region_broad_celltype	0.0346999	-1	InN	MTG	protein_coding
SLIRP	-0.407242	-0.260383	0.0818666	-3.18057	0.00146985	Middle temporal gyrus InN	region_broad_celltype	0.0250298	-1	InN	MTG	protein_coding
AC009396.1	-2.67453	-0.461934	0.163603	-2.82351	0.00475004	Middle temporal gyrus InN	region_broad_celltype	0.0472559	-1	InN	MTG	lncRNA
AC008056.3	-2.32895	-1.02336	0.168588	-6.07017	1.27776e-09	Middle temporal gyrus InN	region_broad_celltype	1.05467e-06	-1	InN	MTG	lncRNA
LINC02316	-3.51258	-0.76076	0.244063	-3.11706	0.00182662	Middle temporal gyrus InN	region_broad_celltype	0.0282557	-1	InN	MTG	lncRNA
FBLN5	-1.52413	-0.481786	0.117788	-4.09029	4.30825e-05	Middle temporal gyrus InN	region_broad_celltype	0.00288048	-1	InN	MTG	protein_coding
RIN3	-1.16028	-0.436564	0.139413	-3.13143	0.00173956	Middle temporal gyrus InN	region_broad_celltype	0.027527	-1	InN	MTG	protein_coding
TMEM251	-2.34773	-0.522264	0.180951	-2.88622	0.00389902	Middle temporal gyrus InN	region_broad_celltype	0.0425633	-1	InN	MTG	protein_coding
ASB2	-3.85302	0.693764	0.240448	2.8853	0.00391037	Middle temporal gyrus InN	region_broad_celltype	0.042621	1	InN	MTG	protein_coding
AL163051.1	-3.39405	-0.878949	0.306612	-2.86665	0.00414843	Middle temporal gyrus InN	region_broad_celltype	0.0439896	-1	InN	MTG	lncRNA
SETD3	0.401854	-0.111343	0.0350586	-3.17592	0.00149363	Middle temporal gyrus InN	region_broad_celltype	0.0252626	-1	InN	MTG	protein_coding
CCDC85C	-0.954159	-0.214884	0.0674279	-3.18687	0.00143821	Middle temporal gyrus InN	region_broad_celltype	0.024725	-1	InN	MTG	protein_coding
CYP46A1	0.220545	-0.129805	0.0428433	-3.02977	0.0024474	Middle temporal gyrus InN	region_broad_celltype	0.0331791	-1	InN	MTG	protein_coding
DEGS2	-1.65539	-0.349441	0.106144	-3.29214	0.000994282	Middle temporal gyrus InN	region_broad_celltype	0.0200387	-1	InN	MTG	protein_coding
SLC25A29	-0.229763	-0.189861	0.0624637	-3.03955	0.00236935	Middle temporal gyrus InN	region_broad_celltype	0.032557	-1	InN	MTG	protein_coding
XRCC3	-2.73602	-0.540831	0.15941	-3.39271	0.000692044	Middle temporal gyrus InN	region_broad_celltype	0.016271	-1	InN	MTG	protein_coding
ZFYVE21	-0.843485	-0.23747	0.0646306	-3.67426	0.000238535	Middle temporal gyrus InN	region_broad_celltype	0.00862678	-1	InN	MTG	protein_coding
ATP5MPL	-0.632709	-0.312064	0.104265	-2.993	0.00276253	Middle temporal gyrus InN	region_broad_celltype	0.0354591	-1	InN	MTG	protein_coding
KIF26A	-2.74131	-0.500848	0.160043	-3.12947	0.00175125	Middle temporal gyrus InN	region_broad_celltype	0.0276328	-1	InN	MTG	protein_coding
CLBA1	-1.87179	-0.436816	0.104961	-4.16171	3.15877e-05	Middle temporal gyrus InN	region_broad_celltype	0.00235839	-1	InN	MTG	protein_coding
SNHG14	1.85418	0.0190904	0.00503835	3.78902	0.000151241	Middle temporal gyrus InN	region_broad_celltype	0.006454	1	InN	MTG	lncRNA
ATP10A	-2.29264	-0.422314	0.126863	-3.3289	0.000871883	Middle temporal gyrus InN	region_broad_celltype	0.0185907	-1	InN	MTG	protein_coding
GABRB3	1.29765	-0.0483576	0.015521	-3.11562	0.00183559	Middle temporal gyrus InN	region_broad_celltype	0.0283224	-1	InN	MTG	protein_coding
SCG5	0.467873	-0.187708	0.0618916	-3.03285	0.00242252	Middle temporal gyrus InN	region_broad_celltype	0.0329712	-1	InN	MTG	protein_coding
EMC4	-1.46428	-0.25254	0.0845355	-2.98738	0.00281379	Middle temporal gyrus InN	region_broad_celltype	0.0357829	-1	InN	MTG	protein_coding
DISP2	-0.223437	-0.267394	0.0833566	-3.20783	0.00133739	Middle temporal gyrus InN	region_broad_celltype	0.0237298	-1	InN	MTG	protein_coding
HAUS2	-1.00212	-0.230506	0.066118	-3.48629	0.000489779	Middle temporal gyrus InN	region_broad_celltype	0.0133362	-1	InN	MTG	protein_coding
UBR1	0.897045	-0.0520269	0.0180061	-2.88941	0.0038597	Middle temporal gyrus InN	region_broad_celltype	0.0423115	-1	InN	MTG	protein_coding
SHF	-0.721107	-0.260384	0.0584079	-4.45803	8.27166e-06	Middle temporal gyrus InN	region_broad_celltype	0.000942626	-1	InN	MTG	protein_coding
AC068722.1	-0.855591	-0.396701	0.141395	-2.80562	0.005022	Middle temporal gyrus InN	region_broad_celltype	0.048741	-1	InN	MTG	lncRNA
AC012405.1	-2.18356	-0.826573	0.239184	-3.45581	0.00054865	Middle temporal gyrus InN	region_broad_celltype	0.0142511	-1	InN	MTG	lncRNA
AC023905.1	-1.7451	-0.664698	0.233094	-2.85163	0.00434953	Middle temporal gyrus InN	region_broad_celltype	0.0450388	-1	InN	MTG	lncRNA
GABPB1-AS1	0.308212	-0.301288	0.105351	-2.85984	0.00423853	Middle temporal gyrus InN	region_broad_celltype	0.0444571	-1	InN	MTG	lncRNA
LEO1	-0.267744	-0.218915	0.0720078	-3.04016	0.0023645	Middle temporal gyrus InN	region_broad_celltype	0.0325211	-1	InN	MTG	protein_coding
MAPK6	0.0471339	-0.136415	0.04702	-2.90121	0.00371724	Middle temporal gyrus InN	region_broad_celltype	0.0415066	-1	InN	MTG	protein_coding
MYO5C	-1.68463	-0.323824	0.0947083	-3.41918	0.000628108	Middle temporal gyrus InN	region_broad_celltype	0.0153933	-1	InN	MTG	protein_coding
PPIB	-1.17989	-0.236367	0.0710976	-3.32454	0.000885658	Middle temporal gyrus InN	region_broad_celltype	0.0187535	-1	InN	MTG	protein_coding
GLCE	0.370063	-0.227643	0.0492565	-4.62157	3.8084e-06	Middle temporal gyrus InN	region_broad_celltype	0.000544824	-1	InN	MTG	protein_coding
RPLP1	-0.486729	-0.269668	0.0846263	-3.18657	0.00143971	Middle temporal gyrus InN	region_broad_celltype	0.0247381	-1	InN	MTG	protein_coding
BBS4	-0.321624	-0.190288	0.060684	-3.13573	0.00171429	Middle temporal gyrus InN	region_broad_celltype	0.0273386	-1	InN	MTG	protein_coding
ADPGK	-0.454097	-0.152541	0.0515101	-2.96139	0.00306252	Middle temporal gyrus InN	region_broad_celltype	0.0374328	-1	InN	MTG	protein_coding
HCN4	-1.77592	-0.282086	0.0975313	-2.89226	0.00382485	Middle temporal gyrus InN	region_broad_celltype	0.0421084	-1	InN	MTG	protein_coding
NPTN	0.913053	-0.0853926	0.0292408	-2.92032	0.00349674	Middle temporal gyrus InN	region_broad_celltype	0.0401485	-1	InN	MTG	protein_coding
INSYN1	-0.892543	-0.286499	0.076758	-3.7325	0.000189589	Middle temporal gyrus InN	region_broad_celltype	0.00748447	-1	InN	MTG	protein_coding
INSYN1-AS1	-3.43741	-0.906283	0.290836	-3.11613	0.0018324	Middle temporal gyrus InN	region_broad_celltype	0.0282995	-1	InN	MTG	lncRNA
CLK3	-1.11951	-0.257782	0.0695626	-3.70576	0.000210757	Middle temporal gyrus InN	region_broad_celltype	0.00800882	-1	InN	MTG	protein_coding
SCAMP2	-1.39401	-0.267191	0.0820284	-3.2573	0.00112478	Middle temporal gyrus InN	region_broad_celltype	0.0214907	-1	InN	MTG	protein_coding
LINGO1	-0.118879	-0.231715	0.0447886	-5.17353	2.2971e-07	Middle temporal gyrus InN	region_broad_celltype	6.80373e-05	-1	InN	MTG	protein_coding
TMED3	-0.739778	-0.415812	0.144272	-2.88215	0.00394977	Middle temporal gyrus InN	region_broad_celltype	0.0428442	-1	InN	MTG	protein_coding
AC016705.1	-2.44816	-0.500826	0.150025	-3.33829	0.000842961	Middle temporal gyrus InN	region_broad_celltype	0.018202	-1	InN	MTG	lncRNA
RPS17	-1.24438	-0.408602	0.104504	-3.90992	9.23285e-05	Middle temporal gyrus InN	region_broad_celltype	0.00472777	-1	InN	MTG	protein_coding
ZNF592	-0.115429	-0.147459	0.0461188	-3.19737	0.00138686	Middle temporal gyrus InN	region_broad_celltype	0.0242148	-1	InN	MTG	protein_coding
ABHD2	0.960779	-0.0504711	0.0166721	-3.02728	0.00246767	Middle temporal gyrus InN	region_broad_celltype	0.0333186	-1	InN	MTG	protein_coding
RCCD1	-1.08063	-0.284409	0.0712673	-3.99073	6.5869e-05	Middle temporal gyrus InN	region_broad_celltype	0.00380658	-1	InN	MTG	protein_coding
VPS33B-DT	-3.94661	-0.865301	0.302581	-2.85974	0.00423994	Middle temporal gyrus InN	region_broad_celltype	0.0444643	-1	InN	MTG	lncRNA
AC012409.3	-3.74591	-1.24511	0.309742	-4.01983	5.82402e-05	Middle temporal gyrus InN	region_broad_celltype	0.00351673	-1	InN	MTG	lncRNA
LINC02251	-2.41162	-0.627732	0.159014	-3.94765	7.89215e-05	Middle temporal gyrus InN	region_broad_celltype	0.00427418	-1	InN	MTG	lncRNA
MEF2A	0.987553	-0.0864819	0.0264295	-3.27217	0.00106726	Middle temporal gyrus InN	region_broad_celltype	0.020859	-1	InN	MTG	protein_coding
MPG	-1.27092	-0.277159	0.0730555	-3.79382	0.00014835	Middle temporal gyrus InN	region_broad_celltype	0.00638027	-1	InN	MTG	protein_coding
MRPL28	-2.50822	-0.467167	0.162372	-2.87714	0.00401302	Middle temporal gyrus InN	region_broad_celltype	0.0432443	-1	InN	MTG	protein_coding
DECR2	-3.08408	-0.559439	0.181971	-3.07433	0.00210975	Middle temporal gyrus InN	region_broad_celltype	0.0306381	-1	InN	MTG	protein_coding
RAB40C	-0.303325	-0.147142	0.0462471	-3.18165	0.00146439	Middle temporal gyrus InN	region_broad_celltype	0.0249805	-1	InN	MTG	protein_coding
METTL26	-1.80095	-0.480529	0.132109	-3.63737	0.00027544	Middle temporal gyrus InN	region_broad_celltype	0.0094091	-1	InN	MTG	protein_coding
MEIOB	-1.65689	-0.376625	0.120695	-3.12048	0.00180556	Middle temporal gyrus InN	region_broad_celltype	0.0280595	-1	InN	MTG	protein_coding
RPS2	-0.377916	-0.605974	0.114351	-5.29924	1.16283e-07	Middle temporal gyrus InN	region_broad_celltype	4.06274e-05	-1	InN	MTG	protein_coding
RAB26	-1.07036	-0.264646	0.0740922	-3.57184	0.000354482	Middle temporal gyrus InN	region_broad_celltype	0.0109742	-1	InN	MTG	protein_coding
SNHG19	-2.40395	-0.473796	0.134857	-3.51331	0.000442562	Middle temporal gyrus InN	region_broad_celltype	0.0125471	-1	InN	MTG	lncRNA
ATP6V0C	0.122065	-0.361567	0.108563	-3.33048	0.000866975	Middle temporal gyrus InN	region_broad_celltype	0.0185303	-1	InN	MTG	protein_coding
FLYWCH2	-0.942111	-0.29771	0.0695657	-4.27955	1.8727e-05	Middle temporal gyrus InN	region_broad_celltype	0.00167137	-1	InN	MTG	protein_coding
PAQR4	-2.62016	-0.504751	0.155348	-3.24916	0.00115748	Middle temporal gyrus InN	region_broad_celltype	0.0218395	-1	InN	MTG	protein_coding
MMP25-AS1	-0.856305	-0.234991	0.0738367	-3.18258	0.0014597	Middle temporal gyrus InN	region_broad_celltype	0.0249436	-1	InN	MTG	lncRNA
NAA60	-1.27235	-0.257304	0.0745855	-3.44979	0.000561033	Middle temporal gyrus InN	region_broad_celltype	0.0144396	-1	InN	MTG	protein_coding
NMRAL1	-0.823256	-0.206637	0.0581344	-3.55447	0.000378742	Middle temporal gyrus InN	region_broad_celltype	0.011425	-1	InN	MTG	protein_coding
UBN1	-0.377305	-0.169472	0.0472221	-3.58884	0.000332156	Middle temporal gyrus InN	region_broad_celltype	0.0105254	-1	InN	MTG	protein_coding
SEC14L5	-1.08903	-0.205423	0.0697227	-2.94629	0.00321614	Middle temporal gyrus InN	region_broad_celltype	0.0383623	-1	InN	MTG	protein_coding
METTL22	-0.949605	-0.221764	0.0638893	-3.47107	0.000518383	Middle temporal gyrus InN	region_broad_celltype	0.0137769	-1	InN	MTG	protein_coding
AC087190.1	-3.23131	-0.659753	0.222298	-2.96788	0.00299864	Middle temporal gyrus InN	region_broad_celltype	0.0370067	-1	InN	MTG	lncRNA
AC007220.1	-2.13548	0.450154	0.115423	3.90003	9.61804e-05	Middle temporal gyrus InN	region_broad_celltype	0.00484805	1	InN	MTG	lncRNA
NOMO2	-1.09868	-0.421445	0.144777	-2.91099	0.00360282	Middle temporal gyrus InN	region_broad_celltype	0.0408008	-1	InN	MTG	protein_coding
RPS15A	-0.885177	-0.336563	0.120107	-2.8022	0.00507561	Middle temporal gyrus InN	region_broad_celltype	0.0490394	-1	InN	MTG	protein_coding
COQ7	-0.95418	-0.331944	0.0792695	-4.18754	2.81991e-05	Middle temporal gyrus InN	region_broad_celltype	0.00219336	-1	InN	MTG	protein_coding
AC092119.2	-2.99039	-0.705621	0.189361	-3.72633	0.000194291	Middle temporal gyrus InN	region_broad_celltype	0.00759653	-1	InN	MTG	lncRNA
NDUFAB1	-0.866231	-0.283259	0.0963237	-2.94069	0.00327479	Middle temporal gyrus InN	region_broad_celltype	0.0387336	-1	InN	MTG	protein_coding
DCTN5	-0.0453517	-0.205523	0.0734458	-2.7983	0.00513731	Middle temporal gyrus InN	region_broad_celltype	0.0493669	-1	InN	MTG	protein_coding
NFATC2IP	-0.205839	-0.172587	0.0484018	-3.56572	0.000362862	Middle temporal gyrus InN	region_broad_celltype	0.0111224	-1	InN	MTG	protein_coding
AC109460.2	-2.245	-0.500214	0.116606	-4.28977	1.78855e-05	Middle temporal gyrus InN	region_broad_celltype	0.00162264	-1	InN	MTG	lncRNA
AC009133.1	-2.18497	-0.496068	0.124288	-3.99127	6.57215e-05	Middle temporal gyrus InN	region_broad_celltype	0.00380298	-1	InN	MTG	lncRNA
SULT1A3	-2.47255	-0.520583	0.131782	-3.95032	7.80452e-05	Middle temporal gyrus InN	region_broad_celltype	0.00424573	-1	InN	MTG	protein_coding
AC002310.2	-3.28711	-0.625449	0.206465	-3.02931	0.0024511	Middle temporal gyrus InN	region_broad_celltype	0.0332118	-1	InN	MTG	lncRNA
ZNF689	-2.26923	-0.416011	0.12812	-3.24704	0.00116612	Middle temporal gyrus InN	region_broad_celltype	0.0219413	-1	InN	MTG	protein_coding
MIR762HG	-1.15199	-0.252166	0.0767893	-3.28387	0.00102393	Middle temporal gyrus InN	region_broad_celltype	0.0203656	-1	InN	MTG	lncRNA
ARMC5	-2.47694	-0.418089	0.143393	-2.9157	0.00354892	Middle temporal gyrus InN	region_broad_celltype	0.0404772	-1	InN	MTG	protein_coding
SHCBP1	-4.06308	0.751354	0.253785	2.96059	0.00307053	Middle temporal gyrus InN	region_broad_celltype	0.0374899	1	InN	MTG	protein_coding
ABCC11	-2.61145	-0.597705	0.153433	-3.89554	9.79787e-05	Middle temporal gyrus InN	region_broad_celltype	0.00490168	-1	InN	MTG	protein_coding
AC026470.2	-1.79284	-0.437515	0.121194	-3.61005	0.000306135	Middle temporal gyrus InN	region_broad_celltype	0.0100144	-1	InN	MTG	lncRNA
SLC6A2	-2.81766	-0.632452	0.197745	-3.19832	0.00138229	Middle temporal gyrus InN	region_broad_celltype	0.024179	-1	InN	MTG	protein_coding
AC007495.1	-1.60798	-0.537904	0.155598	-3.45701	0.000546203	Middle temporal gyrus InN	region_broad_celltype	0.0142234	-1	InN	MTG	lncRNA
AC009102.4	-1.55946	-0.453454	0.151928	-2.98467	0.00283884	Middle temporal gyrus InN	region_broad_celltype	0.0359397	-1	InN	MTG	lncRNA
GOT2	-0.173706	-0.162512	0.0501102	-3.2431	0.00118237	Middle temporal gyrus InN	region_broad_celltype	0.0221076	-1	InN	MTG	protein_coding
KIAA0895L	0.126485	-0.326238	0.107073	-3.04689	0.00231224	Middle temporal gyrus InN	region_broad_celltype	0.032153	-1	InN	MTG	protein_coding
ATP6V0D1	-0.275775	-0.220468	0.0664217	-3.31921	0.000902709	Middle temporal gyrus InN	region_broad_celltype	0.018955	-1	InN	MTG	protein_coding
NUTF2	-1.14011	-0.263727	0.0712606	-3.70088	0.000214854	Middle temporal gyrus InN	region_broad_celltype	0.00810344	-1	InN	MTG	protein_coding
PSMB10	-2.26262	-0.461625	0.161427	-2.85965	0.00424103	Middle temporal gyrus InN	region_broad_celltype	0.0444696	-1	InN	MTG	protein_coding
SLC7A6OS	-0.298065	-0.157604	0.0502084	-3.13899	0.00169529	Middle temporal gyrus InN	region_broad_celltype	0.0271588	-1	InN	MTG	protein_coding
COG8	-1.62929	-0.353308	0.123761	-2.85476	0.00430693	Middle temporal gyrus InN	region_broad_celltype	0.0448291	-1	InN	MTG	protein_coding
TERF2	-0.257358	-0.13467	0.0456557	-2.94968	0.00318108	Middle temporal gyrus InN	region_broad_celltype	0.0381508	-1	InN	MTG	protein_coding
EXOSC6	-0.296705	-0.326325	0.0934396	-3.49236	0.000478769	Middle temporal gyrus InN	region_broad_celltype	0.0131615	-1	InN	MTG	protein_coding
AC046158.1	-1.3432	-0.5329	0.180464	-2.95294	0.0031476	Middle temporal gyrus InN	region_broad_celltype	0.037964	-1	InN	MTG	lncRNA
AC092718.5	-3.74715	-0.957307	0.304578	-3.14306	0.00167191	Middle temporal gyrus InN	region_broad_celltype	0.0269273	-1	InN	MTG	lncRNA
AC092718.1	-3.603	-0.918619	0.300744	-3.05448	0.00225448	Middle temporal gyrus InN	region_broad_celltype	0.0317331	-1	InN	MTG	lncRNA
CMIP	1.06361	-0.0679723	0.0184386	-3.68641	0.00022744	Middle temporal gyrus InN	region_broad_celltype	0.00838295	-1	InN	MTG	protein_coding
RPL13	0.173172	-0.258394	0.0834687	-3.0957	0.00196348	Middle temporal gyrus InN	region_broad_celltype	0.0294075	-1	InN	MTG	protein_coding
SPATA33	-1.28717	-0.254444	0.0783851	-3.24608	0.00117007	Middle temporal gyrus InN	region_broad_celltype	0.021981	-1	InN	MTG	protein_coding
FANCA	-0.948886	-0.231548	0.0628613	-3.68347	0.000230078	Middle temporal gyrus InN	region_broad_celltype	0.00844877	-1	InN	MTG	protein_coding
DEF8	-0.637826	-0.221206	0.0780241	-2.8351	0.00458111	Middle temporal gyrus InN	region_broad_celltype	0.0463634	-1	InN	MTG	protein_coding
MRM3	-2.3363	-0.409248	0.13292	-3.0789	0.00207766	Middle temporal gyrus InN	region_broad_celltype	0.0303841	-1	InN	MTG	protein_coding
SERPINF1	-2.53979	-0.429936	0.142458	-3.01798	0.00254466	Middle temporal gyrus InN	region_broad_celltype	0.0338748	-1	InN	MTG	protein_coding
DPH1	-1.05101	-0.207981	0.0743172	-2.79856	0.00513307	Middle temporal gyrus InN	region_broad_celltype	0.0493407	-1	InN	MTG	protein_coding
MNT	-1.23338	-0.259878	0.0844533	-3.07718	0.00208969	Middle temporal gyrus InN	region_broad_celltype	0.0304863	-1	InN	MTG	protein_coding
EMC6	-2.52085	-0.793016	0.240799	-3.29327	0.000990285	Middle temporal gyrus InN	region_broad_celltype	0.0199977	-1	InN	MTG	protein_coding
ANKFY1	0.482705	-0.0930763	0.0332816	-2.79663	0.00516388	Middle temporal gyrus InN	region_broad_celltype	0.0494865	-1	InN	MTG	protein_coding
ARRB2	-0.824925	-0.191815	0.0602171	-3.1854	0.00144555	Middle temporal gyrus InN	region_broad_celltype	0.024795	-1	InN	MTG	protein_coding
MED11	-2.06306	-0.444818	0.143806	-3.09317	0.00198028	Middle temporal gyrus InN	region_broad_celltype	0.0295425	-1	InN	MTG	protein_coding
RABEP1	0.873049	-0.0525868	0.0174883	-3.00697	0.00263868	Middle temporal gyrus InN	region_broad_celltype	0.0345642	-1	InN	MTG	protein_coding
NUP88	0.0153348	-0.141116	0.0463136	-3.04697	0.00231161	Middle temporal gyrus InN	region_broad_celltype	0.0321469	-1	InN	MTG	protein_coding
RPAIN	-0.35367	-0.171798	0.0477105	-3.60084	0.000317187	Middle temporal gyrus InN	region_broad_celltype	0.0102348	-1	InN	MTG	protein_coding
WSCD1	-0.61438	-0.408192	0.1444	-2.82681	0.00470144	Middle temporal gyrus InN	region_broad_celltype	0.0470094	-1	InN	MTG	protein_coding
MIR497HG	-2.53185	-0.7673	0.159139	-4.82157	1.42429e-06	Middle temporal gyrus InN	region_broad_celltype	0.000271076	-1	InN	MTG	lncRNA
SLC16A13	-3.12685	-0.658837	0.204822	-3.21664	0.00129702	Middle temporal gyrus InN	region_broad_celltype	0.0233264	-1	InN	MTG	protein_coding
ACADVL	-0.417628	-0.165296	0.0488424	-3.38428	0.000713655	Middle temporal gyrus InN	region_broad_celltype	0.0165569	-1	InN	MTG	protein_coding
DVL2	-1.65797	-0.369826	0.105978	-3.48965	0.000483649	Middle temporal gyrus InN	region_broad_celltype	0.0132448	-1	InN	MTG	protein_coding
FGF11	-3.08277	-1.25342	0.233512	-5.36771	7.97437e-08	Middle temporal gyrus InN	region_broad_celltype	3.10565e-05	-1	InN	MTG	protein_coding
CHRNB1	-3.06011	-0.747225	0.223493	-3.3434	0.000827599	Middle temporal gyrus InN	region_broad_celltype	0.0180129	-1	InN	MTG	protein_coding
ATP1B2	-0.0440603	-0.337107	0.117515	-2.86862	0.00412265	Middle temporal gyrus InN	region_broad_celltype	0.0438544	-1	InN	MTG	protein_coding
TP53	-2.77741	-0.452574	0.158149	-2.8617	0.00421379	Middle temporal gyrus InN	region_broad_celltype	0.0443437	-1	InN	MTG	protein_coding
EFNB3	-1.14305	-0.512225	0.174078	-2.94249	0.0032558	Middle temporal gyrus InN	region_broad_celltype	0.0386322	-1	InN	MTG	protein_coding
CHD3	0.272147	-0.181087	0.0464191	-3.90114	9.57419e-05	Middle temporal gyrus InN	region_broad_celltype	0.00483515	-1	InN	MTG	protein_coding
NTN1	-1.63817	-0.467214	0.0929005	-5.02919	4.92563e-07	Middle temporal gyrus InN	region_broad_celltype	0.000122407	-1	InN	MTG	protein_coding
DNAH9	-0.515217	-0.181065	0.0531528	-3.4065	0.000658026	Middle temporal gyrus InN	region_broad_celltype	0.0158103	-1	InN	MTG	protein_coding
AC002553.1	-3.13799	-0.565939	0.193465	-2.92529	0.0034414	Middle temporal gyrus InN	region_broad_celltype	0.0397892	-1	InN	MTG	lncRNA
CCDC144A	0.836872	0.132178	0.0461482	2.86422	0.0041804	Middle temporal gyrus InN	region_broad_celltype	0.0441604	1	InN	MTG	protein_coding
MPRIP	0.892917	-0.0810218	0.0287977	-2.81349	0.00490073	Middle temporal gyrus InN	region_broad_celltype	0.0481206	-1	InN	MTG	protein_coding
SREBF1	-0.7064	-0.304792	0.0664984	-4.58344	4.57388e-06	Middle temporal gyrus InN	region_broad_celltype	0.000619316	-1	InN	MTG	protein_coding
EPN2	0.627471	-0.0887383	0.0316257	-2.8059	0.00501769	Middle temporal gyrus InN	region_broad_celltype	0.0487273	-1	InN	MTG	protein_coding
EPN2-AS1	-1.7156	-0.499751	0.156941	-3.18432	0.00145095	Middle temporal gyrus InN	region_broad_celltype	0.0248456	-1	InN	MTG	lncRNA
B9D1	-0.550361	-0.197434	0.0565847	-3.48918	0.00048451	Middle temporal gyrus InN	region_broad_celltype	0.0132565	-1	InN	MTG	protein_coding
RNF112	-0.970328	-0.258501	0.0861655	-3.00005	0.00269937	Middle temporal gyrus InN	region_broad_celltype	0.0349889	-1	InN	MTG	protein_coding
AC004448.2	-2.56814	-0.546103	0.146459	-3.7287	0.00019247	Middle temporal gyrus InN	region_broad_celltype	0.00754975	-1	InN	MTG	lncRNA
ULK2	0.774482	-0.109328	0.0349898	-3.12456	0.00178069	Middle temporal gyrus InN	region_broad_celltype	0.0278744	-1	InN	MTG	protein_coding
POLDIP2	-1.13562	-0.243704	0.0707806	-3.4431	0.00057509	Middle temporal gyrus InN	region_broad_celltype	0.0146465	-1	InN	MTG	protein_coding
RPL23A	-0.729633	-0.364738	0.121851	-2.99331	0.00275967	Middle temporal gyrus InN	region_broad_celltype	0.0354465	-1	InN	MTG	protein_coding
AC024619.3	-1.88212	-0.43502	0.154137	-2.82229	0.00476816	Middle temporal gyrus InN	region_broad_celltype	0.0473583	-1	InN	MTG	lncRNA
CRYBA1	-4.13673	-0.882423	0.314154	-2.80888	0.00497136	Middle temporal gyrus InN	region_broad_celltype	0.0484821	-1	InN	MTG	protein_coding
EVI2B	-1.54955	-0.429723	0.129293	-3.32363	0.000888538	Middle temporal gyrus InN	region_broad_celltype	0.0187838	-1	InN	MTG	protein_coding
AC004253.1	-1.08704	-0.504056	0.174467	-2.88912	0.00386318	Middle temporal gyrus InN	region_broad_celltype	0.0423319	-1	InN	MTG	lncRNA
AC004147.3	-3.14783	-1.00401	0.304864	-3.29331	0.000990167	Middle temporal gyrus InN	region_broad_celltype	0.0199964	-1	InN	MTG	lncRNA
AC243829.1	-1.01815	-0.803388	0.2686	-2.99102	0.00278046	Middle temporal gyrus InN	region_broad_celltype	0.0355799	-1	InN	MTG	lncRNA
RPL23	-0.642993	-0.336835	0.0859482	-3.91905	8.88985e-05	Middle temporal gyrus InN	region_broad_celltype	0.00461518	-1	InN	MTG	protein_coding
RPL19	-0.674084	-0.289351	0.0764846	-3.78312	0.000154873	Middle temporal gyrus InN	region_broad_celltype	0.00654875	-1	InN	MTG	protein_coding
MSL1	0.146247	-0.210876	0.0668445	-3.15473	0.00160645	Middle temporal gyrus InN	region_broad_celltype	0.0262929	-1	InN	MTG	protein_coding
NT5C3B	-1.02475	-0.234102	0.0710344	-3.29561	0.000982068	Middle temporal gyrus InN	region_broad_celltype	0.0199034	-1	InN	MTG	protein_coding
GHDC	-2.32281	-0.401966	0.134037	-2.99891	0.00270947	Middle temporal gyrus InN	region_broad_celltype	0.0350644	-1	InN	MTG	protein_coding
PSMC3IP	-2.99713	-0.518211	0.184504	-2.80868	0.00497453	Middle temporal gyrus InN	region_broad_celltype	0.0485009	-1	InN	MTG	protein_coding
CCR10	-2.42182	-0.45731	0.155839	-2.9345	0.00334087	Middle temporal gyrus InN	region_broad_celltype	0.039176	-1	InN	MTG	protein_coding
RAMP2-AS1	-2.34847	-0.531596	0.146354	-3.63226	0.000280947	Middle temporal gyrus InN	region_broad_celltype	0.0095286	-1	InN	MTG	lncRNA
PSME3	-1.10416	-0.319876	0.103206	-3.09941	0.00193909	Middle temporal gyrus InN	region_broad_celltype	0.0291983	-1	InN	MTG	protein_coding
RPL27	-1.15228	-0.41956	0.0872165	-4.81056	1.50507e-06	Middle temporal gyrus InN	region_broad_celltype	0.000282983	-1	InN	MTG	protein_coding
DUSP3	-0.59444	-0.297543	0.103883	-2.8642	0.00418058	Middle temporal gyrus InN	region_broad_celltype	0.0441604	-1	InN	MTG	protein_coding
UBTF	-0.757025	-0.192531	0.0601695	-3.19982	0.00137515	Middle temporal gyrus InN	region_broad_celltype	0.0241071	-1	InN	MTG	protein_coding
GRN	-2.24189	-0.440203	0.139013	-3.16663	0.00154217	Middle temporal gyrus InN	region_broad_celltype	0.0256841	-1	InN	MTG	protein_coding
FAM171A2	-1.10045	-0.346374	0.0809977	-4.27634	1.89991e-05	Middle temporal gyrus InN	region_broad_celltype	0.00168787	-1	InN	MTG	protein_coding
RPRML	-3.33317	-0.812087	0.229116	-3.54443	0.000393459	Middle temporal gyrus InN	region_broad_celltype	0.0116802	-1	InN	MTG	protein_coding
SCRN2	-2.12351	-0.492853	0.120689	-4.08368	4.43288e-05	Middle temporal gyrus InN	region_broad_celltype	0.00293742	-1	InN	MTG	protein_coding
AC015909.2	-3.09584	-0.592439	0.205483	-2.88315	0.00393722	Middle temporal gyrus InN	region_broad_celltype	0.0427635	-1	InN	MTG	lncRNA
AC021491.2	-3.62829	-0.733683	0.245397	-2.98978	0.00279182	Middle temporal gyrus InN	region_broad_celltype	0.0356393	-1	InN	MTG	lncRNA
HLF	0.12954	-0.227154	0.0614064	-3.69919	0.000216287	Middle temporal gyrus InN	region_broad_celltype	0.00813134	-1	InN	MTG	protein_coding
TSPOAP1	0.0211577	-0.260962	0.0717924	-3.63496	0.000278021	Middle temporal gyrus InN	region_broad_celltype	0.00946858	-1	InN	MTG	protein_coding
CA4	-2.06738	-0.451171	0.157965	-2.85615	0.0042881	Middle temporal gyrus InN	region_broad_celltype	0.0447188	-1	InN	MTG	protein_coding
TEX2	0.126111	-0.239605	0.077425	-3.09467	0.00197032	Middle temporal gyrus InN	region_broad_celltype	0.0294588	-1	InN	MTG	protein_coding
DDX5	0.967056	-0.0575836	0.0153468	-3.75215	0.000175322	Middle temporal gyrus InN	region_broad_celltype	0.00709506	-1	InN	MTG	protein_coding
FAM20A	-1.55446	-0.631027	0.145026	-4.35112	1.35444e-05	Middle temporal gyrus InN	region_broad_celltype	0.00132635	-1	InN	MTG	protein_coding
LINC01482	-1.35226	-0.581525	0.195729	-2.97107	0.00296761	Middle temporal gyrus InN	region_broad_celltype	0.0368044	-1	InN	MTG	lncRNA
AC005208.1	-3.32718	-0.790432	0.21128	-3.74115	0.000183177	Middle temporal gyrus InN	region_broad_celltype	0.00730437	-1	InN	MTG	lncRNA
RNF157-AS1	-2.01673	-0.506463	0.164749	-3.07414	0.00211109	Middle temporal gyrus InN	region_broad_celltype	0.0306495	-1	InN	MTG	lncRNA
AC015802.6	-2.97286	-0.59569	0.196863	-3.02591	0.00247884	Middle temporal gyrus InN	region_broad_celltype	0.0334064	-1	InN	MTG	protein_coding
TIMP2	0.669147	-0.206466	0.0693052	-2.97908	0.00289111	Middle temporal gyrus InN	region_broad_celltype	0.0362893	-1	InN	MTG	protein_coding
RBFOX3	1.16906	-0.0865866	0.0215559	-4.01683	5.89852e-05	Middle temporal gyrus InN	region_broad_celltype	0.00354678	-1	InN	MTG	protein_coding
NDUFAF8	-1.32379	-0.361375	0.0927412	-3.89659	9.7555e-05	Middle temporal gyrus InN	region_broad_celltype	0.0048906	-1	InN	MTG	protein_coding
AC027601.6	-2.35518	-0.661405	0.221298	-2.98875	0.00280121	Middle temporal gyrus InN	region_broad_celltype	0.0356991	-1	InN	MTG	lncRNA
CCDC137	-1.89696	-0.346451	0.101554	-3.41151	0.000646032	Middle temporal gyrus InN	region_broad_celltype	0.0156551	-1	InN	MTG	protein_coding
ARL16	-1.44476	-0.332885	0.0921765	-3.61138	0.000304568	Middle temporal gyrus InN	region_broad_celltype	0.00998558	-1	InN	MTG	protein_coding
P4HB	-1.07365	-0.201634	0.0667009	-3.02296	0.00250315	Middle temporal gyrus InN	region_broad_celltype	0.0335728	-1	InN	MTG	protein_coding
ANAPC11	-1.7559	-0.422922	0.0950032	-4.45166	8.52104e-06	Middle temporal gyrus InN	region_broad_celltype	0.000962825	-1	InN	MTG	protein_coding
PCYT2	-2.38629	-0.4937	0.142365	-3.46785	0.000524644	Middle temporal gyrus InN	region_broad_celltype	0.0138693	-1	InN	MTG	protein_coding
RFNG	-1.49734	-0.376973	0.133338	-2.8272	0.00469576	Middle temporal gyrus InN	region_broad_celltype	0.0469742	-1	InN	MTG	protein_coding
SLC16A3	-1.67592	-0.389134	0.115334	-3.37398	0.000740904	Middle temporal gyrus InN	region_broad_celltype	0.0169094	-1	InN	MTG	protein_coding
NARF	-0.130559	-0.20342	0.0694934	-2.92719	0.00342043	Middle temporal gyrus InN	region_broad_celltype	0.039684	-1	InN	MTG	protein_coding
AC124283.1	-2.23334	-0.674209	0.220998	-3.05074	0.00228274	Middle temporal gyrus InN	region_broad_celltype	0.0319436	-1	InN	MTG	lncRNA
RAB40B	-0.339852	-0.134261	0.0470659	-2.85262	0.00433605	Middle temporal gyrus InN	region_broad_celltype	0.0449473	-1	InN	MTG	protein_coding
AP005230.1	-1.43519	-0.314101	0.093179	-3.37095	0.000749107	Middle temporal gyrus InN	region_broad_celltype	0.0170064	-1	InN	MTG	lncRNA
AP002478.1	-2.36755	-0.423828	0.142517	-2.97387	0.00294074	Middle temporal gyrus InN	region_broad_celltype	0.0366201	-1	InN	MTG	lncRNA
ZBTB14	-1.80118	-0.342608	0.113251	-3.0252	0.00248469	Middle temporal gyrus InN	region_broad_celltype	0.0334507	-1	InN	MTG	protein_coding
AP005899.1	-2.67284	-0.520828	0.157929	-3.29786	0.000974258	Middle temporal gyrus InN	region_broad_celltype	0.0198115	-1	InN	MTG	lncRNA
GREB1L	0.200946	-0.217853	0.0685231	-3.17926	0.00147653	Middle temporal gyrus InN	region_broad_celltype	0.0250913	-1	InN	MTG	protein_coding
AC015878.1	-2.20214	-0.630795	0.183669	-3.4344	0.00059386	Middle temporal gyrus InN	region_broad_celltype	0.0149388	-1	InN	MTG	lncRNA
TMEM241	0.151923	-0.217086	0.0613093	-3.54084	0.000398853	Middle temporal gyrus InN	region_broad_celltype	0.0117766	-1	InN	MTG	protein_coding
AC090772.2	-1.38313	-0.332724	0.117379	-2.83461	0.00458813	Middle temporal gyrus InN	region_broad_celltype	0.046389	-1	InN	MTG	lncRNA
AC090403.1	-3.14934	-1.35637	0.363979	-3.7265	0.000194155	Middle temporal gyrus InN	region_broad_celltype	0.00759274	-1	InN	MTG	lncRNA
AC009835.1	-3.68833	-0.833326	0.262419	-3.17556	0.00149549	Middle temporal gyrus InN	region_broad_celltype	0.0252818	-1	InN	MTG	lncRNA
FHOD3	1.0378	-0.120884	0.0388124	-3.11457	0.00184212	Middle temporal gyrus InN	region_broad_celltype	0.0283803	-1	InN	MTG	protein_coding
SLC14A2-AS1	-2.09879	-0.339368	0.118663	-2.85994	0.00423726	Middle temporal gyrus InN	region_broad_celltype	0.0444547	-1	InN	MTG	lncRNA
EPG5	0.433935	-0.106329	0.0342827	-3.10154	0.00192519	Middle temporal gyrus InN	region_broad_celltype	0.0290807	-1	InN	MTG	protein_coding
RNF165	0.506909	-0.22413	0.0782881	-2.86289	0.00419794	Middle temporal gyrus InN	region_broad_celltype	0.0442564	-1	InN	MTG	protein_coding
STARD6	-3.44601	-0.709419	0.238238	-2.97777	0.00290353	Middle temporal gyrus InN	region_broad_celltype	0.0363713	-1	InN	MTG	protein_coding
TCF4-AS1	-0.656094	-0.429824	0.151035	-2.84585	0.00442927	Middle temporal gyrus InN	region_broad_celltype	0.0454849	-1	InN	MTG	lncRNA
MALT1	0.238895	-0.130269	0.0427387	-3.04803	0.00230348	Middle temporal gyrus InN	region_broad_celltype	0.0320912	-1	InN	MTG	protein_coding
SEC11C	-0.763736	-0.207258	0.0713241	-2.90586	0.00366241	Middle temporal gyrus InN	region_broad_celltype	0.0411774	-1	InN	MTG	protein_coding
AC091576.1	-2.39136	-0.487632	0.151871	-3.21083	0.0013235	Middle temporal gyrus InN	region_broad_celltype	0.0235891	-1	InN	MTG	lncRNA
AC113137.1	-2.48207	-0.457635	0.162354	-2.81875	0.00482108	Middle temporal gyrus InN	region_broad_celltype	0.0476607	-1	InN	MTG	lncRNA
AC105094.2	-2.66467	-0.720027	0.230744	-3.12046	0.00180567	Middle temporal gyrus InN	region_broad_celltype	0.0280601	-1	InN	MTG	lncRNA
RNF152	-0.417067	-0.449005	0.124555	-3.60488	0.0003123	Middle temporal gyrus InN	region_broad_celltype	0.0101406	-1	InN	MTG	protein_coding
TXNL4A	0.0772317	-0.147792	0.0424846	-3.47872	0.000503824	Middle temporal gyrus InN	region_broad_celltype	0.0135679	-1	InN	MTG	protein_coding
PLPPR3	-1.60856	-0.471575	0.0974977	-4.83678	1.31958e-06	Middle temporal gyrus InN	region_broad_celltype	0.000257216	-1	InN	MTG	protein_coding
TMEM259	-0.558389	-0.234986	0.0812903	-2.89071	0.00384377	Middle temporal gyrus InN	region_broad_celltype	0.0422172	-1	InN	MTG	protein_coding
FAM174C	-2.90654	-0.56952	0.17915	-3.17902	0.00147774	Middle temporal gyrus InN	region_broad_celltype	0.0251008	-1	InN	MTG	protein_coding
PLK5	-2.65396	-0.486404	0.145648	-3.33958	0.00083905	Middle temporal gyrus InN	region_broad_celltype	0.0181418	-1	InN	MTG	protein_coding
UQCR11	-1.24168	-0.338695	0.0892021	-3.79694	0.000146494	Middle temporal gyrus InN	region_broad_celltype	0.00632787	-1	InN	MTG	protein_coding
AC012615.1	-2.71898	-0.58332	0.207905	-2.80571	0.00502062	Middle temporal gyrus InN	region_broad_celltype	0.0487381	-1	InN	MTG	lncRNA
DOT1L	-0.923588	-0.195574	0.0671036	-2.91451	0.00356253	Middle temporal gyrus InN	region_broad_celltype	0.0405586	-1	InN	MTG	protein_coding
PLEKHJ1	-1.92009	-0.526867	0.176578	-2.98376	0.00284727	Middle temporal gyrus InN	region_broad_celltype	0.0359977	-1	InN	MTG	protein_coding
SGTA	-1.17919	-0.227779	0.071685	-3.1775	0.00148552	Middle temporal gyrus InN	region_broad_celltype	0.025177	-1	InN	MTG	protein_coding
ZFR2	0.506453	-0.123091	0.0327603	-3.75733	0.000171733	Middle temporal gyrus InN	region_broad_celltype	0.00699822	-1	InN	MTG	protein_coding
EEF2	-0.503365	-0.309101	0.109397	-2.82549	0.00472089	Middle temporal gyrus InN	region_broad_celltype	0.0471034	-1	InN	MTG	protein_coding
TNFAIP8L1	-1.78806	-0.361732	0.0980366	-3.68977	0.00022446	Middle temporal gyrus InN	region_broad_celltype	0.00831427	-1	InN	MTG	protein_coding
MYDGF	-1.40933	-0.273697	0.087068	-3.14349	0.00166948	Middle temporal gyrus InN	region_broad_celltype	0.0269072	-1	InN	MTG	protein_coding
PTPRS	0.944536	-0.0799173	0.0260272	-3.07052	0.00213684	Middle temporal gyrus InN	region_broad_celltype	0.0308441	-1	InN	MTG	protein_coding
RPL36	-0.982281	-0.369357	0.116092	-3.18159	0.00146469	Middle temporal gyrus InN	region_broad_celltype	0.0249805	-1	InN	MTG	protein_coding
SLC25A41	-1.66144	-0.490957	0.133292	-3.68331	0.000230227	Middle temporal gyrus InN	region_broad_celltype	0.00845187	-1	InN	MTG	protein_coding
MCOLN1	-1.56386	-0.428762	0.0900394	-4.76194	1.91742e-06	Middle temporal gyrus InN	region_broad_celltype	0.000336477	-1	InN	MTG	protein_coding
CAMSAP3	-1.16214	-0.268263	0.070422	-3.80937	0.000139322	Middle temporal gyrus InN	region_broad_celltype	0.00613063	-1	InN	MTG	protein_coding
PET100	-1.87217	-0.500303	0.138408	-3.61471	0.000300682	Middle temporal gyrus InN	region_broad_celltype	0.00992633	-1	InN	MTG	protein_coding
EVI5L	-0.424627	-0.176533	0.0482304	-3.66021	0.000252012	Middle temporal gyrus InN	region_broad_celltype	0.00890862	-1	InN	MTG	protein_coding
MYO1F	-2.567	-0.432494	0.149819	-2.88677	0.0038922	Middle temporal gyrus InN	region_broad_celltype	0.0425197	-1	InN	MTG	protein_coding
ZNF426	-1.57908	-0.370423	0.11276	-3.28507	0.00101955	Middle temporal gyrus InN	region_broad_celltype	0.0203112	-1	InN	MTG	protein_coding
ZNF121	-0.799154	-0.275131	0.0823629	-3.34047	0.000836377	Middle temporal gyrus InN	region_broad_celltype	0.0181123	-1	InN	MTG	protein_coding
UBL5	-1.51075	-0.517234	0.180205	-2.87025	0.00410143	Middle temporal gyrus InN	region_broad_celltype	0.0437175	-1	InN	MTG	protein_coding
SHFL	-0.657387	-0.17287	0.0560836	-3.08237	0.00205361	Middle temporal gyrus InN	region_broad_celltype	0.0301653	-1	InN	MTG	protein_coding
ILF3-DT	-1.24808	-0.33541	0.108006	-3.10547	0.00189978	Middle temporal gyrus InN	region_broad_celltype	0.0288648	-1	InN	MTG	lncRNA
DOCK6	-1.31181	-0.287725	0.0904779	-3.18005	0.00147248	Middle temporal gyrus InN	region_broad_celltype	0.0250516	-1	InN	MTG	protein_coding
PLPPR2	-1.03312	-0.233144	0.0793514	-2.93812	0.00330214	Middle temporal gyrus InN	region_broad_celltype	0.0389148	-1	InN	MTG	protein_coding
ZNF440	-1.01746	-0.357437	0.127552	-2.80228	0.00507434	Middle temporal gyrus InN	region_broad_celltype	0.0490343	-1	InN	MTG	protein_coding
ZNF433	-1.41148	-0.263967	0.088187	-2.99327	0.00276009	Middle temporal gyrus InN	region_broad_celltype	0.0354465	-1	InN	MTG	protein_coding
IER2	-1.67084	-0.490467	0.150822	-3.25197	0.00114609	Middle temporal gyrus InN	region_broad_celltype	0.0217071	-1	InN	MTG	protein_coding
C19orf57	-1.92742	-0.383911	0.101695	-3.77512	0.000159932	Middle temporal gyrus InN	region_broad_celltype	0.00669322	-1	InN	MTG	protein_coding
ADGRL1	0.480634	-0.106162	0.0331601	-3.20151	0.00136711	Middle temporal gyrus InN	region_broad_celltype	0.024021	-1	InN	MTG	protein_coding
NDUFB7	-1.59075	-0.34834	0.114889	-3.03197	0.00242961	Middle temporal gyrus InN	region_broad_celltype	0.033026	-1	InN	MTG	protein_coding
SLC1A6	-1.10593	-0.34317	0.118104	-2.90567	0.00366466	Middle temporal gyrus InN	region_broad_celltype	0.0411932	-1	InN	MTG	protein_coding
OCEL1	-2.57667	-0.444238	0.154681	-2.87197	0.00407923	Middle temporal gyrus InN	region_broad_celltype	0.0435933	-1	InN	MTG	protein_coding
DDA1	-1.4099	-0.30151	0.0930701	-3.2396	0.00119699	Middle temporal gyrus InN	region_broad_celltype	0.0222658	-1	InN	MTG	protein_coding
KCNN1	-1.68454	-0.366511	0.0931915	-3.93288	8.39327e-05	Middle temporal gyrus InN	region_broad_celltype	0.00445033	-1	InN	MTG	protein_coding
PDE4C	-2.26517	-0.395217	0.136492	-2.89554	0.00378508	Middle temporal gyrus InN	region_broad_celltype	0.0418876	-1	InN	MTG	protein_coding
SSBP4	-0.643528	-0.285243	0.0681157	-4.18763	2.81888e-05	Middle temporal gyrus InN	region_broad_celltype	0.002193	-1	InN	MTG	protein_coding
TMEM59L	-0.145407	-0.308083	0.0853421	-3.60997	0.000306232	Middle temporal gyrus InN	region_broad_celltype	0.0100167	-1	InN	MTG	protein_coding
COPE	-0.907567	-0.277987	0.0690107	-4.02817	5.62125e-05	Middle temporal gyrus InN	region_broad_celltype	0.00343501	-1	InN	MTG	protein_coding
HOMER3	-3.31254	-0.736157	0.248096	-2.96723	0.00300495	Middle temporal gyrus InN	region_broad_celltype	0.0370432	-1	InN	MTG	protein_coding
ZNF90	-2.97864	-0.643167	0.200335	-3.21045	0.00132525	Middle temporal gyrus InN	region_broad_celltype	0.023609	-1	InN	MTG	protein_coding
AC011447.3	-0.908524	-0.446392	0.112963	-3.95166	7.76096e-05	Middle temporal gyrus InN	region_broad_celltype	0.00423399	-1	InN	MTG	lncRNA
AC010300.1	-2.84114	-0.537561	0.180457	-2.97888	0.002893	Middle temporal gyrus InN	region_broad_celltype	0.0363002	-1	InN	MTG	lncRNA
AC006504.7	-2.95639	-0.699983	0.201568	-3.47269	0.000515262	Middle temporal gyrus InN	region_broad_celltype	0.0137241	-1	InN	MTG	lncRNA
ZNF599	-1.91373	-0.32617	0.107634	-3.03037	0.00244251	Middle temporal gyrus InN	region_broad_celltype	0.0331409	-1	InN	MTG	protein_coding
FXYD7	-0.6628	-0.553341	0.0823964	-6.71559	1.87309e-11	Middle temporal gyrus InN	region_broad_celltype	3.25159e-08	-1	InN	MTG	protein_coding
ARHGAP33	-1.17276	-0.263431	0.0797787	-3.30202	0.000959897	Middle temporal gyrus InN	region_broad_celltype	0.0196381	-1	InN	MTG	protein_coding
APLP1	-0.47848	-0.26798	0.0943987	-2.83881	0.0045282	Middle temporal gyrus InN	region_broad_celltype	0.0460768	-1	InN	MTG	protein_coding
AC002116.2	-1.83947	-0.377808	0.100957	-3.74226	0.000182375	Middle temporal gyrus InN	region_broad_celltype	0.00728215	-1	InN	MTG	lncRNA
ZNF565	-0.0107277	-0.16981	0.0444905	-3.81677	0.000135208	Middle temporal gyrus InN	region_broad_celltype	0.00600797	-1	InN	MTG	protein_coding
ZNF529	0.266449	-0.144703	0.0460453	-3.14261	0.00167446	Middle temporal gyrus InN	region_broad_celltype	0.026955	-1	InN	MTG	protein_coding
ZNF461	-0.448183	-0.209663	0.0598729	-3.50181	0.000462108	Middle temporal gyrus InN	region_broad_celltype	0.0128918	-1	InN	MTG	protein_coding
AC010632.1	-1.07364	-0.379194	0.122454	-3.09661	0.00195745	Middle temporal gyrus InN	region_broad_celltype	0.029349	-1	InN	MTG	lncRNA
ZNF585A	-0.279685	-0.223336	0.0675025	-3.30857	0.000937747	Middle temporal gyrus InN	region_broad_celltype	0.0193847	-1	InN	MTG	protein_coding
ZNF571	-0.668219	-0.22136	0.0638349	-3.4677	0.000524931	Middle temporal gyrus InN	region_broad_celltype	0.0138693	-1	InN	MTG	protein_coding
PSMD8	-1.10474	-0.273643	0.0841677	-3.25117	0.00114932	Middle temporal gyrus InN	region_broad_celltype	0.0217405	-1	InN	MTG	protein_coding
RYR1	-0.453056	0.338443	0.0486213	6.9608	3.38344e-12	Middle temporal gyrus InN	region_broad_celltype	8.56071e-09	1	InN	MTG	protein_coding
PAF1	-2.03684	-0.315616	0.110943	-2.84485	0.00444325	Middle temporal gyrus InN	region_broad_celltype	0.0455717	-1	InN	MTG	protein_coding
ZNF780A	-1.04145	-0.216876	0.0683948	-3.17094	0.00151944	Middle temporal gyrus InN	region_broad_celltype	0.0254975	-1	InN	MTG	protein_coding
LTBP4	-0.817019	-0.191423	0.0586679	-3.26282	0.0011031	Middle temporal gyrus InN	region_broad_celltype	0.0212558	-1	InN	MTG	protein_coding
SNRPA	-2.13771	-0.386665	0.117084	-3.30245	0.000958425	Middle temporal gyrus InN	region_broad_celltype	0.0196236	-1	InN	MTG	protein_coding
POU2F2	-0.383029	-0.194879	0.0493947	-3.94536	7.96814e-05	Middle temporal gyrus InN	region_broad_celltype	0.0042979	-1	InN	MTG	protein_coding
TMEM145	-0.242019	-0.267164	0.0581188	-4.59686	4.28902e-06	Middle temporal gyrus InN	region_broad_celltype	0.000595322	-1	InN	MTG	protein_coding
PSG11	-3.55091	-0.814648	0.216488	-3.76302	0.000167873	Middle temporal gyrus InN	region_broad_celltype	0.00689731	-1	InN	MTG	protein_coding
ZNF283	-0.434677	-0.176622	0.052601	-3.35776	0.00078577	Middle temporal gyrus InN	region_broad_celltype	0.0174849	-1	InN	MTG	protein_coding
ZNF223	-1.39364	-0.226561	0.0808972	-2.8006	0.00510073	Middle temporal gyrus InN	region_broad_celltype	0.0491774	-1	InN	MTG	protein_coding
TRAPPC6A	-2.06936	-0.427987	0.129728	-3.2991	0.000969947	Middle temporal gyrus InN	region_broad_celltype	0.0197727	-1	InN	MTG	protein_coding
DMWD	-0.686927	-0.194189	0.0558848	-3.47481	0.000511221	Middle temporal gyrus InN	region_broad_celltype	0.0136816	-1	InN	MTG	protein_coding
IGFL2-AS1	-2.63137	-0.53959	0.159674	-3.37931	0.00072667	Middle temporal gyrus InN	region_broad_celltype	0.0167195	-1	InN	MTG	lncRNA
DACT3	-0.680136	-0.204442	0.0614283	-3.32814	0.000874291	Middle temporal gyrus InN	region_broad_celltype	0.018626	-1	InN	MTG	protein_coding
TMEM160	-1.28124	-0.443182	0.147997	-2.99454	0.00274858	Middle temporal gyrus InN	region_broad_celltype	0.0353495	-1	InN	MTG	protein_coding
SAE1	-0.0350781	-0.202894	0.0476473	-4.25825	2.06032e-05	Middle temporal gyrus InN	region_broad_celltype	0.0017725	-1	InN	MTG	protein_coding
SELENOW	-0.209555	-0.380512	0.107649	-3.53473	0.000408188	Middle temporal gyrus InN	region_broad_celltype	0.0119466	-1	InN	MTG	protein_coding
PLA2G4C	0.389498	-0.253505	0.0698601	-3.62876	0.000284787	Middle temporal gyrus InN	region_broad_celltype	0.00959912	-1	InN	MTG	protein_coding
LIG1	-1.01121	-0.250966	0.0702229	-3.57385	0.000351776	Middle temporal gyrus InN	region_broad_celltype	0.0109222	-1	InN	MTG	protein_coding
AC011466.1	-2.66967	-0.769982	0.203139	-3.79042	0.000150394	Middle temporal gyrus InN	region_broad_celltype	0.00643007	-1	InN	MTG	lncRNA
GRWD1	-2.12148	-0.34538	0.114245	-3.02315	0.00250157	Middle temporal gyrus InN	region_broad_celltype	0.0335645	-1	InN	MTG	protein_coding
AC022154.1	-2.62367	-0.523156	0.158117	-3.30867	0.000937397	Middle temporal gyrus InN	region_broad_celltype	0.0193806	-1	InN	MTG	lncRNA
PPFIA3	-0.345379	-0.215446	0.0468498	-4.59865	4.25241e-06	Middle temporal gyrus InN	region_broad_celltype	0.000592364	-1	InN	MTG	protein_coding
CD37	-3.80244	-0.962305	0.326303	-2.94912	0.00318685	Middle temporal gyrus InN	region_broad_celltype	0.0381957	-1	InN	MTG	protein_coding
RPL13A	-0.185487	-0.295632	0.102353	-2.88836	0.00387262	Middle temporal gyrus InN	region_broad_celltype	0.0423877	-1	InN	MTG	protein_coding
FAM71E1	-3.10082	-0.70063	0.246827	-2.83854	0.00453199	Middle temporal gyrus InN	region_broad_celltype	0.0461007	-1	InN	MTG	protein_coding
LRRC4B	0.364374	-0.107907	0.0349078	-3.0912	0.00199347	Middle temporal gyrus InN	region_broad_celltype	0.0296558	-1	InN	MTG	protein_coding
CLEC11A	-2.4898	-0.459568	0.133604	-3.43976	0.000582221	Middle temporal gyrus InN	region_broad_celltype	0.0147595	-1	InN	MTG	protein_coding
ZNF649	-0.930477	-0.2652	0.0641966	-4.13106	3.61095e-05	Middle temporal gyrus InN	region_broad_celltype	0.00257433	-1	InN	MTG	protein_coding
TNNT1	-3.13644	-0.880286	0.238623	-3.68902	0.000225122	Middle temporal gyrus InN	region_broad_celltype	0.0083284	-1	InN	MTG	protein_coding
TMEM238	-2.96629	-0.623009	0.197228	-3.15883	0.00158406	Middle temporal gyrus InN	region_broad_celltype	0.0260711	-1	InN	MTG	protein_coding
SHISA7	-0.453954	-0.165534	0.0495092	-3.34351	0.00082727	Middle temporal gyrus InN	region_broad_celltype	0.0180078	-1	InN	MTG	protein_coding
ISOC2	-2.04517	-0.415367	0.123181	-3.37201	0.000746211	Middle temporal gyrus InN	region_broad_celltype	0.0169688	-1	InN	MTG	protein_coding
ZNF667	0.0272328	-0.118866	0.0397112	-2.99325	0.0027602	Middle temporal gyrus InN	region_broad_celltype	0.0354465	-1	InN	MTG	protein_coding
ZFP28	-1.17309	-0.22788	0.072361	-3.14921	0.00163713	Middle temporal gyrus InN	region_broad_celltype	0.0265825	-1	InN	MTG	protein_coding
ZNF419	-1.38972	-0.359865	0.1067	-3.37267	0.000744439	Middle temporal gyrus InN	region_broad_celltype	0.0169461	-1	InN	MTG	protein_coding
ZNF551	-0.771203	-0.214685	0.0693509	-3.09563	0.00196393	Middle temporal gyrus InN	region_broad_celltype	0.0294108	-1	InN	MTG	protein_coding
ZNF418	-1.11791	-0.321859	0.072529	-4.43765	9.09448e-06	Middle temporal gyrus InN	region_broad_celltype	0.00100648	-1	InN	MTG	protein_coding
ZNF606	-0.845823	-0.200534	0.0645141	-3.10837	0.00188121	Middle temporal gyrus InN	region_broad_celltype	0.0286902	-1	InN	MTG	protein_coding
AC008969.1	-0.0951807	-0.314214	0.10286	-3.05478	0.00225228	Middle temporal gyrus InN	region_broad_celltype	0.0317204	-1	InN	MTG	lncRNA
ZNF329	-0.715438	-0.172795	0.0572143	-3.02013	0.00252667	Middle temporal gyrus InN	region_broad_celltype	0.033744	-1	InN	MTG	protein_coding
AC010642.2	-1.26655	-0.237816	0.0743585	-3.19823	0.00138274	Middle temporal gyrus InN	region_broad_celltype	0.0241804	-1	InN	MTG	lncRNA
ZNF446	-2.01504	-0.356934	0.127847	-2.79188	0.00524022	Middle temporal gyrus InN	region_broad_celltype	0.049839	-1	InN	MTG	protein_coding
SDCBP2	-1.95586	-0.29258	0.101728	-2.8761	0.00402624	Middle temporal gyrus InN	region_broad_celltype	0.0433276	-1	InN	MTG	protein_coding
EBF4	-0.593038	-0.173612	0.0563291	-3.08209	0.00205549	Middle temporal gyrus InN	region_broad_celltype	0.0301821	-1	InN	MTG	protein_coding
MRPS26	-1.1209	-0.258652	0.0926106	-2.79289	0.00522389	Middle temporal gyrus InN	region_broad_celltype	0.049759	-1	InN	MTG	protein_coding
C20orf27	-1.50971	-0.382166	0.101045	-3.78216	0.000155476	Middle temporal gyrus InN	region_broad_celltype	0.00656424	-1	InN	MTG	protein_coding
AP5S1	-1.91811	-0.367953	0.114334	-3.21824	0.00128979	Middle temporal gyrus InN	region_broad_celltype	0.0232607	-1	InN	MTG	protein_coding
GPCPD1	-0.124283	-0.257873	0.0840859	-3.06678	0.00216374	Middle temporal gyrus InN	region_broad_celltype	0.0310655	-1	InN	MTG	protein_coding
CHGB	-0.273276	-0.250644	0.0662686	-3.78225	0.000155416	Middle temporal gyrus InN	region_broad_celltype	0.00656243	-1	InN	MTG	protein_coding
AL035448.1	-2.63215	-0.540861	0.155712	-3.47347	0.000513766	Middle temporal gyrus InN	region_broad_celltype	0.0137069	-1	InN	MTG	lncRNA
MACROD2-AS1	-1.14182	-0.537685	0.152748	-3.52007	0.000431427	Middle temporal gyrus InN	region_broad_celltype	0.0123512	-1	InN	MTG	lncRNA
SMIM26	-1.7708	-0.423924	0.141124	-3.00392	0.00266529	Middle temporal gyrus InN	region_broad_celltype	0.0347513	-1	InN	MTG	protein_coding
APMAP	-0.361094	-0.15365	0.0477335	-3.2189	0.00128682	Middle temporal gyrus InN	region_broad_celltype	0.0232345	-1	InN	MTG	protein_coding
AL035252.2	-2.74001	-0.620996	0.199577	-3.11156	0.00186101	Middle temporal gyrus InN	region_broad_celltype	0.0285348	-1	InN	MTG	lncRNA
ZNF337-AS1	-0.259266	-0.208605	0.0743377	-2.80618	0.00501333	Middle temporal gyrus InN	region_broad_celltype	0.048705	-1	InN	MTG	lncRNA
DYNLRB1	-1.18106	-0.422051	0.127406	-3.31264	0.000924211	Middle temporal gyrus InN	region_broad_celltype	0.0192219	-1	InN	MTG	protein_coding
GGT7	0.566716	-0.166492	0.033922	-4.90809	9.19694e-07	Middle temporal gyrus InN	region_broad_celltype	0.000196267	-1	InN	MTG	protein_coding
GSS	-0.808544	-0.272538	0.0607703	-4.48472	7.3011e-06	Middle temporal gyrus InN	region_broad_celltype	0.000861701	-1	InN	MTG	protein_coding
ERGIC3	-0.864025	-0.180113	0.0616285	-2.92257	0.00347159	Middle temporal gyrus InN	region_broad_celltype	0.0399779	-1	InN	MTG	protein_coding
CPNE1	-0.0071886	-0.123217	0.0402773	-3.05921	0.00221919	Middle temporal gyrus InN	region_broad_celltype	0.0314727	-1	InN	MTG	protein_coding
ROMO1	-3.12437	-0.679037	0.199341	-3.40642	0.000658214	Middle temporal gyrus InN	region_broad_celltype	0.0158105	-1	InN	MTG	protein_coding
GDAP1L1	-0.00381032	-0.119004	0.0410422	-2.89956	0.00373688	Middle temporal gyrus InN	region_broad_celltype	0.0416097	-1	InN	MTG	protein_coding
DBNDD2	-1.56527	-0.447312	0.130821	-3.41926	0.000627923	Middle temporal gyrus InN	region_broad_celltype	0.0153933	-1	InN	MTG	protein_coding
PLTP	-2.69549	-0.689365	0.166892	-4.13061	3.61794e-05	Middle temporal gyrus InN	region_broad_celltype	0.00257619	-1	InN	MTG	protein_coding
PCIF1	-1.69771	-0.317355	0.0956894	-3.31651	0.000911502	Middle temporal gyrus InN	region_broad_celltype	0.0190734	-1	InN	MTG	protein_coding
RIPOR3	-2.33949	-0.606296	0.173455	-3.49541	0.000473342	Middle temporal gyrus InN	region_broad_celltype	0.013054	-1	InN	MTG	protein_coding
AL133335.1	-2.66766	-0.556862	0.198017	-2.8122	0.00492039	Middle temporal gyrus InN	region_broad_celltype	0.0482153	-1	InN	MTG	lncRNA
RTF2	-0.460755	-0.174366	0.0549087	-3.17557	0.00149545	Middle temporal gyrus InN	region_broad_celltype	0.0252818	-1	InN	MTG	protein_coding
APCDD1L-DT	-2.12672	-0.443542	0.150019	-2.95658	0.00311072	Middle temporal gyrus InN	region_broad_celltype	0.037752	-1	InN	MTG	lncRNA
ATP5F1E	-0.686252	-0.407038	0.112659	-3.61301	0.000302662	Middle temporal gyrus InN	region_broad_celltype	0.00995881	-1	InN	MTG	protein_coding
PSMA7	-0.722533	-0.335259	0.113258	-2.96012	0.00307515	Middle temporal gyrus InN	region_broad_celltype	0.0375167	-1	InN	MTG	protein_coding
LAMA5	-0.867006	-0.274765	0.0627281	-4.38025	1.18542e-05	Middle temporal gyrus InN	region_broad_celltype	0.00120731	-1	InN	MTG	protein_coding
LINC01749	-3.31264	-0.78368	0.229246	-3.41852	0.000629631	Middle temporal gyrus InN	region_broad_celltype	0.015413	-1	InN	MTG	lncRNA
CHRNA4	-1.10529	-0.365084	0.0981285	-3.72047	0.000198853	Middle temporal gyrus InN	region_broad_celltype	0.00770483	-1	InN	MTG	protein_coding
TPD52L2	-0.143689	-0.185765	0.0496305	-3.74295	0.000181871	Middle temporal gyrus InN	region_broad_celltype	0.00727328	-1	InN	MTG	protein_coding
TCEA2	-1.13929	-0.307877	0.0944816	-3.25859	0.00111966	Middle temporal gyrus InN	region_broad_celltype	0.0214299	-1	InN	MTG	protein_coding
LIPI	-1.0157	-0.537753	0.147705	-3.64072	0.000271879	Middle temporal gyrus InN	region_broad_celltype	0.0093372	-1	InN	MTG	protein_coding
CXADR	0.0581146	-0.213749	0.0590593	-3.61923	0.00029548	Middle temporal gyrus InN	region_broad_celltype	0.00982355	-1	InN	MTG	protein_coding
LINC01687	-2.30168	-1.1139	0.314446	-3.54242	0.000396481	Middle temporal gyrus InN	region_broad_celltype	0.0117316	-1	InN	MTG	lncRNA
MIR155HG	-2.11202	-0.616657	0.182906	-3.37145	0.000747748	Middle temporal gyrus InN	region_broad_celltype	0.0169894	-1	InN	MTG	lncRNA
AP000248.1	-1.90935	-0.640523	0.207328	-3.08941	0.00200553	Middle temporal gyrus InN	region_broad_celltype	0.0297711	-1	InN	MTG	lncRNA
URB1-AS1	-3.45451	-0.709975	0.204204	-3.4768	0.000507444	Middle temporal gyrus InN	region_broad_celltype	0.0136194	-1	InN	MTG	lncRNA
IFNGR2	0.176398	-0.195064	0.064076	-3.04427	0.00233247	Middle temporal gyrus InN	region_broad_celltype	0.0322767	-1	InN	MTG	protein_coding
CLIC6	-3.235	-0.892123	0.309528	-2.88221	0.00394898	Middle temporal gyrus InN	region_broad_celltype	0.0428392	-1	InN	MTG	protein_coding
PCP4	-1.36175	-0.353525	0.0735676	-4.80544	1.5441e-06	Middle temporal gyrus InN	region_broad_celltype	0.000288766	-1	InN	MTG	protein_coding
RRP1B	-0.336777	-0.132991	0.0470927	-2.82402	0.00474252	Middle temporal gyrus InN	region_broad_celltype	0.0472139	-1	InN	MTG	protein_coding
PDXK	0.432753	-0.129694	0.0417077	-3.1096	0.00187341	Middle temporal gyrus InN	region_broad_celltype	0.0286265	-1	InN	MTG	protein_coding
PFKL	-0.879942	-0.278402	0.061253	-4.54512	5.49039e-06	Middle temporal gyrus InN	region_broad_celltype	0.000705183	-1	InN	MTG	protein_coding
MCM3AP	0.101636	-0.160673	0.0479681	-3.34959	0.00080931	Middle temporal gyrus InN	region_broad_celltype	0.0177808	-1	InN	MTG	protein_coding
PCNT	0.562552	0.113465	0.0326077	3.47969	0.000501989	Middle temporal gyrus InN	region_broad_celltype	0.0135308	1	InN	MTG	protein_coding
AC000068.1	-3.55096	-0.796226	0.270656	-2.94184	0.00326272	Middle temporal gyrus InN	region_broad_celltype	0.038671	-1	InN	MTG	lncRNA
COMT	-0.277541	-0.218908	0.0674889	-3.24361	0.00118027	Middle temporal gyrus InN	region_broad_celltype	0.0220843	-1	InN	MTG	protein_coding
ZDHHC8	-1.31134	-0.2181	0.0737646	-2.9567	0.00310946	Middle temporal gyrus InN	region_broad_celltype	0.0377426	-1	InN	MTG	protein_coding
SCARF2	-1.75349	-0.338227	0.0942027	-3.59042	0.000330147	Middle temporal gyrus InN	region_broad_celltype	0.0104937	-1	InN	MTG	protein_coding
P2RX6	-1.74558	-0.325825	0.0934609	-3.48622	0.000489896	Middle temporal gyrus InN	region_broad_celltype	0.0133362	-1	InN	MTG	protein_coding
TMEM191C	-2.13623	-0.366459	0.128265	-2.85706	0.0042759	Middle temporal gyrus InN	region_broad_celltype	0.0446623	-1	InN	MTG	protein_coding
TOP3B	-1.92127	-0.316385	0.106248	-2.97779	0.00290337	Middle temporal gyrus InN	region_broad_celltype	0.0363713	-1	InN	MTG	protein_coding
GNAZ	-0.531144	-0.236409	0.0789457	-2.99458	0.00274826	Middle temporal gyrus InN	region_broad_celltype	0.0353478	-1	InN	MTG	protein_coding
AL022323.4	-2.27257	-0.555209	0.15283	-3.63285	0.000280313	Middle temporal gyrus InN	region_broad_celltype	0.00951255	-1	InN	MTG	lncRNA
ASPHD2	-1.36971	-0.237516	0.078037	-3.04363	0.00233743	Middle temporal gyrus InN	region_broad_celltype	0.0323116	-1	InN	MTG	protein_coding
MN1	-0.672916	-0.303515	0.103391	-2.93561	0.00332896	Middle temporal gyrus InN	region_broad_celltype	0.0391035	-1	InN	MTG	protein_coding
AC003681.1	-1.0419	-0.441222	0.150387	-2.9339	0.00334729	Middle temporal gyrus InN	region_broad_celltype	0.0392177	-1	InN	MTG	lncRNA
MTFP1	-3.18644	-0.595656	0.207536	-2.87013	0.00410305	Middle temporal gyrus InN	region_broad_celltype	0.0437259	-1	InN	MTG	protein_coding
SELENOM	-1.36454	-0.566938	0.190904	-2.96976	0.00298035	Middle temporal gyrus InN	region_broad_celltype	0.036882	-1	InN	MTG	protein_coding
PIK3IP1-AS1	-2.22373	-0.353888	0.120639	-2.93345	0.00335223	Middle temporal gyrus InN	region_broad_celltype	0.0392542	-1	InN	MTG	lncRNA
PATZ1	-1.5669	-0.315194	0.0893559	-3.5274	0.000419664	Middle temporal gyrus InN	region_broad_celltype	0.0121302	-1	InN	MTG	protein_coding
LARGE1	1.39213	-0.0550707	0.0126057	-4.36872	1.24978e-05	Middle temporal gyrus InN	region_broad_celltype	0.00125372	-1	InN	MTG	protein_coding
LARGE-AS1	-0.878698	-0.532764	0.14431	-3.6918	0.000222672	Middle temporal gyrus InN	region_broad_celltype	0.00827576	-1	InN	MTG	lncRNA
RASD2	-1.07629	-0.489951	0.142689	-3.43369	0.00059543	Middle temporal gyrus InN	region_broad_celltype	0.0149531	-1	InN	MTG	protein_coding
FOXRED2	-1.05805	-0.269555	0.0910143	-2.96168	0.00305965	Middle temporal gyrus InN	region_broad_celltype	0.037416	-1	InN	MTG	protein_coding
KCTD17	-1.69401	-0.388711	0.113439	-3.42659	0.000611207	Middle temporal gyrus InN	region_broad_celltype	0.0151575	-1	InN	MTG	protein_coding
GGA1	-0.709062	-0.345676	0.0809219	-4.27173	1.93963e-05	Middle temporal gyrus InN	region_broad_celltype	0.00170472	-1	InN	MTG	protein_coding
SGSM3	-0.480175	-0.20967	0.0543823	-3.85548	0.000115504	Middle temporal gyrus InN	region_broad_celltype	0.00544405	-1	InN	MTG	protein_coding
AL022238.2	-1.51514	-0.466763	0.15949	-2.92661	0.00342683	Middle temporal gyrus InN	region_broad_celltype	0.0397157	-1	InN	MTG	lncRNA
RBX1	0.0801956	-0.165823	0.0557054	-2.97678	0.0029129	Middle temporal gyrus InN	region_broad_celltype	0.0364353	-1	InN	MTG	protein_coding
CSDC2	-1.40306	-0.358651	0.0980782	-3.65679	0.000255395	Middle temporal gyrus InN	region_broad_celltype	0.00897926	-1	InN	MTG	protein_coding
SERHL2	-1.64056	-0.376664	0.0926296	-4.06634	4.77564e-05	Middle temporal gyrus InN	region_broad_celltype	0.00308585	-1	InN	MTG	protein_coding
Z95331.1	-0.948829	-0.186133	0.0632488	-2.94287	0.00325189	Middle temporal gyrus InN	region_broad_celltype	0.0386109	-1	InN	MTG	lncRNA
WNT7B	-2.60217	-0.665672	0.206228	-3.22784	0.00124729	Middle temporal gyrus InN	region_broad_celltype	0.0228188	-1	InN	MTG	protein_coding
PPARA	-0.742897	0.251426	0.0809279	3.10679	0.00189132	Middle temporal gyrus InN	region_broad_celltype	0.0287832	1	InN	MTG	protein_coding
TRMU	-0.360475	-0.133768	0.0475347	-2.81411	0.00489128	Middle temporal gyrus InN	region_broad_celltype	0.0480681	-1	InN	MTG	protein_coding
DENND6B	-0.678936	-0.193639	0.0545774	-3.54796	0.000388221	Middle temporal gyrus InN	region_broad_celltype	0.0115884	-1	InN	MTG	protein_coding
MXRA5	-3.46162	-0.967979	0.26691	-3.62661	0.000287167	Middle temporal gyrus InN	region_broad_celltype	0.00964927	-1	InN	MTG	protein_coding
NLGN4X	1.12953	-0.0671273	0.0197553	-3.39793	0.00067897	Middle temporal gyrus InN	region_broad_celltype	0.0160956	-1	InN	MTG	protein_coding
AL121578.3	-0.139972	-0.29312	0.0694031	-4.22345	2.40593e-05	Middle temporal gyrus InN	region_broad_celltype	0.00196255	-1	InN	MTG	lncRNA
SYTL5	0.457283	-0.229387	0.0761865	-3.01087	0.00260503	Middle temporal gyrus InN	region_broad_celltype	0.0343185	-1	InN	MTG	protein_coding
ATP6AP2	0.076804	-0.226513	0.0770919	-2.93822	0.00330101	Middle temporal gyrus InN	region_broad_celltype	0.0389099	-1	InN	MTG	protein_coding
TRO	-0.36379	-0.200283	0.0668357	-2.99665	0.00272961	Middle temporal gyrus InN	region_broad_celltype	0.0352132	-1	InN	MTG	protein_coding
AL050309.1	0.0441943	-0.222709	0.0655585	-3.3971	0.000681031	Middle temporal gyrus InN	region_broad_celltype	0.0161237	-1	InN	MTG	lncRNA
RPL36A	-1.2109	-0.337083	0.117262	-2.87463	0.00404507	Middle temporal gyrus InN	region_broad_celltype	0.043425	-1	InN	MTG	protein_coding
NRK	-2.72605	-0.832393	0.206283	-4.0352	5.45552e-05	Middle temporal gyrus InN	region_broad_celltype	0.00336777	-1	InN	MTG	protein_coding
FRMPD3-AS1	-2.20985	-0.596707	0.140528	-4.24617	2.17452e-05	Middle temporal gyrus InN	region_broad_celltype	0.00183523	-1	InN	MTG	lncRNA
FRMPD3	-0.0437472	-0.17839	0.0596348	-2.99137	0.00277727	Middle temporal gyrus InN	region_broad_celltype	0.0355532	-1	InN	MTG	protein_coding
PLS3	0.241011	-0.213745	0.0631985	-3.38212	0.000719288	Middle temporal gyrus InN	region_broad_celltype	0.0166372	-1	InN	MTG	protein_coding
ARHGAP36	-3.30502	-0.841926	0.291915	-2.88414	0.00392479	Middle temporal gyrus InN	region_broad_celltype	0.0426934	-1	InN	MTG	protein_coding
PDZD4	-1.0493	-0.201739	0.0650097	-3.10322	0.00191427	Middle temporal gyrus InN	region_broad_celltype	0.0289856	-1	InN	MTG	protein_coding
NAA10	-1.33433	-0.348566	0.101684	-3.42795	0.000608164	Middle temporal gyrus InN	region_broad_celltype	0.0151169	-1	InN	MTG	protein_coding
LAGE3	-2.45965	-0.525209	0.183778	-2.85785	0.00426529	Middle temporal gyrus InN	region_broad_celltype	0.0446068	-1	InN	MTG	protein_coding
AC240274.1	-0.844205	-0.612349	0.141531	-4.32659	1.51435e-05	Middle temporal gyrus InN	region_broad_celltype	0.00143755	-1	InN	MTG	protein_coding
NBPF1	0.245107	-0.308306	0.0776863	-3.9686	7.22961e-05	Putamen InN	region_broad_celltype	0.00403673	-1	InN	PUT	protein_coding
EIF4G3	1.43063	-0.0436986	0.0128288	-3.40628	0.000658538	Putamen InN	region_broad_celltype	0.0158144	-1	InN	PUT	protein_coding
RHCE	-3.18563	1.08882	0.271638	4.00834	6.11467e-05	Putamen InN	region_broad_celltype	0.00363099	1	InN	PUT	protein_coding
RIMKLA	0.313667	-0.217573	0.0731521	-2.97425	0.00293701	Putamen InN	region_broad_celltype	0.0365933	-1	InN	PUT	protein_coding
SERBP1	0.179329	-0.299692	0.105065	-2.85245	0.0043383	Putamen InN	region_broad_celltype	0.0449622	-1	InN	PUT	protein_coding
LRRIQ3	-1.13931	-0.807559	0.287226	-2.81158	0.00492993	Putamen InN	region_broad_celltype	0.0482659	-1	InN	PUT	protein_coding
ADGRL2	0.628908	-0.182055	0.0621712	-2.92828	0.00340843	Putamen InN	region_broad_celltype	0.0396067	-1	InN	PUT	protein_coding
CYB561D1	-0.610431	-0.543145	0.142909	-3.80063	0.000144326	Putamen InN	region_broad_celltype	0.00627562	-1	InN	PUT	protein_coding
SYT6	0.0888666	-0.358309	0.0968606	-3.69922	0.000216263	Putamen InN	region_broad_celltype	0.00813124	-1	InN	PUT	protein_coding
SRGAP2C	0.872758	-0.16478	0.056743	-2.90396	0.00368471	Putamen InN	region_broad_celltype	0.0413072	-1	InN	PUT	protein_coding
APH1A	-2.09736	0.482259	0.158685	3.03909	0.00237293	Putamen InN	region_broad_celltype	0.0325895	1	InN	PUT	protein_coding
F11R	-1.45696	-0.888366	0.300748	-2.95385	0.00313833	Putamen InN	region_broad_celltype	0.0379242	-1	InN	PUT	protein_coding
NMNAT2	1.33806	-0.0500113	0.0174845	-2.86032	0.00423215	Putamen InN	region_broad_celltype	0.044432	-1	InN	PUT	protein_coding
ACBD3	0.216584	-0.231683	0.0785105	-2.95098	0.00316771	Putamen InN	region_broad_celltype	0.0380744	-1	InN	PUT	protein_coding
FMN2	1.34077	-0.0519696	0.0159892	-3.25028	0.00115289	Putamen InN	region_broad_celltype	0.0217803	-1	InN	PUT	protein_coding
MYT1L	1.5497	-0.0319998	0.00653869	-4.89391	9.88532e-07	Putamen InN	region_broad_celltype	0.000207638	-1	InN	PUT	protein_coding
HAAO	-1.64071	-0.820869	0.260507	-3.15104	0.00162688	Putamen InN	region_broad_celltype	0.026482	-1	InN	PUT	protein_coding
TCF7L1	-0.543981	-0.502005	0.149089	-3.36714	0.000759523	Putamen InN	region_broad_celltype	0.0171287	-1	InN	PUT	protein_coding
KIF5C	1.21706	-0.060088	0.0197676	-3.03972	0.00236795	Putamen InN	region_broad_celltype	0.0325461	-1	InN	PUT	protein_coding
AC009315.1	-2.22645	-0.880582	0.280758	-3.13645	0.00171007	Putamen InN	region_broad_celltype	0.0272921	-1	InN	PUT	lncRNA
ANKZF1	-0.703366	0.377728	0.125502	3.00973	0.0026148	Putamen InN	region_broad_celltype	0.0343922	1	InN	PUT	protein_coding
NGEF	-0.839262	-0.388873	0.133443	-2.91416	0.00356651	Putamen InN	region_broad_celltype	0.0405808	-1	InN	PUT	protein_coding
IL17RC	-2.77799	0.945699	0.292863	3.22915	0.0012416	Putamen InN	region_broad_celltype	0.0227557	1	InN	PUT	protein_coding
WDR48	0.40723	-0.215237	0.0697056	-3.0878	0.00201643	Putamen InN	region_broad_celltype	0.0298649	-1	InN	PUT	protein_coding
ABI3BP	-1.19627	-0.469476	0.165538	-2.83606	0.00456741	Putamen InN	region_broad_celltype	0.0462919	-1	InN	PUT	protein_coding
PARP14	-1.20586	-0.545257	0.171233	-3.18431	0.00145101	Putamen InN	region_broad_celltype	0.0248456	-1	InN	PUT	protein_coding
PCCB	0.297262	-0.225078	0.0749697	-3.00224	0.00267996	Putamen InN	region_broad_celltype	0.0348597	-1	InN	PUT	protein_coding
PLSCR1	-0.521248	0.297061	0.0902168	3.29274	0.000992149	Putamen InN	region_broad_celltype	0.0200124	1	InN	PUT	protein_coding
MRPL47	-0.812198	-0.465371	0.137344	-3.38837	0.000703105	Putamen InN	region_broad_celltype	0.0164085	-1	InN	PUT	protein_coding
USP13	0.587565	-0.190649	0.06493	-2.93622	0.00332235	Putamen InN	region_broad_celltype	0.0390616	-1	InN	PUT	protein_coding
AC098829.1	0.883516	-0.28239	0.0780741	-3.61695	0.000298095	Putamen InN	region_broad_celltype	0.00987317	-1	InN	PUT	lncRNA
AC131944.1	-2.9057	0.738734	0.232955	3.17115	0.00151837	Putamen InN	region_broad_celltype	0.0254874	1	InN	PUT	lncRNA
AC109361.1	-1.14363	-0.475408	0.167541	-2.83757	0.00454587	Putamen InN	region_broad_celltype	0.0461728	-1	InN	PUT	lncRNA
AC107223.1	1.10699	-0.134779	0.0312944	-4.3068	1.65631e-05	Putamen InN	region_broad_celltype	0.00153683	-1	InN	PUT	lncRNA
EXOC3	-0.548324	0.271176	0.0932521	2.90799	0.00363761	Putamen InN	region_broad_celltype	0.0410118	1	InN	PUT	protein_coding
KIF2A	0.880032	-0.160379	0.0551804	-2.90646	0.00365549	Putamen InN	region_broad_celltype	0.0411309	-1	InN	PUT	protein_coding
NLN	0.545584	-0.196603	0.0661557	-2.97182	0.00296037	Putamen InN	region_broad_celltype	0.0367438	-1	InN	PUT	protein_coding
MCTP1	1	-0.0959942	0.0328613	-2.92119	0.00348693	Putamen InN	region_broad_celltype	0.0400869	-1	InN	PUT	protein_coding
ELL2	0.378928	-0.211362	0.0700528	-3.01719	0.00255131	Putamen InN	region_broad_celltype	0.0339248	-1	InN	PUT	protein_coding
SPINK9	-2.0421	-0.794364	0.284499	-2.79215	0.00523587	Putamen InN	region_broad_celltype	0.0498131	-1	InN	PUT	protein_coding
CSNK1A1	1.03643	-0.0890928	0.0317203	-2.8087	0.00497415	Putamen InN	region_broad_celltype	0.0485001	-1	InN	PUT	protein_coding
AC139795.2	-2.77908	0.875199	0.222071	3.94108	8.11165e-05	Putamen InN	region_broad_celltype	0.00434287	1	InN	PUT	lncRNA
RIPOR2	1.20435	-0.130836	0.0347572	-3.76428	0.000167031	Putamen InN	region_broad_celltype	0.0068773	-1	InN	PUT	protein_coding
HLA-F	-2.60792	0.725188	0.238585	3.03954	0.00236938	Putamen InN	region_broad_celltype	0.032557	1	InN	PUT	protein_coding
AL445250.1	-0.528729	0.464666	0.157972	2.94145	0.00326679	Putamen InN	region_broad_celltype	0.0386904	1	InN	PUT	lncRNA
AL160262.1	-0.741676	-0.766193	0.170013	-4.50668	6.58502e-06	Putamen InN	region_broad_celltype	0.000804663	-1	InN	PUT	lncRNA
ELOVL4	0.481745	-0.187868	0.0665213	-2.82417	0.00474029	Putamen InN	region_broad_celltype	0.0472054	-1	InN	PUT	protein_coding
AL008730.1	-1.80171	-0.89736	0.277838	-3.22979	0.0012388	Putamen InN	region_broad_celltype	0.0227215	-1	InN	PUT	lncRNA
MTRF1L	-0.285413	-0.323097	0.0996737	-3.24155	0.00118882	Putamen InN	region_broad_celltype	0.0221908	-1	InN	PUT	protein_coding
SLC22A3	0.362632	-0.230435	0.0805801	-2.8597	0.00424044	Putamen InN	region_broad_celltype	0.0444671	-1	InN	PUT	protein_coding
PHF14	1.2278	-0.069682	0.0233563	-2.98343	0.00285038	Putamen InN	region_broad_celltype	0.0360151	-1	InN	PUT	protein_coding
AC003093.1	-0.752333	-0.440287	0.142892	-3.08125	0.00206134	Putamen InN	region_broad_celltype	0.0302338	-1	InN	PUT	lncRNA
PDE1C	1.43922	-0.0977454	0.0320227	-3.05238	0.00227033	Putamen InN	region_broad_celltype	0.0318357	-1	InN	PUT	protein_coding
POLM	-2.04463	0.664786	0.205543	3.23428	0.00121949	Putamen InN	region_broad_celltype	0.0225199	1	InN	PUT	protein_coding
ZNF107	-0.175057	-0.356508	0.0984048	-3.62287	0.00029135	Putamen InN	region_broad_celltype	0.00973221	-1	InN	PUT	protein_coding
AUTS2	1.68174	-0.0168893	0.00460102	-3.67078	0.000241808	Putamen InN	region_broad_celltype	0.00869157	-1	InN	PUT	protein_coding
HIP1	0.353595	-0.33332	0.0911471	-3.65695	0.000255236	Putamen InN	region_broad_celltype	0.00897596	-1	InN	PUT	protein_coding
AC021097.1	-2.63495	0.739127	0.263795	2.8019	0.00508031	Putamen InN	region_broad_celltype	0.0490531	1	InN	PUT	lncRNA
FAM66E	-0.780126	-1.09615	0.266847	-4.10779	3.99464e-05	Putamen InN	region_broad_celltype	0.00274479	-1	InN	PUT	lncRNA
C8orf34	0.618352	-0.204797	0.0645174	-3.1743	0.00150201	Putamen InN	region_broad_celltype	0.025329	-1	InN	PUT	protein_coding
STAU2	1.28611	-0.0773245	0.0176321	-4.38544	1.15751e-05	Putamen InN	region_broad_celltype	0.00118588	-1	InN	PUT	protein_coding
AC004083.1	1.00911	-0.196554	0.0547663	-3.58896	0.000332005	Putamen InN	region_broad_celltype	0.0105227	-1	InN	PUT	lncRNA
KANK1	-0.98496	0.401432	0.126397	3.17596	0.00149342	Putamen InN	region_broad_celltype	0.0252604	1	InN	PUT	protein_coding
ZDHHC21	1.24002	-0.071381	0.0239481	-2.98065	0.00287637	Putamen InN	region_broad_celltype	0.0361817	-1	InN	PUT	protein_coding
ANKRD18B	-0.381226	-0.438246	0.155491	-2.81847	0.00482528	Putamen InN	region_broad_celltype	0.0476797	-1	InN	PUT	protein_coding
LERFS	-0.376531	-0.7904	0.275816	-2.86568	0.00416121	Putamen InN	region_broad_celltype	0.0440615	-1	InN	PUT	lncRNA
GADD45G	-1.83523	-0.784646	0.27936	-2.80873	0.00497374	Putamen InN	region_broad_celltype	0.048498	-1	InN	PUT	protein_coding
HDHD3	-1.69419	0.503791	0.175629	2.8685	0.00412423	Putamen InN	region_broad_celltype	0.0438603	1	InN	PUT	protein_coding
IER5L	-1.54183	-0.765226	0.242984	-3.14929	0.00163668	Putamen InN	region_broad_celltype	0.0265788	-1	InN	PUT	protein_coding
LCNL1	-2.1527	0.625032	0.20253	3.08612	0.0020279	Putamen InN	region_broad_celltype	0.029962	1	InN	PUT	protein_coding
FRMD4A	1.73851	-0.0307393	0.00725725	-4.23567	2.2787e-05	Putamen InN	region_broad_celltype	0.0018891	-1	InN	PUT	protein_coding
LINC00839	-2.35231	0.709558	0.194533	3.64749	0.000264812	Putamen InN	region_broad_celltype	0.00918878	1	InN	PUT	lncRNA
AC013287.1	-0.274748	-0.271936	0.0902955	-3.01162	0.00259857	Putamen InN	region_broad_celltype	0.034289	-1	InN	PUT	lncRNA
NHLRC2	0.498669	-0.222629	0.0736508	-3.02277	0.00250473	Putamen InN	region_broad_celltype	0.0335805	-1	InN	PUT	protein_coding
KCNQ1OT1	1.19983	-0.117211	0.0368378	-3.18181	0.00146355	Putamen InN	region_broad_celltype	0.0249772	-1	InN	PUT	lncRNA
GDPD5	-0.232001	-0.39889	0.132505	-3.01038	0.0026092	Putamen InN	region_broad_celltype	0.0343516	-1	InN	PUT	protein_coding
THAP12	-0.219652	-0.273237	0.093381	-2.92604	0.00343304	Putamen InN	region_broad_celltype	0.0397555	-1	InN	PUT	protein_coding
HTR3A	-1.93183	0.532386	0.189485	2.80965	0.00495956	Putamen InN	region_broad_celltype	0.0484134	1	InN	PUT	protein_coding
DSCAML1	1.21104	-0.127435	0.0328081	-3.88426	0.000102644	Putamen InN	region_broad_celltype	0.00504765	-1	InN	PUT	protein_coding
AP001924.1	-1.79078	-0.606906	0.209134	-2.90199	0.00370797	Putamen InN	region_broad_celltype	0.041443	-1	InN	PUT	lncRNA
FAM234B	-0.248666	-0.293669	0.096211	-3.05234	0.00227064	Putamen InN	region_broad_celltype	0.0318373	-1	InN	PUT	protein_coding
GYS2	-1.21959	-0.76374	0.216632	-3.52551	0.000422664	Putamen InN	region_broad_celltype	0.0121832	-1	InN	PUT	protein_coding
AC010198.2	-1.03568	0.376517	0.114899	3.27695	0.00104936	Putamen InN	region_broad_celltype	0.0206347	1	InN	PUT	lncRNA
AC008124.1	-0.335757	-0.452912	0.107941	-4.19594	2.71745e-05	Putamen InN	region_broad_celltype	0.00213989	-1	InN	PUT	lncRNA
SRGAP1	0.425737	-0.315521	0.0802886	-3.92983	8.50057e-05	Putamen InN	region_broad_celltype	0.0044906	-1	InN	PUT	protein_coding
PAN3	0.950776	-0.0934399	0.0317976	-2.93859	0.00329713	Putamen InN	region_broad_celltype	0.0388949	-1	InN	PUT	protein_coding
FOXG1-AS1	0.0269028	-0.251797	0.0831643	-3.02771	0.00246415	Putamen InN	region_broad_celltype	0.033292	-1	InN	PUT	lncRNA
ARF6	-1.31942	-0.484937	0.161902	-2.99525	0.00274219	Putamen InN	region_broad_celltype	0.0353038	-1	InN	PUT	protein_coding
TSHR	-0.0034268	-0.511581	0.164562	-3.10874	0.0018789	Putamen InN	region_broad_celltype	0.0286807	-1	InN	PUT	protein_coding
AL049775.1	-0.962152	-0.553705	0.17218	-3.21584	0.00130061	Putamen InN	region_broad_celltype	0.0233649	-1	InN	PUT	lncRNA
EFCAB11	-0.27758	0.241408	0.0836112	2.88727	0.00388606	Putamen InN	region_broad_celltype	0.042488	1	InN	PUT	protein_coding
GSKIP	-0.396449	-0.404504	0.128046	-3.15905	0.00158286	Putamen InN	region_broad_celltype	0.026058	-1	InN	PUT	protein_coding
AHNAK2	-2.60145	0.739181	0.230667	3.20455	0.00135276	Putamen InN	region_broad_celltype	0.0238716	1	InN	PUT	protein_coding
GABRG3	1.49374	-0.0697474	0.0227324	-3.06819	0.0021536	Putamen InN	region_broad_celltype	0.030967	-1	InN	PUT	protein_coding
AC068724.3	-0.435122	0.246185	0.0871371	2.82526	0.00472424	Putamen InN	region_broad_celltype	0.0471228	1	InN	PUT	lncRNA
AC068722.1	-0.577917	-0.523883	0.135886	-3.85531	0.000115581	Putamen InN	region_broad_celltype	0.00544524	-1	InN	PUT	lncRNA
AC012405.1	-1.74409	-0.884984	0.239839	-3.68991	0.000224332	Putamen InN	region_broad_celltype	0.00831325	-1	InN	PUT	lncRNA
SEMA6D	0.470891	-0.229263	0.0675828	-3.39233	0.000693016	Putamen InN	region_broad_celltype	0.0162859	-1	InN	PUT	protein_coding
ALPK3	-0.0117155	-0.311552	0.105255	-2.95997	0.00307667	Putamen InN	region_broad_celltype	0.0375282	-1	InN	PUT	protein_coding
MIR9-3HG	0.658552	-0.219304	0.0653098	-3.3579	0.000785376	Putamen InN	region_broad_celltype	0.0174792	-1	InN	PUT	lncRNA
AC130650.2	-0.96989	-0.603887	0.146618	-4.11878	3.80888e-05	Putamen InN	region_broad_celltype	0.00266008	-1	InN	PUT	lncRNA
AC012645.1	-2.94855	0.796039	0.272643	2.91971	0.00350352	Putamen InN	region_broad_celltype	0.0401979	1	InN	PUT	lncRNA
NETO2	0.971491	-0.145598	0.0393893	-3.6964	0.000218678	Putamen InN	region_broad_celltype	0.00817596	-1	InN	PUT	protein_coding
LINC02136	-0.50523	-0.446302	0.14585	-3.06001	0.0022133	Putamen InN	region_broad_celltype	0.0314206	-1	InN	PUT	lncRNA
FAM157C	-3.55772	0.978437	0.266418	3.67257	0.000240127	Putamen InN	region_broad_celltype	0.00865523	1	InN	PUT	lncRNA
ASGR1	-1.73804	-0.887572	0.263883	-3.36351	0.000769581	Putamen InN	region_broad_celltype	0.0172668	-1	InN	PUT	protein_coding
SEZ6	0.271263	-0.26962	0.0847291	-3.18214	0.00146189	Putamen InN	region_broad_celltype	0.0249668	-1	InN	PUT	protein_coding
NF1	1.31547	-0.0443523	0.0135668	-3.26919	0.00107856	Putamen InN	region_broad_celltype	0.0209892	-1	InN	PUT	protein_coding
LINC02073	-3.32239	1.02993	0.329758	3.1233	0.00178836	Putamen InN	region_broad_celltype	0.027929	1	InN	PUT	lncRNA
TMEM235	-1.74327	-0.950264	0.308895	-3.07634	0.00209562	Putamen InN	region_broad_celltype	0.0305309	-1	InN	PUT	protein_coding
OGFOD3	-1.03359	0.443215	0.117498	3.7721	0.000161879	Putamen InN	region_broad_celltype	0.00674048	1	InN	PUT	protein_coding
TMEM200C	0.0761715	-0.329561	0.0892649	-3.69194	0.000222546	Putamen InN	region_broad_celltype	0.00827264	-1	InN	PUT	protein_coding
AP001099.1	-3.01344	0.814185	0.291375	2.79429	0.00520135	Putamen InN	region_broad_celltype	0.049653	1	InN	PUT	lncRNA
MAST3	-0.819099	-0.456112	0.139435	-3.27115	0.00107109	Putamen InN	region_broad_celltype	0.0209033	-1	InN	PUT	protein_coding
ZNF675	0.59187	-0.256816	0.0652523	-3.93574	8.29404e-05	Putamen InN	region_broad_celltype	0.00440998	-1	InN	PUT	protein_coding
TBCB	-0.581162	-0.508465	0.131714	-3.86037	0.000113216	Putamen InN	region_broad_celltype	0.00537619	-1	InN	PUT	protein_coding
ZNF585A	0.13729	-0.252104	0.0787098	-3.20295	0.00136028	Putamen InN	region_broad_celltype	0.0239381	-1	InN	PUT	protein_coding
ZNF233	-0.648199	-0.455178	0.131485	-3.46182	0.000536536	Putamen InN	region_broad_celltype	0.0140567	-1	InN	PUT	protein_coding
AC073548.2	-1.97464	-0.887784	0.314695	-2.8211	0.00478599	Putamen InN	region_broad_celltype	0.0474475	-1	InN	PUT	lncRNA
CA11	-0.480213	-0.393694	0.132381	-2.97394	0.00294001	Putamen InN	region_broad_celltype	0.0366166	-1	InN	PUT	protein_coding
ZNF83	0.179598	0.261876	0.0694075	3.77302	0.000161281	Putamen InN	region_broad_celltype	0.00672365	1	InN	PUT	protein_coding
ZNF331	0.0441885	0.20925	0.0697538	2.99984	0.0027012	Putamen InN	region_broad_celltype	0.0350042	1	InN	PUT	protein_coding
BMP2	-1.35072	-0.787446	0.230101	-3.42218	0.000621215	Putamen InN	region_broad_celltype	0.0153046	-1	InN	PUT	protein_coding
ZMYND8	0.889566	0.103936	0.0334901	3.10349	0.0019125	Putamen InN	region_broad_celltype	0.0289724	1	InN	PUT	protein_coding
KCNG1	-3.41007	1.07286	0.376837	2.84701	0.00441326	Putamen InN	region_broad_celltype	0.0453939	1	InN	PUT	protein_coding
ATP5F1E	-0.291448	-0.2726	0.0920734	-2.96068	0.00306958	Putamen InN	region_broad_celltype	0.0374843	-1	InN	PUT	protein_coding
IGSF5	-1.39859	-0.496206	0.174364	-2.84581	0.00442984	Putamen InN	region_broad_celltype	0.0454872	-1	InN	PUT	protein_coding
LRRC75B	-2.38074	0.70315	0.238318	2.95048	0.00317285	Putamen InN	region_broad_celltype	0.0381117	1	InN	PUT	protein_coding
MN1	0.125708	-0.238927	0.082991	-2.87895	0.00399003	Putamen InN	region_broad_celltype	0.0430949	-1	InN	PUT	protein_coding
ATXN10	1.09138	-0.100631	0.0263931	-3.81277	0.00013742	Putamen InN	region_broad_celltype	0.00607418	-1	InN	PUT	protein_coding
PHEX	-2.57216	0.658907	0.233776	2.81855	0.00482418	Putamen InN	region_broad_celltype	0.047674	1	InN	PUT	protein_coding
CFAP47	-2.76954	0.660392	0.225412	2.92971	0.00339277	Putamen InN	region_broad_celltype	0.039508	1	InN	PUT	protein_coding
CASK	1.13255	-0.0863958	0.0256533	-3.36782	0.000757638	Putamen InN	region_broad_celltype	0.0171106	-1	InN	PUT	protein_coding
SATL1	-0.625347	-0.369772	0.119913	-3.08367	0.00204467	Putamen InN	region_broad_celltype	0.0300921	-1	InN	PUT	protein_coding
SMIM10L2B	-0.903024	-0.39258	0.135351	-2.90047	0.00372605	Putamen InN	region_broad_celltype	0.041536	-1	InN	PUT	protein_coding
NOC2L	-1.48254	-0.233803	0.0736095	-3.17626	0.00149187	Entorhinal cortex InN	region_broad_celltype	0.0252449	-1	InN	EC	protein_coding
HES4	-1.47466	-0.284332	0.097782	-2.90781	0.00363965	Entorhinal cortex InN	region_broad_celltype	0.0410251	-1	InN	EC	protein_coding
B3GALT6	-2.13824	-0.551823	0.180095	-3.06406	0.00218355	Entorhinal cortex InN	region_broad_celltype	0.0312053	-1	InN	EC	protein_coding
CPTP	-2.64603	-0.429507	0.143181	-2.99976	0.00270196	Entorhinal cortex InN	region_broad_celltype	0.0350093	-1	InN	EC	protein_coding
ATAD3B	-1.49335	-0.211074	0.075623	-2.79113	0.0052524	Entorhinal cortex InN	region_broad_celltype	0.0498934	-1	InN	EC	protein_coding
AL645728.1	-2.97909	-0.528105	0.180125	-2.93187	0.00336923	Entorhinal cortex InN	region_broad_celltype	0.0393735	-1	InN	EC	lncRNA
SLC35E2B	-0.699897	-0.243267	0.0633154	-3.84214	0.000121964	Entorhinal cortex InN	region_broad_celltype	0.00562821	-1	InN	EC	protein_coding
NADK	-1.29746	-0.270149	0.0734003	-3.68048	0.000232793	Entorhinal cortex InN	region_broad_celltype	0.00850324	-1	InN	EC	protein_coding
GNB1	0.817783	-0.156451	0.0484748	-3.22747	0.00124888	Entorhinal cortex InN	region_broad_celltype	0.0228382	-1	InN	EC	protein_coding
CHD5	0.623296	-0.119929	0.0265978	-4.50899	6.51378e-06	Entorhinal cortex InN	region_broad_celltype	0.000797334	-1	InN	EC	protein_coding
RPL22	-0.276207	-0.214134	0.0764723	-2.80016	0.00510776	Entorhinal cortex InN	region_broad_celltype	0.0492086	-1	InN	EC	protein_coding
GPR153	-2.30162	-0.407269	0.118773	-3.42897	0.000605883	Entorhinal cortex InN	region_broad_celltype	0.0150893	-1	InN	EC	protein_coding
ACOT7	-0.0294177	-0.229803	0.0711052	-3.23188	0.00122978	Entorhinal cortex InN	region_broad_celltype	0.0226217	-1	InN	EC	protein_coding
NOL9	-0.552563	-0.15883	0.0560665	-2.83288	0.00461303	Entorhinal cortex InN	region_broad_celltype	0.0465035	-1	InN	EC	protein_coding
ZBTB48	-1.67016	-0.223502	0.0714942	-3.12616	0.00177108	Entorhinal cortex InN	region_broad_celltype	0.0277982	-1	InN	EC	protein_coding
DNAJC11	-0.17723	-0.103296	0.0361244	-2.85945	0.00424371	Entorhinal cortex InN	region_broad_celltype	0.0444821	-1	InN	EC	protein_coding
ERRFI1	-0.819179	-0.319614	0.0644387	-4.95997	7.05053e-07	Entorhinal cortex InN	region_broad_celltype	0.000160473	-1	InN	EC	protein_coding
SLC45A1	-1.50041	-0.240284	0.0751855	-3.19588	0.00139403	Entorhinal cortex InN	region_broad_celltype	0.0242846	-1	InN	EC	protein_coding
SLC25A33	-0.860251	-0.221689	0.0644804	-3.43808	0.000585862	Entorhinal cortex InN	region_broad_celltype	0.0148127	-1	InN	EC	protein_coding
CTNNBIP1	-0.564998	-0.164996	0.0514239	-3.20856	0.00133403	Entorhinal cortex InN	region_broad_celltype	0.0236951	-1	InN	EC	protein_coding
LZIC	-0.982745	-0.204548	0.0588828	-3.47381	0.000513128	Entorhinal cortex InN	region_broad_celltype	0.0137017	-1	InN	EC	protein_coding
KIF1B	1.25842	-0.0517916	0.0152719	-3.39129	0.000695649	Entorhinal cortex InN	region_broad_celltype	0.0163142	-1	InN	EC	protein_coding
PGD	-0.960242	-0.326735	0.0784127	-4.16686	3.08818e-05	Entorhinal cortex InN	region_broad_celltype	0.00232925	-1	InN	EC	protein_coding
DFFA	-1.0274	-0.170278	0.0530934	-3.20714	0.00134061	Entorhinal cortex InN	region_broad_celltype	0.023759	-1	InN	EC	protein_coding
UBIAD1	-1.51933	-0.239534	0.0739072	-3.24101	0.00119107	Entorhinal cortex InN	region_broad_celltype	0.0222027	-1	InN	EC	protein_coding
DISP3	-1.3371	-0.203079	0.0637975	-3.18318	0.00145666	Entorhinal cortex InN	region_broad_celltype	0.0249104	-1	InN	EC	protein_coding
PLEKHM2	-0.573542	-0.202309	0.0476412	-4.24652	2.17112e-05	Entorhinal cortex InN	region_broad_celltype	0.00183346	-1	InN	EC	protein_coding
AL049569.1	-0.802787	-0.250082	0.0831089	-3.00909	0.00262032	Entorhinal cortex InN	region_broad_celltype	0.0344376	-1	InN	EC	lncRNA
ATP13A2	-0.12049	-0.199513	0.0640671	-3.11413	0.00184485	Entorhinal cortex InN	region_broad_celltype	0.0283943	-1	InN	EC	protein_coding
SDHB	-0.513798	-0.18441	0.0611157	-3.0174	0.00254957	Entorhinal cortex InN	region_broad_celltype	0.0339134	-1	InN	EC	protein_coding
IFFO2	-1.21093	-0.273695	0.0676239	-4.04731	5.18099e-05	Entorhinal cortex InN	region_broad_celltype	0.00325698	-1	InN	EC	protein_coding
CAMK2N1	0.214678	-0.209774	0.0715746	-2.93084	0.0033805	Entorhinal cortex InN	region_broad_celltype	0.0394326	-1	InN	EC	protein_coding
EIF4G3	1.37572	-0.0408286	0.0139844	-2.91958	0.00350499	Entorhinal cortex InN	region_broad_celltype	0.0401979	-1	InN	EC	protein_coding
CDC42	0.364534	-0.219499	0.0703361	-3.12072	0.00180408	Entorhinal cortex InN	region_broad_celltype	0.0280522	-1	InN	EC	protein_coding
GALE	-2.05025	-0.304414	0.0875741	-3.47607	0.000508817	Entorhinal cortex InN	region_broad_celltype	0.0136407	-1	InN	EC	protein_coding
TMEM50A	-0.534666	-0.16784	0.0515658	-3.25488	0.00113442	Entorhinal cortex InN	region_broad_celltype	0.0215973	-1	InN	EC	protein_coding
AHDC1	-0.282621	-0.179873	0.0547833	-3.28335	0.00102582	Entorhinal cortex InN	region_broad_celltype	0.0203903	-1	InN	EC	protein_coding
SDC3	-0.944027	-0.447799	0.104778	-4.27377	1.92195e-05	Entorhinal cortex InN	region_broad_celltype	0.00169797	-1	InN	EC	protein_coding
FABP3	-1.74985	-0.336971	0.0987359	-3.41286	0.000642856	Entorhinal cortex InN	region_broad_celltype	0.0156094	-1	InN	EC	protein_coding
SERINC2	-3.41151	-1.06503	0.292757	-3.63794	0.000274826	Entorhinal cortex InN	region_broad_celltype	0.00939509	-1	InN	EC	protein_coding
ADGRB2	-1.138	-0.340324	0.0878198	-3.87525	0.000106516	Entorhinal cortex InN	region_broad_celltype	0.00516979	-1	InN	EC	protein_coding
ZBTB8B	-1.19951	-0.317652	0.105727	-3.00445	0.00266063	Entorhinal cortex InN	region_broad_celltype	0.034727	-1	InN	EC	protein_coding
HPCA	-2.02071	-0.257029	0.0908644	-2.82871	0.0046736	Entorhinal cortex InN	region_broad_celltype	0.0468596	-1	InN	EC	protein_coding
RNF19B	-1.29318	-0.332974	0.0631706	-5.27103	1.35663e-07	Entorhinal cortex InN	region_broad_celltype	4.55485e-05	-1	InN	EC	protein_coding
AGO1	0.0721764	-0.12504	0.0377563	-3.31176	0.000927098	Entorhinal cortex InN	region_broad_celltype	0.0192599	-1	InN	EC	protein_coding
EPHA10	-0.452604	-0.188909	0.0630177	-2.99771	0.00272019	Entorhinal cortex InN	region_broad_celltype	0.0351315	-1	InN	EC	protein_coding
SF3A3	-0.99738	-0.250351	0.0816883	-3.06471	0.00217879	Entorhinal cortex InN	region_broad_celltype	0.0311694	-1	InN	EC	protein_coding
MACF1	1.34866	-0.0318772	0.00668843	-4.76602	1.87904e-06	Entorhinal cortex InN	region_broad_celltype	0.00033079	-1	InN	EC	protein_coding
AL442071.1	-2.4373	-0.456717	0.159691	-2.86001	0.00423632	Entorhinal cortex InN	region_broad_celltype	0.044454	-1	InN	EC	lncRNA
RLF	0.498767	-0.107989	0.028064	-3.84795	0.000119112	Entorhinal cortex InN	region_broad_celltype	0.00553876	-1	InN	EC	protein_coding
AL050341.2	-2.3279	-0.493369	0.150019	-3.28871	0.00100648	Entorhinal cortex InN	region_broad_celltype	0.0201419	-1	InN	EC	lncRNA
ZNF684	-2.07626	-0.310915	0.0913277	-3.40439	0.000663109	Entorhinal cortex InN	region_broad_celltype	0.0158731	-1	InN	EC	protein_coding
SCMH1	1.08739	-0.0394432	0.0136814	-2.88299	0.00393924	Entorhinal cortex InN	region_broad_celltype	0.0427791	-1	InN	EC	protein_coding
RIMKLA	-0.195382	-0.174904	0.0595434	-2.93741	0.00330962	Entorhinal cortex InN	region_broad_celltype	0.038971	-1	InN	EC	protein_coding
PPCS	-1.77048	-0.386167	0.116943	-3.30219	0.000959328	Entorhinal cortex InN	region_broad_celltype	0.0196345	-1	InN	EC	protein_coding
YBX1	-0.345114	-0.201101	0.0587077	-3.42545	0.000613772	Entorhinal cortex InN	region_broad_celltype	0.015188	-1	InN	EC	protein_coding
EBNA1BP2	-1.98132	-0.382209	0.123012	-3.1071	0.00188935	Entorhinal cortex InN	region_broad_celltype	0.0287626	-1	InN	EC	protein_coding
B4GALT2	-1.7624	-0.370395	0.103134	-3.59141	0.000328892	Entorhinal cortex InN	region_broad_celltype	0.0104738	-1	InN	EC	protein_coding
UROD	-2.13322	-0.352117	0.100233	-3.51299	0.000443101	Entorhinal cortex InN	region_broad_celltype	0.0125499	-1	InN	EC	protein_coding
FAAH	-1.35777	-0.294532	0.0651464	-4.52109	6.1523e-06	Entorhinal cortex InN	region_broad_celltype	0.000765561	-1	InN	EC	protein_coding
AL049637.1	-2.4762	-0.412584	0.123953	-3.32855	0.000872989	Entorhinal cortex InN	region_broad_celltype	0.0186034	-1	InN	EC	lncRNA
AC093425.1	-3.11328	-0.635061	0.189002	-3.36007	0.000779219	Entorhinal cortex InN	region_broad_celltype	0.0173917	-1	InN	EC	lncRNA
FGGY	0.192206	-0.194992	0.0647539	-3.01128	0.00260148	Entorhinal cortex InN	region_broad_celltype	0.0342965	-1	InN	EC	protein_coding
AC135803.1	-3.77683	-0.910476	0.294578	-3.09078	0.00199629	Entorhinal cortex InN	region_broad_celltype	0.0296877	-1	InN	EC	lncRNA
CRYZ	-1.79827	-0.732978	0.258077	-2.84015	0.00450917	Entorhinal cortex InN	region_broad_celltype	0.0459619	-1	InN	EC	protein_coding
NEXN	-1.13478	-0.26167	0.092451	-2.83037	0.00464944	Entorhinal cortex InN	region_broad_celltype	0.0467327	-1	InN	EC	protein_coding
PTGFR	-1.06638	-0.313186	0.0915951	-3.41924	0.000627963	Entorhinal cortex InN	region_broad_celltype	0.0153933	-1	InN	EC	protein_coding
LINC01362	-2.23033	-0.447576	0.139218	-3.21492	0.00130479	Entorhinal cortex InN	region_broad_celltype	0.0233965	-1	InN	EC	lncRNA
GNG5	-2.95677	-0.608396	0.191954	-3.16949	0.00152707	Entorhinal cortex InN	region_broad_celltype	0.0255661	-1	InN	EC	protein_coding
SSX2IP	0.144614	-0.121299	0.0388576	-3.12164	0.00179848	Entorhinal cortex InN	region_broad_celltype	0.0280147	-1	InN	EC	protein_coding
C1orf52	-0.472307	-0.325096	0.0834165	-3.89726	9.72854e-05	Entorhinal cortex InN	region_broad_celltype	0.00488327	-1	InN	EC	protein_coding
PKN2-AS1	-0.360894	-0.221304	0.0749613	-2.95224	0.00315479	Entorhinal cortex InN	region_broad_celltype	0.0379997	-1	InN	EC	lncRNA
GTF2B	-0.406221	-0.233008	0.07952	-2.93018	0.00338769	Entorhinal cortex InN	region_broad_celltype	0.0394784	-1	InN	EC	protein_coding
RBMXL1	-1.55742	-0.352378	0.103678	-3.39877	0.000676896	Entorhinal cortex InN	region_broad_celltype	0.0160592	-1	InN	EC	protein_coding
CDC7	-0.629109	-0.154895	0.049388	-3.13629	0.00171097	Entorhinal cortex InN	region_broad_celltype	0.0273037	-1	InN	EC	protein_coding
DNTTIP2	-1.42139	-0.286831	0.0974978	-2.94192	0.00326182	Entorhinal cortex InN	region_broad_celltype	0.0386671	-1	InN	EC	protein_coding
LINC02607	-2.48066	0.560281	0.116357	4.8152	1.47055e-06	Entorhinal cortex InN	region_broad_celltype	0.000277967	1	InN	EC	lncRNA
MFSD14A	0.000394487	-0.233273	0.082705	-2.82054	0.00479423	Entorhinal cortex InN	region_broad_celltype	0.0474978	-1	InN	EC	protein_coding
HENMT1	-2.01803	-0.546944	0.178807	-3.05885	0.00222191	Entorhinal cortex InN	region_broad_celltype	0.0314875	-1	InN	EC	protein_coding
AL160171.1	-3.5284	-0.796696	0.283819	-2.80706	0.0049996	Entorhinal cortex InN	region_broad_celltype	0.0486361	-1	InN	EC	lncRNA
CLCC1	-1.01624	-0.254467	0.0883021	-2.88178	0.00395439	Entorhinal cortex InN	region_broad_celltype	0.0428726	-1	InN	EC	protein_coding
WDR47	0.188829	-0.190201	0.0656182	-2.8986	0.00374831	Entorhinal cortex InN	region_broad_celltype	0.0416713	-1	InN	EC	protein_coding
CYB561D1	-2.02118	-0.406952	0.0964698	-4.21844	2.46001e-05	Entorhinal cortex InN	region_broad_celltype	0.00199269	-1	InN	EC	protein_coding
GPR61	-1.65818	-0.309558	0.106907	-2.89558	0.00378459	Entorhinal cortex InN	region_broad_celltype	0.0418833	-1	InN	EC	protein_coding
AHCYL1	0.0637352	-0.201199	0.0682605	-2.94752	0.00320336	Entorhinal cortex InN	region_broad_celltype	0.0382964	-1	InN	EC	protein_coding
SLC6A17	0.057878	-0.123685	0.0438761	-2.81896	0.00481793	Entorhinal cortex InN	region_broad_celltype	0.0476423	-1	InN	EC	protein_coding
DENND2D	-3.81983	-0.846744	0.277937	-3.04654	0.00231495	Entorhinal cortex InN	region_broad_celltype	0.0321723	-1	InN	EC	protein_coding
ATP5PB	-0.520499	-0.267237	0.0901884	-2.9631	0.00304555	Entorhinal cortex InN	region_broad_celltype	0.0373101	-1	InN	EC	protein_coding
DDX20	-1.46357	-0.275711	0.0899715	-3.06443	0.00218087	Entorhinal cortex InN	region_broad_celltype	0.03119	-1	InN	EC	protein_coding
VANGL1	-3.03895	-0.765424	0.273763	-2.79593	0.00517504	Entorhinal cortex InN	region_broad_celltype	0.0495411	-1	InN	EC	protein_coding
CD58	-2.84961	-0.447045	0.149971	-2.98088	0.00287418	Entorhinal cortex InN	region_broad_celltype	0.0361653	-1	InN	EC	protein_coding
SPAG17	-1.4306	-0.789867	0.282319	-2.79779	0.00514542	Entorhinal cortex InN	region_broad_celltype	0.0493883	-1	InN	EC	protein_coding
FP700111.1	-2.48687	-0.413537	0.132087	-3.13079	0.00174337	Entorhinal cortex InN	region_broad_celltype	0.0275542	-1	InN	EC	lncRNA
NBPF20	-1.87936	-0.444736	0.122434	-3.63246	0.000280733	Entorhinal cortex InN	region_broad_celltype	0.00952385	-1	InN	EC	protein_coding
ANKRD34A	-2.26368	-0.525658	0.174499	-3.01238	0.00259208	Entorhinal cortex InN	region_broad_celltype	0.0342529	-1	InN	EC	protein_coding
NBPF12	-0.242619	-0.276119	0.0706837	-3.90641	9.36785e-05	Entorhinal cortex InN	region_broad_celltype	0.00476914	-1	InN	EC	protein_coding
ACP6	-0.746594	-0.250887	0.0789505	-3.17777	0.0014841	Entorhinal cortex InN	region_broad_celltype	0.0251641	-1	InN	EC	protein_coding
NOTCH2NLC	-2.14994	-0.615582	0.16977	-3.62598	0.00028787	Entorhinal cortex InN	region_broad_celltype	0.00966321	-1	InN	EC	protein_coding
MRPS21	-0.652245	-0.174781	0.0542522	-3.22163	0.00127462	Entorhinal cortex InN	region_broad_celltype	0.0231038	-1	InN	EC	protein_coding
C1orf56	-1.6905	-0.431196	0.103188	-4.17875	2.93121e-05	Entorhinal cortex InN	region_broad_celltype	0.00225039	-1	InN	EC	protein_coding
SEMA6C	-1.21365	-0.229812	0.0783375	-2.93362	0.00335035	Entorhinal cortex InN	region_broad_celltype	0.039237	-1	InN	EC	protein_coding
VPS72	-1.85406	-0.257321	0.081234	-3.16766	0.00153674	Entorhinal cortex InN	region_broad_celltype	0.0256432	-1	InN	EC	protein_coding
PIP5K1A	0.39871	-0.14954	0.0324297	-4.6112	4.00354e-06	Entorhinal cortex InN	region_broad_celltype	0.00056481	-1	InN	EC	protein_coding
UBE2Q1	-1.08821	-0.447037	0.14579	-3.0663	0.00216725	Entorhinal cortex InN	region_broad_celltype	0.0310928	-1	InN	EC	protein_coding
EFNA3	-2.17049	-0.454279	0.0991415	-4.58213	4.60267e-06	Entorhinal cortex InN	region_broad_celltype	0.000622561	-1	InN	EC	protein_coding
DPM3	-2.7846	-0.392386	0.132554	-2.96019	0.00307445	Entorhinal cortex InN	region_broad_celltype	0.0375141	-1	InN	EC	protein_coding
FAM189B	-1.55305	-0.307425	0.103452	-2.97166	0.00296197	Entorhinal cortex InN	region_broad_celltype	0.0367568	-1	InN	EC	protein_coding
SCAMP3	-1.61582	-0.39239	0.0950122	-4.12989	3.62932e-05	Entorhinal cortex InN	region_broad_celltype	0.00257894	-1	InN	EC	protein_coding
CLK2	-1.47839	-0.346114	0.0679702	-5.09214	3.54041e-07	Entorhinal cortex InN	region_broad_celltype	9.49793e-05	-1	InN	EC	protein_coding
FDPS	-0.892641	-0.289066	0.0838621	-3.44693	0.000567001	Entorhinal cortex InN	region_broad_celltype	0.0145322	-1	InN	EC	protein_coding
AL353807.5	-4.19177	-0.875288	0.288327	-3.03575	0.0023994	Entorhinal cortex InN	region_broad_celltype	0.0327941	-1	InN	EC	lncRNA
LAMTOR2	-2.31076	-0.427043	0.134528	-3.17438	0.00150156	Entorhinal cortex InN	region_broad_celltype	0.0253241	-1	InN	EC	protein_coding
SLC25A44	-0.839722	-0.254945	0.0511796	-4.98138	6.31323e-07	Entorhinal cortex InN	region_broad_celltype	0.000148035	-1	InN	EC	protein_coding
CCT3	-0.435906	-0.353687	0.113977	-3.10314	0.00191479	Entorhinal cortex InN	region_broad_celltype	0.0289901	-1	InN	EC	protein_coding
ISG20L2	-1.32353	-0.243371	0.0769359	-3.1633	0.00155993	Entorhinal cortex InN	region_broad_celltype	0.0258476	-1	InN	EC	protein_coding
CADM3	-0.000826953	-0.185743	0.0595041	-3.12152	0.00179923	Entorhinal cortex InN	region_broad_celltype	0.0280213	-1	InN	EC	protein_coding
B4GALT3	-1.8469	-0.282173	0.101021	-2.79321	0.00521875	Entorhinal cortex InN	region_broad_celltype	0.0497448	-1	InN	EC	protein_coding
TOMM40L	-2.03194	-0.366128	0.110247	-3.32099	0.000896979	Entorhinal cortex InN	region_broad_celltype	0.0188846	-1	InN	EC	protein_coding
MGST3	0.360946	-0.161855	0.0515911	-3.13726	0.00170535	Entorhinal cortex InN	region_broad_celltype	0.0272525	-1	InN	EC	protein_coding
TADA1	-0.965147	-0.243394	0.0710692	-3.42475	0.00061536	Entorhinal cortex InN	region_broad_celltype	0.0152098	-1	InN	EC	protein_coding
CREG1	-0.672428	-0.127238	0.0443168	-2.8711	0.00409049	Entorhinal cortex InN	region_broad_celltype	0.0436417	-1	InN	EC	protein_coding
EEF1AKNMT	-2.26248	-0.36591	0.111791	-3.27317	0.00106349	Entorhinal cortex InN	region_broad_celltype	0.0208105	-1	InN	EC	protein_coding
Z99127.1	-1.92462	-0.383925	0.0903169	-4.25086	2.12947e-05	Entorhinal cortex InN	region_broad_celltype	0.00181257	-1	InN	EC	lncRNA
RALGPS2	0.728283	-0.106953	0.0264345	-4.04598	5.21056e-05	Entorhinal cortex InN	region_broad_celltype	0.0032683	-1	InN	EC	protein_coding
QSOX1	-0.499806	-0.224697	0.0693456	-3.24026	0.00119422	Entorhinal cortex InN	region_broad_celltype	0.0222347	-1	InN	EC	protein_coding
KIAA1614	-2.76394	-0.378527	0.133171	-2.8424	0.00447748	Entorhinal cortex InN	region_broad_celltype	0.0457616	-1	InN	EC	protein_coding
NMNAT2	1.13198	-0.0742512	0.0197599	-3.75768	0.000171497	Entorhinal cortex InN	region_broad_celltype	0.00699424	-1	InN	EC	protein_coding
TMEM9	-0.630177	-0.234781	0.0663688	-3.53751	0.000403913	Entorhinal cortex InN	region_broad_celltype	0.0118582	-1	InN	EC	protein_coding
PKP1	-3.98393	-1.06284	0.334911	-3.17351	0.00150609	Entorhinal cortex InN	region_broad_celltype	0.0253696	-1	InN	EC	protein_coding
SHISA4	-2.3065	-0.590283	0.161971	-3.64437	0.000268045	Entorhinal cortex InN	region_broad_celltype	0.00925923	-1	InN	EC	protein_coding
ETNK2	-1.81202	-0.278969	0.0829732	-3.36216	0.000773358	Entorhinal cortex InN	region_broad_celltype	0.0173153	-1	InN	EC	protein_coding
LRRN2	0.5067	-0.0936417	0.0300062	-3.12075	0.00180392	Entorhinal cortex InN	region_broad_celltype	0.0280522	-1	InN	EC	protein_coding
TRAF3IP3	-2.5128	-0.43973	0.132413	-3.3209	0.00089729	Entorhinal cortex InN	region_broad_celltype	0.0188866	-1	InN	EC	protein_coding
PYCR2	-1.9905	-0.422631	0.137322	-3.07766	0.00208634	Entorhinal cortex InN	region_broad_celltype	0.0304623	-1	InN	EC	protein_coding
PARP1	-0.472285	-0.193014	0.0542241	-3.55955	0.000371484	Entorhinal cortex InN	region_broad_celltype	0.0112977	-1	InN	EC	protein_coding
STUM	-1.39029	-0.567927	0.0989671	-5.73854	9.54955e-09	Entorhinal cortex InN	region_broad_celltype	5.69613e-06	-1	InN	EC	protein_coding
AL353689.3	-2.04639	-0.648202	0.213426	-3.03713	0.00238846	Entorhinal cortex InN	region_broad_celltype	0.0327108	-1	InN	EC	lncRNA
C1orf35	-1.50189	-0.202204	0.0682226	-2.96388	0.00303785	Entorhinal cortex InN	region_broad_celltype	0.0372448	-1	InN	EC	protein_coding
GUK1	-0.844365	-0.290621	0.0949067	-3.06218	0.00219733	Entorhinal cortex InN	region_broad_celltype	0.0312982	-1	InN	EC	protein_coding
TRIM11	-1.81375	-0.284345	0.0810558	-3.50801	0.000451464	Entorhinal cortex InN	region_broad_celltype	0.0127105	-1	InN	EC	protein_coding
AGT	-3.59635	0.488672	0.16032	3.04811	0.00230285	Entorhinal cortex InN	region_broad_celltype	0.0320874	1	InN	EC	protein_coding
ARV1	-0.674942	-0.293759	0.0908123	-3.2348	0.00121729	Entorhinal cortex InN	region_broad_celltype	0.0224922	-1	InN	EC	protein_coding
SIPA1L2	0.162275	-0.198586	0.0696466	-2.85133	0.00435363	Entorhinal cortex InN	region_broad_celltype	0.0450608	-1	InN	EC	protein_coding
FH	-1.15513	-0.170038	0.0586057	-2.90138	0.00371518	Entorhinal cortex InN	region_broad_celltype	0.0414924	-1	InN	EC	protein_coding
KIF26B-AS1	-1.45042	-0.428195	0.0978288	-4.37698	1.20335e-05	Entorhinal cortex InN	region_broad_celltype	0.00122107	-1	InN	EC	lncRNA
SH3BP5L	-1.94797	-0.272097	0.0891595	-3.0518	0.00227476	Entorhinal cortex InN	region_broad_celltype	0.0318676	-1	InN	EC	protein_coding
ZNF672	-2.4883	-0.477992	0.159614	-2.99468	0.00274736	Entorhinal cortex InN	region_broad_celltype	0.0353433	-1	InN	EC	protein_coding
AC018685.2	-3.42702	0.567903	0.178492	3.18167	0.00146428	Entorhinal cortex InN	region_broad_celltype	0.0249805	1	InN	EC	lncRNA
RNASEH1-AS1	-2.48012	-0.333033	0.110287	-3.01969	0.00253035	Entorhinal cortex InN	region_broad_celltype	0.0337668	-1	InN	EC	lncRNA
SOX11	-1.25804	-0.60542	0.197826	-3.06036	0.00221072	Entorhinal cortex InN	region_broad_celltype	0.0313994	-1	InN	EC	protein_coding
AC007463.1	-3.43177	0.588023	0.144426	4.07145	4.67207e-05	Entorhinal cortex InN	region_broad_celltype	0.00304163	1	InN	EC	lncRNA
LINC00298	-1.12794	0.412927	0.12866	3.20943	0.00132997	Entorhinal cortex InN	region_broad_celltype	0.0236563	1	InN	EC	lncRNA
LINC00299	-1.14433	0.278615	0.0978253	2.84809	0.00439825	Entorhinal cortex InN	region_broad_celltype	0.045313	1	InN	EC	lncRNA
MBOAT2	0.860726	-0.113783	0.0357103	-3.18629	0.00144113	Entorhinal cortex InN	region_broad_celltype	0.0247505	-1	InN	EC	protein_coding
IAH1	-0.610528	-0.207835	0.0624978	-3.32547	0.000882686	Entorhinal cortex InN	region_broad_celltype	0.0187183	-1	InN	EC	protein_coding
AC080162.1	-1.98328	-0.345167	0.0944194	-3.65568	0.000256501	Entorhinal cortex InN	region_broad_celltype	0.00900561	-1	InN	EC	lncRNA
LINC00276	-0.705938	-0.385391	0.113574	-3.3933	0.000690567	Entorhinal cortex InN	region_broad_celltype	0.0162531	-1	InN	EC	lncRNA
AC068286.2	-1.06388	-0.243172	0.0725974	-3.3496	0.000809288	Entorhinal cortex InN	region_broad_celltype	0.0177808	-1	InN	EC	lncRNA
NBAS	1.14156	-0.0983951	0.0261691	-3.75997	0.000169933	Entorhinal cortex InN	region_broad_celltype	0.00695172	-1	InN	EC	protein_coding
RDH14	-1.3699	-0.253757	0.0792284	-3.20286	0.00136071	Entorhinal cortex InN	region_broad_celltype	0.0239434	-1	InN	EC	protein_coding
AC011239.1	-2.65842	-0.49886	0.139734	-3.57008	0.000356876	Entorhinal cortex InN	region_broad_celltype	0.0110114	-1	InN	EC	lncRNA
SF3B6	-1.49556	-0.3455	0.114264	-3.0237	0.00249706	Entorhinal cortex InN	region_broad_celltype	0.0335347	-1	InN	EC	protein_coding
PTRHD1	-2.71743	-0.498301	0.163656	-3.04481	0.0023283	Entorhinal cortex InN	region_broad_celltype	0.0322622	-1	InN	EC	protein_coding
AC012074.1	-2.58951	0.355388	0.099557	3.56969	0.000357405	Entorhinal cortex InN	region_broad_celltype	0.0110236	1	InN	EC	lncRNA
KIF3C	0.188125	-0.164099	0.0530679	-3.09225	0.00198646	Entorhinal cortex InN	region_broad_celltype	0.0295943	-1	InN	EC	protein_coding
DPYSL5	0.182896	-0.207906	0.0704169	-2.9525	0.00315214	Entorhinal cortex InN	region_broad_celltype	0.0379814	-1	InN	EC	protein_coding
MAPRE3	0.0760445	-0.212279	0.0678507	-3.12862	0.0017563	Entorhinal cortex InN	region_broad_celltype	0.0276751	-1	InN	EC	protein_coding
FOSL2	-1.75898	-0.522395	0.164234	-3.18079	0.00146874	Entorhinal cortex InN	region_broad_celltype	0.0250162	-1	InN	EC	protein_coding
STPG4	-1.84271	-0.294134	0.0998563	-2.94557	0.00322364	Entorhinal cortex InN	region_broad_celltype	0.0384166	-1	InN	EC	protein_coding
AC009234.1	-2.25838	-0.468922	0.15134	-3.09846	0.00194528	Entorhinal cortex InN	region_broad_celltype	0.0292479	-1	InN	EC	lncRNA
CHAC2	-1.90114	-0.496246	0.0928301	-5.34575	9.00456e-08	Entorhinal cortex InN	region_broad_celltype	3.41412e-05	-1	InN	EC	protein_coding
PEX13	-0.722651	-0.233152	0.0804977	-2.89638	0.00377495	Entorhinal cortex InN	region_broad_celltype	0.041832	-1	InN	EC	protein_coding
AC018462.1	-0.956685	-0.328302	0.0762677	-4.3046	1.67288e-05	Entorhinal cortex InN	region_broad_celltype	0.00154891	-1	InN	EC	lncRNA
EHBP1	1.1603	-0.0760692	0.0222296	-3.42198	0.000621662	Entorhinal cortex InN	region_broad_celltype	0.0153108	-1	InN	EC	protein_coding
SLC1A4	-0.145097	-0.219536	0.0729102	-3.01104	0.00260351	Entorhinal cortex InN	region_broad_celltype	0.0343091	-1	InN	EC	protein_coding
CEP68	0.00474992	-0.13508	0.0400668	-3.37138	0.000747925	Entorhinal cortex InN	region_broad_celltype	0.0169905	-1	InN	EC	protein_coding
MCEE	-1.12998	-0.248343	0.0851441	-2.91674	0.0035371	Entorhinal cortex InN	region_broad_celltype	0.0403995	-1	InN	EC	protein_coding
BOLA3	-1.347	-0.180645	0.0612795	-2.94789	0.0031995	Entorhinal cortex InN	region_broad_celltype	0.0382704	-1	InN	EC	protein_coding
HTRA2	-2.28896	-0.550009	0.135639	-4.05496	5.01431e-05	Entorhinal cortex InN	region_broad_celltype	0.00319001	-1	InN	EC	protein_coding
AC068616.2	-3.02295	-0.585164	0.201809	-2.8996	0.00373638	Entorhinal cortex InN	region_broad_celltype	0.0416091	-1	InN	EC	lncRNA
MAT2A	-0.0313089	-0.168206	0.0568063	-2.96105	0.00306592	Entorhinal cortex InN	region_broad_celltype	0.0374584	-1	InN	EC	protein_coding
GGCX	-0.975278	-0.306793	0.089604	-3.42387	0.000617351	Entorhinal cortex InN	region_broad_celltype	0.0152473	-1	InN	EC	protein_coding
TMEM150A	-2.65614	-0.387682	0.137387	-2.82182	0.00477523	Entorhinal cortex InN	region_broad_celltype	0.0473896	-1	InN	EC	protein_coding
POLR1A	-0.469783	-0.193891	0.0452427	-4.28557	1.82275e-05	Entorhinal cortex InN	region_broad_celltype	0.00164059	-1	InN	EC	protein_coding
PROM2	-3.40717	-0.663412	0.196355	-3.37863	0.00072847	Entorhinal cortex InN	region_broad_celltype	0.016749	-1	InN	EC	protein_coding
COX5B	-1.01262	-0.409689	0.0853735	-4.79878	1.59631e-06	Entorhinal cortex InN	region_broad_celltype	0.000295674	-1	InN	EC	protein_coding
TSGA10	0.097314	-0.277732	0.077316	-3.59217	0.00032794	Entorhinal cortex InN	region_broad_celltype	0.0104573	-1	InN	EC	protein_coding
IL18R1	-2.39167	-1.65171	0.496641	-3.32577	0.000881743	Entorhinal cortex InN	region_broad_celltype	0.0187082	-1	InN	EC	protein_coding
LINC01106	-1.93483	-0.369043	0.0926284	-3.98412	6.77309e-05	Entorhinal cortex InN	region_broad_celltype	0.00387294	-1	InN	EC	lncRNA
AC092645.2	-2.45777	-0.566299	0.167664	-3.37758	0.000731277	Entorhinal cortex InN	region_broad_celltype	0.0167825	-1	InN	EC	lncRNA
POLR1B	-1.16706	-0.283204	0.0716375	-3.95329	7.70828e-05	Entorhinal cortex InN	region_broad_celltype	0.00421172	-1	InN	EC	protein_coding
AC016745.2	-1.58318	-0.404552	0.123095	-3.2865	0.0010144	Entorhinal cortex InN	region_broad_celltype	0.0202491	-1	InN	EC	lncRNA
DBI	-2.3944	-0.507386	0.13555	-3.74316	0.000181718	Entorhinal cortex InN	region_broad_celltype	0.00726989	-1	InN	EC	protein_coding
TMEM177	-2.32811	-0.384701	0.110254	-3.48922	0.000484434	Entorhinal cortex InN	region_broad_celltype	0.0132565	-1	InN	EC	protein_coding
NIFK	-1.4515	-0.540414	0.145889	-3.70428	0.000211996	Entorhinal cortex InN	region_broad_celltype	0.00803636	-1	InN	EC	protein_coding
POLR2D	-1.36811	-0.26848	0.079757	-3.36622	0.000762063	Entorhinal cortex InN	region_broad_celltype	0.0171576	-1	InN	EC	protein_coding
MZT2B	-0.824841	-0.267116	0.0906528	-2.94658	0.00321305	Entorhinal cortex InN	region_broad_celltype	0.0383476	-1	InN	EC	protein_coding
MZT2A	-0.840303	-0.2248	0.0785858	-2.86057	0.00422885	Entorhinal cortex InN	region_broad_celltype	0.0444205	-1	InN	EC	protein_coding
CCDC74A	-3.16186	-0.730735	0.233804	-3.12542	0.00177554	Entorhinal cortex InN	region_broad_celltype	0.0278411	-1	InN	EC	protein_coding
R3HDM1	1.21527	-0.0564343	0.0164846	-3.42345	0.000618319	Entorhinal cortex InN	region_broad_celltype	0.0152635	-1	InN	EC	protein_coding
AC097448.1	-2.19894	-0.508524	0.165017	-3.08164	0.00205864	Entorhinal cortex InN	region_broad_celltype	0.0302086	-1	InN	EC	lncRNA
CCDC148-AS1	-1.80366	-0.514533	0.162636	-3.16371	0.0015577	Entorhinal cortex InN	region_broad_celltype	0.0258294	-1	InN	EC	lncRNA
AC019197.1	-0.0853354	-0.30571	0.0658584	-4.64193	3.45168e-06	Entorhinal cortex InN	region_broad_celltype	0.000510001	-1	InN	EC	lncRNA
XIRP2	-3.54864	-0.896784	0.272236	-3.29414	0.000987221	Entorhinal cortex InN	region_broad_celltype	0.0199651	-1	InN	EC	protein_coding
AC019080.5	-3.37449	-0.604155	0.1969	-3.06834	0.00215253	Entorhinal cortex InN	region_broad_celltype	0.0309608	-1	InN	EC	lncRNA
AC012499.1	-2.95905	-0.55526	0.189142	-2.93568	0.00332815	Entorhinal cortex InN	region_broad_celltype	0.0391007	-1	InN	EC	lncRNA
PRKRA	-0.227831	-0.219963	0.0767818	-2.86478	0.00417295	Entorhinal cortex InN	region_broad_celltype	0.0441144	-1	InN	EC	protein_coding
TTN	-0.0366476	-0.313424	0.107936	-2.90379	0.00368676	Entorhinal cortex InN	region_broad_celltype	0.0413204	-1	InN	EC	protein_coding
AC009948.2	-3.2459	-0.637878	0.188322	-3.38717	0.000706171	Entorhinal cortex InN	region_broad_celltype	0.0164463	-1	InN	EC	lncRNA
AC010680.1	-1.7917	-0.55905	0.170829	-3.27258	0.00106572	Entorhinal cortex InN	region_broad_celltype	0.0208394	-1	InN	EC	lncRNA
AC007319.1	-1.07897	-0.582854	0.195795	-2.97685	0.00291223	Entorhinal cortex InN	region_broad_celltype	0.0364353	-1	InN	EC	lncRNA
SF3B1	0.39699	-0.137603	0.0464261	-2.96392	0.0030375	Entorhinal cortex InN	region_broad_celltype	0.0372448	-1	InN	EC	protein_coding
MOB4	-0.105281	-0.199739	0.0658615	-3.03271	0.00242366	Entorhinal cortex InN	region_broad_celltype	0.0329842	-1	InN	EC	protein_coding
TYW5	-0.821831	-0.248007	0.0860028	-2.88371	0.00393022	Entorhinal cortex InN	region_broad_celltype	0.0427266	-1	InN	EC	protein_coding
WDR12	-0.157207	-0.182211	0.0529946	-3.4383	0.000585389	Entorhinal cortex InN	region_broad_celltype	0.0148065	-1	InN	EC	protein_coding
ABI2	0.955865	-0.115444	0.0340669	-3.38876	0.000702095	Entorhinal cortex InN	region_broad_celltype	0.0163928	-1	InN	EC	protein_coding
IDH1	-0.925317	-0.300153	0.097613	-3.07493	0.00210551	Entorhinal cortex InN	region_broad_celltype	0.0306099	-1	InN	EC	protein_coding
LINC00607	-2.76635	-0.598767	0.201845	-2.96647	0.00301242	Entorhinal cortex InN	region_broad_celltype	0.0370816	-1	InN	EC	lncRNA
RPL37A	0.258072	-0.151965	0.0501736	-3.02878	0.00245543	Entorhinal cortex InN	region_broad_celltype	0.0332379	-1	InN	EC	protein_coding
ZFAND2B	-1.80153	-0.268379	0.0781016	-3.43628	0.000589766	Entorhinal cortex InN	region_broad_celltype	0.0148745	-1	InN	EC	protein_coding
PTPRN	0.0398302	-0.264906	0.0896663	-2.95436	0.00313321	Entorhinal cortex InN	region_broad_celltype	0.0379018	-1	InN	EC	protein_coding
SLC4A3	-0.82526	-0.237765	0.0757506	-3.13879	0.00169649	Entorhinal cortex InN	region_broad_celltype	0.0271685	-1	InN	EC	protein_coding
GPC1	-0.368862	-0.13663	0.0388331	-3.51839	0.000434167	Entorhinal cortex InN	region_broad_celltype	0.0124015	-1	InN	EC	protein_coding
KIF1A	0.495389	-0.181554	0.0448093	-4.0517	5.08473e-05	Entorhinal cortex InN	region_broad_celltype	0.00322	-1	InN	EC	protein_coding
STK25	-0.635967	-0.224028	0.0680158	-3.29377	0.000988543	Entorhinal cortex InN	region_broad_celltype	0.0199765	-1	InN	EC	protein_coding
THAP4	-0.883818	-0.233219	0.0835537	-2.79125	0.00525044	Entorhinal cortex InN	region_broad_celltype	0.0498895	-1	InN	EC	protein_coding
ATG4B	-0.404341	-0.239751	0.0667131	-3.59375	0.000325948	Entorhinal cortex InN	region_broad_celltype	0.0104238	-1	InN	EC	protein_coding
CNTN6	-0.233284	-0.247071	0.072818	-3.39299	0.000691333	Entorhinal cortex InN	region_broad_celltype	0.0162632	-1	InN	EC	protein_coding
AC034195.1	-1.13986	0.549813	0.09465	5.8089	6.28846e-09	Entorhinal cortex InN	region_broad_celltype	4.10518e-06	1	InN	EC	lncRNA
SUMF1	0.582619	0.112903	0.0391272	2.88553	0.00390754	Entorhinal cortex InN	region_broad_celltype	0.0426077	1	InN	EC	protein_coding
GRM7	1.32217	-0.0618648	0.0130416	-4.74365	2.099e-06	Entorhinal cortex InN	region_broad_celltype	0.00035954	-1	InN	EC	protein_coding
AC066585.1	-2.60832	-0.389723	0.134805	-2.89101	0.00384009	Entorhinal cortex InN	region_broad_celltype	0.042196	-1	InN	EC	lncRNA
THUMPD3-AS1	-0.108031	-0.222227	0.0765386	-2.90346	0.0036906	Entorhinal cortex InN	region_broad_celltype	0.0413339	-1	InN	EC	lncRNA
CAMK1	-1.2175	-0.226742	0.0591573	-3.83287	0.000126656	Entorhinal cortex InN	region_broad_celltype	0.00576311	-1	InN	EC	protein_coding
TADA3	-1.47297	-0.374636	0.107036	-3.50009	0.00046511	Entorhinal cortex InN	region_broad_celltype	0.0129272	-1	InN	EC	protein_coding
ARPC4	-1.19729	-0.289702	0.0950937	-3.04649	0.00231532	Entorhinal cortex InN	region_broad_celltype	0.032175	-1	InN	EC	protein_coding
RPUSD3	-1.46977	-0.323391	0.0940083	-3.44003	0.000581651	Entorhinal cortex InN	region_broad_celltype	0.0147497	-1	InN	EC	protein_coding
TATDN2	-1.22673	-0.22861	0.0810206	-2.82162	0.00477814	Entorhinal cortex InN	region_broad_celltype	0.0474055	-1	InN	EC	protein_coding
TIMP4	-3.57607	-0.625287	0.223471	-2.79807	0.00514085	Entorhinal cortex InN	region_broad_celltype	0.0493672	-1	InN	EC	protein_coding
TMEM43	-0.883862	-0.205598	0.0497908	-4.12923	3.63981e-05	Entorhinal cortex InN	region_broad_celltype	0.002583	-1	InN	EC	protein_coding
LSM3	-1.44449	-0.336062	0.0902993	-3.72164	0.000197932	Entorhinal cortex InN	region_broad_celltype	0.00768983	-1	InN	EC	protein_coding
RBSN	-0.418938	-0.186133	0.0509789	-3.65117	0.000261053	Entorhinal cortex InN	region_broad_celltype	0.00911039	-1	InN	EC	protein_coding
PP2D1	-2.66835	-0.429898	0.135975	-3.1616	0.00156906	Entorhinal cortex InN	region_broad_celltype	0.0259191	-1	InN	EC	protein_coding
DCLK3	-2.80377	-0.497724	0.148954	-3.34146	0.000833386	Entorhinal cortex InN	region_broad_celltype	0.0180799	-1	InN	EC	protein_coding
SCN11A	-1.48935	-0.411741	0.119701	-3.43974	0.000582269	Entorhinal cortex InN	region_broad_celltype	0.0147595	-1	InN	EC	protein_coding
GORASP1	-1.77521	-0.258238	0.0882712	-2.92551	0.00343894	Entorhinal cortex InN	region_broad_celltype	0.0397848	-1	InN	EC	protein_coding
CTNNB1	0.557918	-0.14748	0.0487873	-3.02292	0.00250345	Entorhinal cortex InN	region_broad_celltype	0.0335746	-1	InN	EC	protein_coding
POMGNT2	-0.806025	-0.23184	0.0730279	-3.17467	0.00150006	Entorhinal cortex InN	region_broad_celltype	0.0253116	-1	InN	EC	protein_coding
TMEM42	-1.85732	-0.475901	0.14519	-3.27777	0.00104629	Entorhinal cortex InN	region_broad_celltype	0.0206042	-1	InN	EC	protein_coding
PTH1R	-2.87117	-0.498255	0.149753	-3.32719	0.000877266	Entorhinal cortex InN	region_broad_celltype	0.0186505	-1	InN	EC	protein_coding
SCAP	-0.183753	-0.200371	0.0668282	-2.99829	0.00271497	Entorhinal cortex InN	region_broad_celltype	0.0351078	-1	InN	EC	protein_coding
ELP6	-0.867908	-0.188301	0.0670332	-2.80907	0.00496849	Entorhinal cortex InN	region_broad_celltype	0.0484733	-1	InN	EC	protein_coding
CSPG5	-0.631375	-0.19934	0.0651737	-3.0586	0.00222377	Entorhinal cortex InN	region_broad_celltype	0.0314889	-1	InN	EC	protein_coding
SPINK8	-1.62148	-0.325758	0.0864682	-3.76737	0.000164974	Entorhinal cortex InN	region_broad_celltype	0.0068209	-1	InN	EC	protein_coding
UQCRC1	-1.19228	-0.295973	0.0776146	-3.81337	0.000137087	Entorhinal cortex InN	region_broad_celltype	0.0060675	-1	InN	EC	protein_coding
USP19	-1.85702	-0.324047	0.0834125	-3.88488	0.000102381	Entorhinal cortex InN	region_broad_celltype	0.00503969	-1	InN	EC	protein_coding
USP4	-0.259415	-0.192768	0.0534392	-3.60724	0.000309467	Entorhinal cortex InN	region_broad_celltype	0.0100765	-1	InN	EC	protein_coding
MST1	-2.87969	-0.573262	0.196642	-2.91525	0.00355398	Entorhinal cortex InN	region_broad_celltype	0.0405114	-1	InN	EC	protein_coding
RNF123	-1.60939	-0.215478	0.0698237	-3.08603	0.0020285	Entorhinal cortex InN	region_broad_celltype	0.0299646	-1	InN	EC	protein_coding
GNAI2	-0.737023	-0.365115	0.111631	-3.27072	0.00107275	Entorhinal cortex InN	region_broad_celltype	0.0209189	-1	InN	EC	protein_coding
MANF	-1.89745	-0.6399	0.167608	-3.81783	0.000134629	Entorhinal cortex InN	region_broad_celltype	0.00599048	-1	InN	EC	protein_coding
NISCH	-0.128616	-0.285624	0.083006	-3.44101	0.000579547	Entorhinal cortex InN	region_broad_celltype	0.0147194	-1	InN	EC	protein_coding
SMIM4	-1.02011	-0.277309	0.0978273	-2.83468	0.00458716	Entorhinal cortex InN	region_broad_celltype	0.0463888	-1	InN	EC	protein_coding
CHDH	-1.58374	-0.207552	0.0742618	-2.79487	0.0051921	Entorhinal cortex InN	region_broad_celltype	0.0496076	-1	InN	EC	protein_coding
SELENOK	-1.08713	-0.362858	0.104162	-3.48358	0.000494755	Entorhinal cortex InN	region_broad_celltype	0.0134102	-1	InN	EC	protein_coding
FLNB	0.309299	-0.143194	0.0473016	-3.02725	0.00246791	Entorhinal cortex InN	region_broad_celltype	0.0333206	-1	InN	EC	protein_coding
ADAMTS9	-1.33814	-0.32504	0.106269	-3.05864	0.00222341	Entorhinal cortex InN	region_broad_celltype	0.0314889	-1	InN	EC	protein_coding
AC109587.1	-1.4138	-0.433845	0.101864	-4.25906	2.05284e-05	Entorhinal cortex InN	region_broad_celltype	0.0017694	-1	InN	EC	lncRNA
UBA3	0.0109006	-0.195388	0.0614074	-3.18183	0.00146348	Entorhinal cortex InN	region_broad_celltype	0.0249772	-1	InN	EC	protein_coding
GPR27	-1.49274	-0.38573	0.122078	-3.15971	0.00157924	Entorhinal cortex InN	region_broad_celltype	0.026026	-1	InN	EC	protein_coding
AC108690.1	-1.90559	-0.626093	0.15671	-3.99524	6.46287e-05	Entorhinal cortex InN	region_broad_celltype	0.00376136	-1	InN	EC	lncRNA
CPOX	-1.12488	-0.173081	0.0582252	-2.97261	0.00295283	Entorhinal cortex InN	region_broad_celltype	0.0367054	-1	InN	EC	protein_coding
AC129803.1	-1.24064	-0.193516	0.0652854	-2.96416	0.00303511	Entorhinal cortex InN	region_broad_celltype	0.0372374	-1	InN	EC	lncRNA
TRMT10C	-1.71268	-0.323081	0.110659	-2.91961	0.00350473	Entorhinal cortex InN	region_broad_celltype	0.0401979	-1	InN	EC	protein_coding
ZBTB11	-0.301134	-0.190403	0.0456239	-4.1733	3.00214e-05	Entorhinal cortex InN	region_broad_celltype	0.00228505	-1	InN	EC	protein_coding
HHLA2	-3.17445	-0.787949	0.253114	-3.11302	0.00185182	Entorhinal cortex InN	region_broad_celltype	0.0284561	-1	InN	EC	protein_coding
LINC02614	-0.40546	-0.273433	0.0921378	-2.96765	0.00300085	Entorhinal cortex InN	region_broad_celltype	0.0370186	-1	InN	EC	lncRNA
PLXNA1	-1.01386	-0.250899	0.0859834	-2.91799	0.00352296	Entorhinal cortex InN	region_broad_celltype	0.0403054	-1	InN	EC	protein_coding
TPRA1	-1.69561	-0.3113	0.101576	-3.0647	0.00217887	Entorhinal cortex InN	region_broad_celltype	0.0311695	-1	InN	EC	protein_coding
PODXL2	0.0276288	-0.168766	0.0518808	-3.25297	0.00114206	Entorhinal cortex InN	region_broad_celltype	0.0216706	-1	InN	EC	protein_coding
PIK3R4	-0.439966	-0.161748	0.0565743	-2.85903	0.00424939	Entorhinal cortex InN	region_broad_celltype	0.0445211	-1	InN	EC	protein_coding
CHST2	-1.2815	-0.49183	0.13836	-3.5547	0.000378408	Entorhinal cortex InN	region_broad_celltype	0.0114198	-1	InN	EC	protein_coding
COMMD2	-1.07567	-0.267402	0.0855722	-3.12487	0.00177884	Entorhinal cortex InN	region_broad_celltype	0.0278626	-1	InN	EC	protein_coding
SERP1	0.0399395	-0.240741	0.0825345	-2.91685	0.00353584	Entorhinal cortex InN	region_broad_celltype	0.0403933	-1	InN	EC	protein_coding
SIAH2	-1.40846	-0.223255	0.0652586	-3.42108	0.000623721	Entorhinal cortex InN	region_broad_celltype	0.0153381	-1	InN	EC	protein_coding
C3orf33	-0.65604	-0.253449	0.0746906	-3.39332	0.000690499	Entorhinal cortex InN	region_broad_celltype	0.0162524	-1	InN	EC	protein_coding
AC092954.1	-3.51118	-0.775419	0.272551	-2.84504	0.00444063	Entorhinal cortex InN	region_broad_celltype	0.0455496	-1	InN	EC	lncRNA
PRKCI	0.311934	-0.117977	0.0413052	-2.85622	0.00428713	Entorhinal cortex InN	region_broad_celltype	0.0447181	-1	InN	EC	protein_coding
AC117453.1	-2.31333	-0.391471	0.123047	-3.18147	0.00146531	Entorhinal cortex InN	region_broad_celltype	0.0249845	-1	InN	EC	lncRNA
NDUFB5	-0.504059	-0.247484	0.0867404	-2.85316	0.00432875	Entorhinal cortex InN	region_broad_celltype	0.0449281	-1	InN	EC	protein_coding
PEX5L-AS2	-2.05756	-0.34205	0.0975242	-3.50733	0.000452624	Entorhinal cortex InN	region_broad_celltype	0.012725	-1	InN	EC	lncRNA
DCUN1D1	-0.0888129	-0.227228	0.0787529	-2.88533	0.00391002	Entorhinal cortex InN	region_broad_celltype	0.0426208	-1	InN	EC	protein_coding
YEATS2	0.626752	-0.161929	0.055191	-2.93397	0.00334656	Entorhinal cortex InN	region_broad_celltype	0.0392139	-1	InN	EC	protein_coding
ABCC5	0.636138	-0.111387	0.0397377	-2.80306	0.00506199	Entorhinal cortex InN	region_broad_celltype	0.048958	-1	InN	EC	protein_coding
ABCC5-AS1	-3.43777	-0.671809	0.200803	-3.34562	0.000820996	Entorhinal cortex InN	region_broad_celltype	0.0179256	-1	InN	EC	lncRNA
DVL3	-1.1311	-0.173665	0.0621856	-2.79269	0.00522719	Entorhinal cortex InN	region_broad_celltype	0.0497697	-1	InN	EC	protein_coding
VWA5B2	-1.18046	-0.187633	0.0551589	-3.40168	0.00066973	Entorhinal cortex InN	region_broad_celltype	0.0159671	-1	InN	EC	protein_coding
FAM131A	-0.81657	-0.297253	0.0681198	-4.36369	1.27889e-05	Entorhinal cortex InN	region_broad_celltype	0.00127467	-1	InN	EC	protein_coding
TMEM41A	-1.75562	-0.343582	0.0921033	-3.7304	0.000191177	Entorhinal cortex InN	region_broad_celltype	0.00751855	-1	InN	EC	protein_coding
DNAJB11	-1.28326	-0.447497	0.0815067	-5.49031	4.01218e-08	Entorhinal cortex InN	region_broad_celltype	1.77389e-05	-1	InN	EC	protein_coding
IL1RAP	-0.504458	0.253992	0.0879065	2.88935	0.00386043	Entorhinal cortex InN	region_broad_celltype	0.0423173	1	InN	EC	protein_coding
TMEM44	-1.16854	-0.239547	0.064622	-3.7069	0.000209815	Entorhinal cortex InN	region_broad_celltype	0.00798573	-1	InN	EC	protein_coding
PIGX	-0.491427	-0.154666	0.0501206	-3.08587	0.00202958	Entorhinal cortex InN	region_broad_celltype	0.0299754	-1	InN	EC	protein_coding
NCBP2	-1.00356	-0.282575	0.0844898	-3.34449	0.000824333	Entorhinal cortex InN	region_broad_celltype	0.0179636	-1	InN	EC	protein_coding
ATP5ME	-1.16765	-0.283557	0.100932	-2.80938	0.00496378	Entorhinal cortex InN	region_broad_celltype	0.048446	-1	InN	EC	protein_coding
DGKQ	-1.43423	-0.25448	0.0660659	-3.85191	0.000117198	Entorhinal cortex InN	region_broad_celltype	0.00548799	-1	InN	EC	protein_coding
MAEA	-0.464737	-0.27593	0.0976011	-2.82712	0.00469689	Entorhinal cortex InN	region_broad_celltype	0.0469792	-1	InN	EC	protein_coding
NSD2	0.537732	-0.127558	0.0448302	-2.84535	0.00443623	Entorhinal cortex InN	region_broad_celltype	0.0455183	-1	InN	EC	protein_coding
NAT8L	-0.882792	-0.259119	0.0893243	-2.90087	0.00372123	Entorhinal cortex InN	region_broad_celltype	0.0415204	-1	InN	EC	protein_coding
RNF4	-0.465374	-0.22094	0.0690925	-3.19774	0.00138507	Entorhinal cortex InN	region_broad_celltype	0.0242059	-1	InN	EC	protein_coding
GRK4	0.376182	-0.131573	0.0296139	-4.44293	8.87407e-06	Entorhinal cortex InN	region_broad_celltype	0.000992002	-1	InN	EC	protein_coding
HTT	0.679528	-0.105909	0.0347448	-3.0482	0.00230219	Entorhinal cortex InN	region_broad_celltype	0.0320819	-1	InN	EC	protein_coding
KIAA0232	0.732552	-0.124512	0.0435118	-2.86155	0.00421569	Entorhinal cortex InN	region_broad_celltype	0.0443577	-1	InN	EC	protein_coding
TADA2B	-1.67048	-0.271014	0.0757304	-3.57867	0.000345351	Entorhinal cortex InN	region_broad_celltype	0.0108086	-1	InN	EC	protein_coding
AC108519.1	0.394535	-0.174706	0.0614759	-2.84187	0.00448499	Entorhinal cortex InN	region_broad_celltype	0.0458128	-1	InN	EC	lncRNA
LAP3	-1.22162	-0.262728	0.0909675	-2.88815	0.00387513	Entorhinal cortex InN	region_broad_celltype	0.0423973	-1	InN	EC	protein_coding
GUF1	-0.554698	-0.200832	0.0655833	-3.06224	0.00219687	Entorhinal cortex InN	region_broad_celltype	0.0312982	-1	InN	EC	protein_coding
SGCB	-0.391091	-0.223146	0.0779197	-2.8638	0.00418596	Entorhinal cortex InN	region_broad_celltype	0.0441975	-1	InN	EC	protein_coding
USP46-AS1	-3.3887	-0.547552	0.188019	-2.91222	0.00358869	Entorhinal cortex InN	region_broad_celltype	0.0407164	-1	InN	EC	lncRNA
RASL11B	-3.88342	-1.15384	0.302142	-3.81888	0.000134061	Entorhinal cortex InN	region_broad_celltype	0.00597689	-1	InN	EC	protein_coding
PDGFRA	-1.64424	0.341474	0.117445	2.90752	0.00364307	Entorhinal cortex InN	region_broad_celltype	0.0410504	1	InN	EC	protein_coding
CCDC158	-2.03335	-0.753454	0.266576	-2.82641	0.00470729	Entorhinal cortex InN	region_broad_celltype	0.0470361	-1	InN	EC	protein_coding
HNRNPDL	0.801073	-0.0885304	0.0310315	-2.85292	0.00433199	Entorhinal cortex InN	region_broad_celltype	0.0449307	-1	InN	EC	protein_coding
PPM1K	0.746159	-0.129996	0.0439892	-2.95517	0.00312492	Entorhinal cortex InN	region_broad_celltype	0.037858	-1	InN	EC	protein_coding
TIGD2	-2.9452	-0.720184	0.171952	-4.18829	2.81063e-05	Entorhinal cortex InN	region_broad_celltype	0.00218746	-1	InN	EC	protein_coding
AC074124.1	-2.07525	-0.403913	0.138728	-2.91154	0.00359649	Entorhinal cortex InN	region_broad_celltype	0.0407703	-1	InN	EC	lncRNA
ARHGEF38	-2.4969	-0.669108	0.173806	-3.84975	0.00011824	Entorhinal cortex InN	region_broad_celltype	0.00551242	-1	InN	EC	protein_coding
AC093752.2	-3.92583	-1.26693	0.313397	-4.04258	5.2866e-05	Entorhinal cortex InN	region_broad_celltype	0.00329776	-1	InN	EC	lncRNA
KIAA1109	1.12115	-0.0614726	0.021172	-2.90349	0.00369033	Entorhinal cortex InN	region_broad_celltype	0.0413339	-1	InN	EC	protein_coding
PGRMC2	-0.600206	-0.333801	0.114491	-2.91553	0.00355088	Entorhinal cortex InN	region_broad_celltype	0.0404862	-1	InN	EC	protein_coding
SCLT1	0.698271	-0.147709	0.0433611	-3.40649	0.000658049	Entorhinal cortex InN	region_broad_celltype	0.0158103	-1	InN	EC	protein_coding
AC107223.1	0.779006	-0.205929	0.0533666	-3.85877	0.00011396	Entorhinal cortex InN	region_broad_celltype	0.00539839	-1	InN	EC	lncRNA
FREM3	-1.87454	-0.355455	0.118507	-2.99946	0.00270459	Entorhinal cortex InN	region_broad_celltype	0.0350259	-1	InN	EC	protein_coding
GYPE	-2.39465	-0.467725	0.114062	-4.10062	4.12051e-05	Entorhinal cortex InN	region_broad_celltype	0.00279943	-1	InN	EC	protein_coding
GYPB	-2.55051	-0.514031	0.183816	-2.79645	0.00516681	Entorhinal cortex InN	region_broad_celltype	0.0495045	-1	InN	EC	protein_coding
HHIP	-0.221241	-0.219684	0.0748747	-2.93402	0.003346	Entorhinal cortex InN	region_broad_celltype	0.0392121	-1	InN	EC	protein_coding
AC109811.1	-1.48833	-0.377707	0.120758	-3.1278	0.00176121	Entorhinal cortex InN	region_broad_celltype	0.027722	-1	InN	EC	lncRNA
C4orf51	-3.55216	-0.84966	0.249386	-3.40701	0.000656784	Entorhinal cortex InN	region_broad_celltype	0.0157911	-1	InN	EC	protein_coding
DCLK2	1.0464	-0.0644205	0.020551	-3.13466	0.00172053	Entorhinal cortex InN	region_broad_celltype	0.02739	-1	InN	EC	protein_coding
SFRP2	-2.80451	-0.554024	0.152801	-3.6258	0.000288071	Entorhinal cortex InN	region_broad_celltype	0.00966386	-1	InN	EC	protein_coding
SPCS3	-0.0451032	-0.250362	0.0775116	-3.22999	0.00123794	Entorhinal cortex InN	region_broad_celltype	0.0227187	-1	InN	EC	protein_coding
LINC02362	-3.02493	0.421909	0.135792	3.10703	0.00188977	Entorhinal cortex InN	region_broad_celltype	0.0287654	1	InN	EC	lncRNA
SNX25	0.333567	-0.148598	0.0503331	-2.9523	0.00315417	Entorhinal cortex InN	region_broad_celltype	0.0379946	-1	InN	EC	protein_coding
CCDC110	-2.62556	-0.557454	0.182257	-3.05862	0.00222362	Entorhinal cortex InN	region_broad_celltype	0.0314889	-1	InN	EC	protein_coding
AC106897.1	-2.4994	-0.85458	0.263848	-3.23891	0.00119989	Entorhinal cortex InN	region_broad_celltype	0.0223025	-1	InN	EC	lncRNA
AC093797.1	-2.56563	-0.614264	0.176904	-3.47231	0.000516007	Entorhinal cortex InN	region_broad_celltype	0.0137363	-1	InN	EC	lncRNA
FRG1	-0.912674	-0.270764	0.0678688	-3.98953	6.62052e-05	Entorhinal cortex InN	region_broad_celltype	0.00381784	-1	InN	EC	protein_coding
SDHA	-0.316999	-0.143729	0.0448554	-3.20427	0.00135406	Entorhinal cortex InN	region_broad_celltype	0.0238827	-1	InN	EC	protein_coding
PDCD6	-0.147191	-0.214265	0.054953	-3.89906	9.65687e-05	Entorhinal cortex InN	region_broad_celltype	0.00485877	-1	InN	EC	protein_coding
CLPTM1L	-1.18816	-0.292569	0.0781051	-3.74584	0.00017979	Entorhinal cortex InN	region_broad_celltype	0.0072154	-1	InN	EC	protein_coding
LPCAT1	-0.692157	-0.178544	0.0571433	-3.12449	0.00178114	Entorhinal cortex InN	region_broad_celltype	0.0278759	-1	InN	EC	protein_coding
MED10	-0.890346	-0.349708	0.113072	-3.09278	0.0019829	Entorhinal cortex InN	region_broad_celltype	0.029568	-1	InN	EC	protein_coding
CCT5	-0.637585	-0.330355	0.102128	-3.2347	0.00121769	Entorhinal cortex InN	region_broad_celltype	0.0224985	-1	InN	EC	protein_coding
MYO10	-1.05766	-0.253301	0.0626058	-4.04596	5.21082e-05	Entorhinal cortex InN	region_broad_celltype	0.0032683	-1	InN	EC	protein_coding
C1QTNF3	-1.43408	-0.326141	0.0974627	-3.34631	0.000818941	Entorhinal cortex InN	region_broad_celltype	0.0179049	-1	InN	EC	protein_coding
EMB	-0.361558	-0.440013	0.156252	-2.81604	0.00486196	Entorhinal cortex InN	region_broad_celltype	0.0479017	-1	InN	EC	protein_coding
ARL15	1.11873	-0.0475968	0.0162601	-2.92721	0.00342015	Entorhinal cortex InN	region_broad_celltype	0.039684	-1	InN	EC	protein_coding
DHX29	0.088956	-0.154193	0.039841	-3.8702	0.000108745	Entorhinal cortex InN	region_broad_celltype	0.00524769	-1	InN	EC	protein_coding
AC025470.2	-2.85744	-0.641963	0.214292	-2.99574	0.00273777	Entorhinal cortex InN	region_broad_celltype	0.0352759	-1	InN	EC	lncRNA
KIF2A	0.620467	-0.162035	0.0552624	-2.93211	0.00336672	Entorhinal cortex InN	region_broad_celltype	0.0393522	-1	InN	EC	protein_coding
NLN	0.184654	-0.180211	0.0620112	-2.90611	0.00365957	Entorhinal cortex InN	region_broad_celltype	0.0411586	-1	InN	EC	protein_coding
TAF9	-1.41775	-0.344265	0.119781	-2.87412	0.00405152	Entorhinal cortex InN	region_broad_celltype	0.0434589	-1	InN	EC	protein_coding
OCLN	-1.98185	-0.425308	0.141291	-3.01016	0.00261111	Entorhinal cortex InN	region_broad_celltype	0.034366	-1	InN	EC	protein_coding
AC146944.4	-3.5727	-0.765601	0.222753	-3.43699	0.000588224	Entorhinal cortex InN	region_broad_celltype	0.0148507	-1	InN	EC	lncRNA
LINC01331	-3.02876	-0.586693	0.184479	-3.18027	0.0014714	Entorhinal cortex InN	region_broad_celltype	0.0250425	-1	InN	EC	lncRNA
HEXB	-0.571713	-0.144613	0.0457055	-3.16401	0.00155609	Entorhinal cortex InN	region_broad_celltype	0.0258149	-1	InN	EC	protein_coding
HMGCR	-0.00351979	-0.347992	0.0952487	-3.65351	0.000258679	Entorhinal cortex InN	region_broad_celltype	0.00905804	-1	InN	EC	protein_coding
AC113404.1	-2.91624	-0.582477	0.196489	-2.96442	0.00303257	Entorhinal cortex InN	region_broad_celltype	0.0372248	-1	InN	EC	lncRNA
AC113383.1	-0.373234	-0.149772	0.0527799	-2.83767	0.00454438	Entorhinal cortex InN	region_broad_celltype	0.0461662	-1	InN	EC	lncRNA
AC117528.1	-1.72222	-0.47139	0.0948564	-4.96951	6.71214e-07	Entorhinal cortex InN	region_broad_celltype	0.000154574	-1	InN	EC	lncRNA
EPB41L4A-AS1	-1.1617	-0.247891	0.061155	-4.05349	5.04594e-05	Entorhinal cortex InN	region_broad_celltype	0.00320015	-1	InN	EC	lncRNA
LVRN	-1.90891	-0.52552	0.177783	-2.95596	0.00311696	Entorhinal cortex InN	region_broad_celltype	0.0377874	-1	InN	EC	protein_coding
AC106786.2	-3.2846	-0.544903	0.188575	-2.88958	0.00385754	Entorhinal cortex InN	region_broad_celltype	0.0422984	-1	InN	EC	lncRNA
CCDC192	-1.0789	-0.412098	0.121325	-3.39665	0.000682167	Entorhinal cortex InN	region_broad_celltype	0.0161433	-1	InN	EC	protein_coding
P4HA2	-0.800673	-0.205638	0.0687229	-2.99228	0.00276898	Entorhinal cortex InN	region_broad_celltype	0.0354916	-1	InN	EC	protein_coding
HSPA4	0.0210614	-0.264186	0.0816057	-3.23734	0.00120648	Entorhinal cortex InN	region_broad_celltype	0.0223704	-1	InN	EC	protein_coding
SEC24A	-0.258388	-0.214573	0.0757564	-2.8324	0.00462	Entorhinal cortex InN	region_broad_celltype	0.0465544	-1	InN	EC	protein_coding
SPOCK1	1.06201	0.094736	0.0291208	3.25321	0.00114109	Entorhinal cortex InN	region_broad_celltype	0.0216676	1	InN	EC	protein_coding
PKD2L2	-1.50634	-0.244341	0.0813138	-3.00492	0.0026565	Entorhinal cortex InN	region_broad_celltype	0.0346959	-1	InN	EC	protein_coding
REEP2	-0.354453	-0.244679	0.0766894	-3.19052	0.00142019	Entorhinal cortex InN	region_broad_celltype	0.0245295	-1	InN	EC	protein_coding
EGR1	-2.01688	-1.04341	0.352052	-2.96378	0.00303885	Entorhinal cortex InN	region_broad_celltype	0.0372546	-1	InN	EC	protein_coding
HSPA9	0.0474823	-0.216287	0.068315	-3.16603	0.00154536	Entorhinal cortex InN	region_broad_celltype	0.0257117	-1	InN	EC	protein_coding
AC008667.1	-2.47165	-0.376168	0.125971	-2.98615	0.0028251	Entorhinal cortex InN	region_broad_celltype	0.0358583	-1	InN	EC	lncRNA
PFDN1	-0.455819	-0.218622	0.0781671	-2.79685	0.00516028	Entorhinal cortex InN	region_broad_celltype	0.0494671	-1	InN	EC	protein_coding
NDUFA2	-1.62762	-0.416558	0.118974	-3.50126	0.000463061	Entorhinal cortex InN	region_broad_celltype	0.0129002	-1	InN	EC	protein_coding
WDR55	-1.65358	-0.328084	0.0852475	-3.8486	0.000118794	Entorhinal cortex InN	region_broad_celltype	0.0055313	-1	InN	EC	protein_coding
PCDHB14	-1.24594	-0.247854	0.0875272	-2.83173	0.00462964	Entorhinal cortex InN	region_broad_celltype	0.0466179	-1	InN	EC	protein_coding
PCDHGB6	-2.58495	-0.824751	0.134557	-6.12937	8.82255e-10	Entorhinal cortex InN	region_broad_celltype	7.86949e-07	-1	InN	EC	protein_coding
PCDHGB7	-3.86391	-0.702209	0.242107	-2.90041	0.00372673	Entorhinal cortex InN	region_broad_celltype	0.0415399	-1	InN	EC	protein_coding
DIAPH1	-0.00594198	-0.147462	0.0525915	-2.80391	0.00504875	Entorhinal cortex InN	region_broad_celltype	0.0488919	-1	InN	EC	protein_coding
AC008781.1	-2.39582	-0.376523	0.117548	-3.20315	0.00135931	Entorhinal cortex InN	region_broad_celltype	0.0239288	-1	InN	EC	lncRNA
RELL2	-1.5498	-0.282003	0.0999414	-2.82169	0.00477716	Entorhinal cortex InN	region_broad_celltype	0.0474002	-1	InN	EC	protein_coding
PCDH1	-1.43883	-0.257575	0.0877896	-2.93401	0.00334616	Entorhinal cortex InN	region_broad_celltype	0.0392127	-1	InN	EC	protein_coding
GNPDA1	-1.0612	-0.200493	0.070221	-2.85517	0.00430134	Entorhinal cortex InN	region_broad_celltype	0.0447975	-1	InN	EC	protein_coding
AC008696.2	-2.8199	-0.496323	0.176345	-2.81451	0.00488517	Entorhinal cortex InN	region_broad_celltype	0.0480422	-1	InN	EC	lncRNA
SPINK9	-2.72047	-0.714764	0.190854	-3.74507	0.000180341	Entorhinal cortex InN	region_broad_celltype	0.00723377	-1	InN	EC	protein_coding
HMGXB3	-0.316423	-0.251014	0.0516404	-4.86081	1.16906e-06	Entorhinal cortex InN	region_broad_celltype	0.000234855	-1	InN	EC	protein_coding
ZNF300	-2.44727	-0.610851	0.142921	-4.27404	1.91963e-05	Entorhinal cortex InN	region_broad_celltype	0.00169797	-1	InN	EC	protein_coding
SAP30L-AS1	-1.76518	-0.347046	0.118471	-2.92937	0.00339652	Entorhinal cortex InN	region_broad_celltype	0.0395301	-1	InN	EC	lncRNA
CNOT8	-1.01693	-0.177709	0.05886	-3.01918	0.00253461	Entorhinal cortex InN	region_broad_celltype	0.0337899	-1	InN	EC	protein_coding
AC091820.2	-3.06998	-0.507118	0.164191	-3.08859	0.00201108	Entorhinal cortex InN	region_broad_celltype	0.0298178	-1	InN	EC	lncRNA
RPL26L1	-2.06398	-0.426913	0.119791	-3.56381	0.000365511	Entorhinal cortex InN	region_broad_celltype	0.0111751	-1	InN	EC	protein_coding
BOD1	-1.22993	-0.344859	0.0954534	-3.61285	0.000302851	Entorhinal cortex InN	region_broad_celltype	0.0099608	-1	InN	EC	protein_coding
NSG2	0.810325	-0.121603	0.0430019	-2.82785	0.00468613	Entorhinal cortex InN	region_broad_celltype	0.0469276	-1	InN	EC	protein_coding
ARL10	-0.373045	-0.188169	0.0569833	-3.30218	0.000959364	Entorhinal cortex InN	region_broad_celltype	0.0196345	-1	InN	EC	protein_coding
HIGD2A	-2.11796	-0.664164	0.148617	-4.46898	7.8595e-06	Entorhinal cortex InN	region_broad_celltype	0.000909319	-1	InN	EC	protein_coding
CLTB	-0.635452	-0.290161	0.0600212	-4.83432	1.33605e-06	Entorhinal cortex InN	region_broad_celltype	0.000258862	-1	InN	EC	protein_coding
UNC5A	-0.903627	-0.191747	0.0646902	-2.96408	0.00303587	Entorhinal cortex InN	region_broad_celltype	0.0372418	-1	InN	EC	protein_coding
TMED9	-1.64906	-0.273796	0.0953793	-2.8706	0.00409695	Entorhinal cortex InN	region_broad_celltype	0.0436867	-1	InN	EC	protein_coding
B4GALT7	-1.79856	-0.409507	0.112961	-3.62521	0.000288727	Entorhinal cortex InN	region_broad_celltype	0.00968052	-1	InN	EC	protein_coding
RMND5B	-0.706928	-0.144144	0.0464509	-3.10315	0.00191472	Entorhinal cortex InN	region_broad_celltype	0.0289901	-1	InN	EC	protein_coding
RUFY1	-0.20419	-0.180369	0.049901	-3.61454	0.000300879	Entorhinal cortex InN	region_broad_celltype	0.00992886	-1	InN	EC	protein_coding
MGAT4B	-1.75478	-0.249127	0.0843785	-2.95249	0.00315219	Entorhinal cortex InN	region_broad_celltype	0.0379814	-1	InN	EC	protein_coding
MAPK9	0.455325	-0.122382	0.0302259	-4.04889	5.14607e-05	Entorhinal cortex InN	region_broad_celltype	0.00324623	-1	InN	EC	protein_coding
HEIH	-2.35037	-0.440103	0.145136	-3.03235	0.00242654	Entorhinal cortex InN	region_broad_celltype	0.0330003	-1	InN	EC	lncRNA
GMDS-DT	0.738341	-0.127374	0.0415678	-3.06424	0.00218225	Entorhinal cortex InN	region_broad_celltype	0.031196	-1	InN	EC	lncRNA
AL133351.1	-2.8984	-0.436724	0.153621	-2.84287	0.00447087	Entorhinal cortex InN	region_broad_celltype	0.0457302	-1	InN	EC	lncRNA
PSMG4	-0.254103	-0.141814	0.0476718	-2.9748	0.0029318	Entorhinal cortex InN	region_broad_celltype	0.0365704	-1	InN	EC	protein_coding
AL138831.1	-2.69878	-0.50582	0.148637	-3.40305	0.000666389	Entorhinal cortex InN	region_broad_celltype	0.0159172	-1	InN	EC	lncRNA
AL359643.3	-2.66319	-0.560087	0.197891	-2.83028	0.00465075	Entorhinal cortex InN	region_broad_celltype	0.0467378	-1	InN	EC	lncRNA
AL021328.1	-3.72825	-0.990094	0.274897	-3.6017	0.000316147	Entorhinal cortex InN	region_broad_celltype	0.0102113	-1	InN	EC	lncRNA
AL358777.1	-2.76433	-0.85543	0.284212	-3.00983	0.0026139	Entorhinal cortex InN	region_broad_celltype	0.0343857	-1	InN	EC	lncRNA
JARID2	0.730617	-0.117709	0.0387585	-3.03699	0.00238953	Entorhinal cortex InN	region_broad_celltype	0.0327143	-1	InN	EC	protein_coding
MRS2	-0.323018	-0.165029	0.0391273	-4.21775	2.46753e-05	Entorhinal cortex InN	region_broad_celltype	0.00199573	-1	InN	EC	protein_coding
AL009179.2	-2.83726	-0.702094	0.230482	-3.0462	0.00231755	Entorhinal cortex InN	region_broad_celltype	0.0321904	-1	InN	EC	lncRNA
GABBR1	0.566129	-0.204242	0.0522703	-3.90742	9.32882e-05	Entorhinal cortex InN	region_broad_celltype	0.00475553	-1	InN	EC	protein_coding
DHX16	-1.76644	-0.260423	0.0813797	-3.2001	0.00137382	Entorhinal cortex InN	region_broad_celltype	0.0240932	-1	InN	EC	protein_coding
PPP1R18	-3.36344	-0.62533	0.198596	-3.14875	0.00163969	Entorhinal cortex InN	region_broad_celltype	0.0266065	-1	InN	EC	protein_coding
FLOT1	-0.367837	-0.253063	0.0681807	-3.71164	0.000205917	Entorhinal cortex InN	region_broad_celltype	0.00789482	-1	InN	EC	protein_coding
DDR1	-1.27552	-0.308717	0.10852	-2.84478	0.00444415	Entorhinal cortex InN	region_broad_celltype	0.0455785	-1	InN	EC	protein_coding
DDX39B	-0.287459	-0.199945	0.0532466	-3.75508	0.000173289	Entorhinal cortex InN	region_broad_celltype	0.00703548	-1	InN	EC	protein_coding
VARS	-1.75473	-0.336415	0.08132	-4.13693	3.51979e-05	Entorhinal cortex InN	region_broad_celltype	0.00253191	-1	InN	EC	protein_coding
HSPA1L	-3.95363	-0.886837	0.29034	-3.05448	0.00225452	Entorhinal cortex InN	region_broad_celltype	0.0317331	-1	InN	EC	protein_coding
PRRT1	-1.28561	-0.328655	0.110956	-2.96204	0.0030561	Entorhinal cortex InN	region_broad_celltype	0.0373939	-1	InN	EC	protein_coding
RXRB	-1.48773	-0.204929	0.0687236	-2.98193	0.00286436	Entorhinal cortex InN	region_broad_celltype	0.0360986	-1	InN	EC	protein_coding
SLC39A7	-2.05731	-0.389117	0.137619	-2.82749	0.00469151	Entorhinal cortex InN	region_broad_celltype	0.0469584	-1	InN	EC	protein_coding
RGL2	-1.55306	-0.419204	0.126652	-3.30988	0.000933347	Entorhinal cortex InN	region_broad_celltype	0.0193434	-1	InN	EC	protein_coding
TAPBP	-0.895531	-0.333193	0.0943405	-3.53181	0.00041272	Entorhinal cortex InN	region_broad_celltype	0.012021	-1	InN	EC	protein_coding
SYNGAP1	-0.542426	-0.194573	0.0455492	-4.27171	1.9398e-05	Entorhinal cortex InN	region_broad_celltype	0.00170472	-1	InN	EC	protein_coding
SRPK1	0.203206	-0.148471	0.05039	-2.94643	0.00321464	Entorhinal cortex InN	region_broad_celltype	0.0383566	-1	InN	EC	protein_coding
PPIL1	-1.27766	-0.240534	0.078582	-3.06093	0.00220651	Entorhinal cortex InN	region_broad_celltype	0.0313701	-1	InN	EC	protein_coding
C6orf89	0.0262118	-0.207739	0.0718603	-2.89088	0.00384169	Entorhinal cortex InN	region_broad_celltype	0.0422005	-1	InN	EC	protein_coding
RNF8	-0.551663	-0.14124	0.0444429	-3.17801	0.00148287	Entorhinal cortex InN	region_broad_celltype	0.0251554	-1	InN	EC	protein_coding
CCDC167	-2.54356	-0.394732	0.133295	-2.96133	0.00306312	Entorhinal cortex InN	region_broad_celltype	0.0374383	-1	InN	EC	protein_coding
TOMM6	-1.23638	-0.410321	0.134531	-3.05	0.00228841	Entorhinal cortex InN	region_broad_celltype	0.0319858	-1	InN	EC	protein_coding
TBCC	-2.15537	-0.47294	0.156607	-3.01992	0.00252843	Entorhinal cortex InN	region_broad_celltype	0.0337563	-1	InN	EC	protein_coding
RPL7L1	-0.362779	-0.334992	0.0920249	-3.64023	0.000272394	Entorhinal cortex InN	region_broad_celltype	0.00935005	-1	InN	EC	protein_coding
RRP36	-1.00759	-0.247709	0.0808531	-3.06369	0.00218625	Entorhinal cortex InN	region_broad_celltype	0.0312232	-1	InN	EC	protein_coding
KLC4	-0.790611	-0.186329	0.0480011	-3.88178	0.000103696	Entorhinal cortex InN	region_broad_celltype	0.00507749	-1	InN	EC	protein_coding
MRPL2	-2.2085	-0.363689	0.0998559	-3.64214	0.000270383	Entorhinal cortex InN	region_broad_celltype	0.009305	-1	InN	EC	protein_coding
SRF	-2.43348	-0.396476	0.107756	-3.6794	0.000233782	Entorhinal cortex InN	region_broad_celltype	0.00852255	-1	InN	EC	protein_coding
LRRC73	-2.62674	-0.750696	0.199114	-3.77018	0.00016313	Entorhinal cortex InN	region_broad_celltype	0.00677216	-1	InN	EC	protein_coding
MAD2L1BP	-2.81738	-0.506179	0.169411	-2.98787	0.00280933	Entorhinal cortex InN	region_broad_celltype	0.0357549	-1	InN	EC	protein_coding
MRPS18A	-2.19077	-0.451726	0.150785	-2.99583	0.00273696	Entorhinal cortex InN	region_broad_celltype	0.0352735	-1	InN	EC	protein_coding
TMEM63B	-0.500979	-0.134368	0.0417326	-3.21974	0.00128306	Entorhinal cortex InN	region_broad_celltype	0.0231923	-1	InN	EC	protein_coding
TRAM2	-1.28081	-0.269369	0.0644272	-4.18098	2.90249e-05	Entorhinal cortex InN	region_broad_celltype	0.00223587	-1	InN	EC	protein_coding
TMEM14A	-0.0854279	-0.245354	0.0809994	-3.02908	0.00245298	Entorhinal cortex InN	region_broad_celltype	0.0332222	-1	InN	EC	protein_coding
GCLC	-0.277738	-0.198087	0.0637098	-3.10921	0.0018759	Entorhinal cortex InN	region_broad_celltype	0.0286546	-1	InN	EC	protein_coding
KIAA1586	-0.673205	-0.285848	0.0963546	-2.96662	0.00301089	Entorhinal cortex InN	region_broad_celltype	0.0370733	-1	InN	EC	protein_coding
KHDRBS2-OT	0.122708	-0.187467	0.0596866	-3.14085	0.00168457	Entorhinal cortex InN	region_broad_celltype	0.0270545	-1	InN	EC	lncRNA
KHDRBS2	1.31954	-0.0560938	0.0167621	-3.34647	0.000818475	Entorhinal cortex InN	region_broad_celltype	0.0179019	-1	InN	EC	protein_coding
AL355347.1	-0.843749	-0.341307	0.0956615	-3.56786	0.000359905	Entorhinal cortex InN	region_broad_celltype	0.0110672	-1	InN	EC	lncRNA
AL357507.1	-3.02082	-0.57089	0.190277	-3.00031	0.00269701	Entorhinal cortex InN	region_broad_celltype	0.0349792	-1	InN	EC	lncRNA
AL356776.2	-2.45984	-0.431388	0.152275	-2.83295	0.00461211	Entorhinal cortex InN	region_broad_celltype	0.0465029	-1	InN	EC	lncRNA
RWDD2A	-1.391	-0.26509	0.0849334	-3.12115	0.00180146	Entorhinal cortex InN	region_broad_celltype	0.0280386	-1	InN	EC	protein_coding
RIPPLY2	-1.67033	-0.31407	0.0926499	-3.38986	0.000699287	Entorhinal cortex InN	region_broad_celltype	0.0163563	-1	InN	EC	protein_coding
SYNCRIP	-0.0720016	-0.24601	0.0787203	-3.12511	0.00177739	Entorhinal cortex InN	region_broad_celltype	0.0278544	-1	InN	EC	protein_coding
C6orf163	-2.67727	-0.461245	0.13558	-3.40202	0.000668909	Entorhinal cortex InN	region_broad_celltype	0.0159585	-1	InN	EC	protein_coding
RRAGD	-0.452519	-0.197726	0.066281	-2.98315	0.00285297	Entorhinal cortex InN	region_broad_celltype	0.0360254	-1	InN	EC	protein_coding
UFL1-AS1	-0.998713	-0.270202	0.0865739	-3.12106	0.00180202	Entorhinal cortex InN	region_broad_celltype	0.02804	-1	InN	EC	lncRNA
RTN4IP1	-0.579496	-0.264034	0.0928317	-2.84422	0.00445201	Entorhinal cortex InN	region_broad_celltype	0.0456228	-1	InN	EC	protein_coding
QRSL1	-0.852032	-0.234121	0.0758388	-3.08708	0.00202131	Entorhinal cortex InN	region_broad_celltype	0.0299057	-1	InN	EC	protein_coding
SNX3	-0.0742189	-0.259116	0.0897668	-2.88655	0.00389491	Entorhinal cortex InN	region_broad_celltype	0.0425334	-1	InN	EC	protein_coding
WASF1	0.289273	-0.123912	0.0383914	-3.22761	0.0012483	Entorhinal cortex InN	region_broad_celltype	0.0228352	-1	InN	EC	protein_coding
FYN	0.957088	-0.0655174	0.0220733	-2.96817	0.00299574	Entorhinal cortex InN	region_broad_celltype	0.0369845	-1	InN	EC	protein_coding
LAMA4	-1.84002	-0.40214	0.0965369	-4.16566	3.10457e-05	Entorhinal cortex InN	region_broad_celltype	0.0023359	-1	InN	EC	protein_coding
RWDD1	-0.646388	-0.168422	0.0497602	-3.38467	0.00071263	Entorhinal cortex InN	region_broad_celltype	0.016539	-1	InN	EC	protein_coding
ZUP1	-0.52977	-0.156557	0.0490864	-3.18941	0.00142561	Entorhinal cortex InN	region_broad_celltype	0.0245957	-1	InN	EC	protein_coding
FAM162B	-2.78767	0.444721	0.154153	2.88492	0.0039151	Entorhinal cortex InN	region_broad_celltype	0.042645	1	InN	EC	protein_coding
MAN1A1	-0.0747168	-0.330934	0.0904687	-3.658	0.000254194	Entorhinal cortex InN	region_broad_celltype	0.00894898	-1	InN	EC	protein_coding
AL078600.1	-1.45294	-0.405581	0.110421	-3.67303	0.000239689	Entorhinal cortex InN	region_broad_celltype	0.00864749	-1	InN	EC	lncRNA
AL591428.1	-2.6961	-0.678554	0.144754	-4.68765	2.76363e-06	Entorhinal cortex InN	region_broad_celltype	0.000437744	-1	InN	EC	lncRNA
AL021408.1	-1.86681	-0.39135	0.121491	-3.22123	0.00127642	Entorhinal cortex InN	region_broad_celltype	0.0231267	-1	InN	EC	lncRNA
LINC01013	-1.37207	-0.298239	0.0738426	-4.03885	5.37134e-05	Entorhinal cortex InN	region_broad_celltype	0.0033328	-1	InN	EC	lncRNA
AL138916.1	-3.3768	-0.914015	0.217354	-4.2052	2.60857e-05	Entorhinal cortex InN	region_broad_celltype	0.00207345	-1	InN	EC	lncRNA
RGS17	0.520731	-0.260233	0.0812409	-3.20322	0.001359	Entorhinal cortex InN	region_broad_celltype	0.0239264	-1	InN	EC	protein_coding
AL121956.6	-4.20761	-1.09335	0.312889	-3.49438	0.000475172	Entorhinal cortex InN	region_broad_celltype	0.0130886	-1	InN	EC	lncRNA
SFT2D1	-0.834883	-0.317122	0.082254	-3.8554	0.000115542	Entorhinal cortex InN	region_broad_celltype	0.00544405	-1	InN	EC	protein_coding
PDCD2	-1.09978	-0.227969	0.0698233	-3.26494	0.00109486	Entorhinal cortex InN	region_broad_celltype	0.0211697	-1	InN	EC	protein_coding
PRKAR1B	0.486678	-0.194256	0.0688233	-2.82253	0.00476462	Entorhinal cortex InN	region_broad_celltype	0.0473348	-1	InN	EC	protein_coding
ZFAND2A	-2.01857	-0.579302	0.0986544	-5.87203	4.30496e-09	Entorhinal cortex InN	region_broad_celltype	2.96007e-06	-1	InN	EC	protein_coding
INTS1	-0.970532	-0.246359	0.0544857	-4.52154	6.13916e-06	Entorhinal cortex InN	region_broad_celltype	0.000764417	-1	InN	EC	protein_coding
CHST12	-1.0436	-0.158817	0.0527511	-3.01069	0.00260657	Entorhinal cortex InN	region_broad_celltype	0.0343306	-1	InN	EC	protein_coding
TTYH3	-0.80894	-0.176368	0.0602571	-2.92692	0.00342338	Entorhinal cortex InN	region_broad_celltype	0.0397068	-1	InN	EC	protein_coding
FSCN1	-1.36586	-0.383419	0.113901	-3.36625	0.000761975	Entorhinal cortex InN	region_broad_celltype	0.0171566	-1	InN	EC	protein_coding
ZNF853	-2.09478	-0.40219	0.124623	-3.22726	0.00124983	Entorhinal cortex InN	region_broad_celltype	0.0228486	-1	InN	EC	protein_coding
AC073343.2	-0.638078	-0.176298	0.0451066	-3.90847	9.28821e-05	Entorhinal cortex InN	region_broad_celltype	0.00474482	-1	InN	EC	lncRNA
ANKMY2	-0.244396	-0.234104	0.0719458	-3.25389	0.00113836	Entorhinal cortex InN	region_broad_celltype	0.0216393	-1	InN	EC	protein_coding
AC004540.2	-2.96844	-0.557585	0.158015	-3.52869	0.000417618	Entorhinal cortex InN	region_broad_celltype	0.0121012	-1	InN	EC	lncRNA
KBTBD2	-0.71765	-0.290236	0.0930366	-3.11959	0.00181101	Entorhinal cortex InN	region_broad_celltype	0.0281059	-1	InN	EC	protein_coding
ANLN	-1.47641	0.28416	0.0772789	3.67707	0.000235926	Entorhinal cortex InN	region_broad_celltype	0.00856202	1	InN	EC	protein_coding
PSMA2	-0.969712	-0.310838	0.0883263	-3.5192	0.000432844	Entorhinal cortex InN	region_broad_celltype	0.0123719	-1	InN	EC	protein_coding
POLD2	-2.04772	-0.376254	0.108225	-3.47657	0.000507867	Entorhinal cortex InN	region_broad_celltype	0.0136256	-1	InN	EC	protein_coding
DDX56	-1.72281	-0.288736	0.0884196	-3.26552	0.00109264	Entorhinal cortex InN	region_broad_celltype	0.0211438	-1	InN	EC	protein_coding
ZMIZ2	-0.954727	-0.215456	0.052073	-4.13758	3.50986e-05	Entorhinal cortex InN	region_broad_celltype	0.00252691	-1	InN	EC	protein_coding
SNHG15	-2.40799	-0.591607	0.139684	-4.23533	2.28219e-05	Entorhinal cortex InN	region_broad_celltype	0.00189047	-1	InN	EC	lncRNA
CCM2	-0.363144	-0.257096	0.0687294	-3.7407	0.000183507	Entorhinal cortex InN	region_broad_celltype	0.00731225	-1	InN	EC	protein_coding
AC005153.1	-3.02494	-0.965967	0.202627	-4.76722	1.8679e-06	Entorhinal cortex InN	region_broad_celltype	0.000329128	-1	InN	EC	lncRNA
SEC61G	-1.17757	-0.376815	0.0780695	-4.82667	1.38838e-06	Entorhinal cortex InN	region_broad_celltype	0.000265415	-1	InN	EC	protein_coding
VOPP1	0.349816	-0.0935777	0.0329753	-2.83781	0.00454244	Entorhinal cortex InN	region_broad_celltype	0.0461577	-1	InN	EC	protein_coding
SUMF2	-0.699991	-0.191751	0.0620171	-3.0919	0.0019888	Entorhinal cortex InN	region_broad_celltype	0.0296142	-1	InN	EC	protein_coding
ZNF92	-0.954802	-0.300834	0.0943026	-3.19009	0.00142229	Entorhinal cortex InN	region_broad_celltype	0.0245549	-1	InN	EC	protein_coding
ASL	-1.04108	-0.179371	0.0549428	-3.26468	0.00109588	Entorhinal cortex InN	region_broad_celltype	0.0211778	-1	InN	EC	protein_coding
CRCP	-0.450064	-0.17509	0.0555356	-3.15275	0.00161741	Entorhinal cortex InN	region_broad_celltype	0.0263921	-1	InN	EC	protein_coding
TPST1	0.963814	-0.109617	0.031514	-3.47836	0.000504488	Entorhinal cortex InN	region_broad_celltype	0.0135782	-1	InN	EC	protein_coding
RABGEF1	0.946833	-0.0775591	0.0244903	-3.16693	0.00154059	Entorhinal cortex InN	region_broad_celltype	0.0256665	-1	InN	EC	protein_coding
BUD23	-1.26212	-0.263347	0.0625895	-4.20754	2.58171e-05	Entorhinal cortex InN	region_broad_celltype	0.00205812	-1	InN	EC	protein_coding
STX1A	-1.19451	-0.236887	0.0817929	-2.89619	0.00377727	Entorhinal cortex InN	region_broad_celltype	0.041843	-1	InN	EC	protein_coding
CLIP2	0.0695279	-0.137533	0.0491309	-2.79931	0.00512112	Entorhinal cortex InN	region_broad_celltype	0.0492826	-1	InN	EC	protein_coding
CASTOR2	-0.430596	-0.167243	0.0401538	-4.16506	3.11275e-05	Entorhinal cortex InN	region_broad_celltype	0.00233877	-1	InN	EC	protein_coding
HIP1	-0.227437	-0.272681	0.0785587	-3.47105	0.000518432	Entorhinal cortex InN	region_broad_celltype	0.0137773	-1	InN	EC	protein_coding
TMEM120A	-1.83586	-0.431692	0.0856309	-5.04131	4.62345e-07	Entorhinal cortex InN	region_broad_celltype	0.000116677	-1	InN	EC	protein_coding
ZP3	-2.11782	-0.389648	0.121305	-3.21215	0.00131745	Entorhinal cortex InN	region_broad_celltype	0.0235327	-1	InN	EC	protein_coding
ZNF804B	1.04043	-0.147052	0.050777	-2.89603	0.00377914	Entorhinal cortex InN	region_broad_celltype	0.0418529	-1	InN	EC	protein_coding
AC002383.1	-1.44612	-0.385764	0.135663	-2.84356	0.00446132	Entorhinal cortex InN	region_broad_celltype	0.0456735	-1	InN	EC	lncRNA
AKAP9	1.04523	-0.0541215	0.0178706	-3.02853	0.00245745	Entorhinal cortex InN	region_broad_celltype	0.0332467	-1	InN	EC	protein_coding
AC002451.1	-2.03391	0.273119	0.0841551	3.24543	0.00117274	Entorhinal cortex InN	region_broad_celltype	0.022003	1	InN	EC	lncRNA
AC079781.5	0.752037	-0.159936	0.0523479	-3.05526	0.00224868	Entorhinal cortex InN	region_broad_celltype	0.031692	-1	InN	EC	lncRNA
LMTK2	0.4796	-0.132195	0.0420143	-3.14644	0.00165271	Entorhinal cortex InN	region_broad_celltype	0.026745	-1	InN	EC	protein_coding
TRRAP	0.473529	-0.144795	0.0426782	-3.39272	0.000692034	Entorhinal cortex InN	region_broad_celltype	0.016271	-1	InN	EC	protein_coding
AC004893.3	-3.52653	-0.692159	0.246483	-2.80813	0.00498295	Entorhinal cortex InN	region_broad_celltype	0.0485476	-1	InN	EC	lncRNA
ARPC1B	-1.89688	-0.529606	0.168077	-3.15098	0.00162724	Entorhinal cortex InN	region_broad_celltype	0.0264844	-1	InN	EC	protein_coding
PDAP1	-1.09161	-0.314003	0.0869642	-3.61071	0.000305354	Entorhinal cortex InN	region_broad_celltype	0.00999981	-1	InN	EC	protein_coding
ZKSCAN5	-1.32887	-0.220238	0.0702099	-3.13685	0.00170776	Entorhinal cortex InN	region_broad_celltype	0.0272691	-1	InN	EC	protein_coding
ZKSCAN1	0.426956	-0.137485	0.0356342	-3.85822	0.000114218	Entorhinal cortex InN	region_broad_celltype	0.00540482	-1	InN	EC	protein_coding
PPP1R35	-1.90839	-0.283654	0.0944752	-3.00242	0.00267841	Entorhinal cortex InN	region_broad_celltype	0.0348524	-1	InN	EC	protein_coding
AGFG2	-1.59729	-0.373361	0.110705	-3.37257	0.000744703	Entorhinal cortex InN	region_broad_celltype	0.016948	-1	InN	EC	protein_coding
SRRT	-1.21297	-0.219233	0.0593589	-3.69335	0.000221319	Entorhinal cortex InN	region_broad_celltype	0.00824047	-1	InN	EC	protein_coding
AP1S1	-1.52197	-0.485221	0.139167	-3.48661	0.000489177	Entorhinal cortex InN	region_broad_celltype	0.0133264	-1	InN	EC	protein_coding
VGF	-0.36111	-0.671139	0.194354	-3.45318	0.000554029	Entorhinal cortex InN	region_broad_celltype	0.0143373	-1	InN	EC	protein_coding
FIS1	-1.27854	-0.366064	0.101825	-3.59503	0.000324357	Entorhinal cortex InN	region_broad_celltype	0.0103927	-1	InN	EC	protein_coding
ALKBH4	-1.91626	-0.279037	0.0891774	-3.12901	0.00175397	Entorhinal cortex InN	region_broad_celltype	0.0276542	-1	InN	EC	protein_coding
AC006387.1	-0.880812	-0.282521	0.0919437	-3.07276	0.00212087	Entorhinal cortex InN	region_broad_celltype	0.03072	-1	InN	EC	lncRNA
CBLL1	-1.02936	-0.205833	0.0559305	-3.68016	0.000233092	Entorhinal cortex InN	region_broad_celltype	0.00851102	-1	InN	EC	protein_coding
TMEM168	-0.054595	-0.166109	0.0568209	-2.92337	0.00346264	Entorhinal cortex InN	region_broad_celltype	0.0399344	-1	InN	EC	protein_coding
FAM3C	0.390386	-0.141381	0.0449224	-3.14724	0.00164821	Entorhinal cortex InN	region_broad_celltype	0.0267016	-1	InN	EC	protein_coding
ATP6V1F	-0.833663	-0.484193	0.135968	-3.56108	0.000369329	Entorhinal cortex InN	region_broad_celltype	0.0112569	-1	InN	EC	protein_coding
SLC35B4	-0.249453	-0.228835	0.0717742	-3.18827	0.00143128	Entorhinal cortex InN	region_broad_celltype	0.0246525	-1	InN	EC	protein_coding
AC078842.2	-3.49351	-1.38909	0.282584	-4.91568	8.84741e-07	Entorhinal cortex InN	region_broad_celltype	0.00019102	-1	InN	EC	lncRNA
KIAA1549	0.318563	-0.167405	0.0591806	-2.82872	0.00467349	Entorhinal cortex InN	region_broad_celltype	0.0468596	-1	InN	EC	protein_coding
SLC37A3	-0.194854	-0.156491	0.0544585	-2.87358	0.00405852	Entorhinal cortex InN	region_broad_celltype	0.043484	-1	InN	EC	protein_coding
ADCK2	-1.74256	-0.368203	0.112574	-3.27077	0.00107254	Entorhinal cortex InN	region_broad_celltype	0.0209179	-1	InN	EC	protein_coding
NDUFB2	-0.714356	-0.35704	0.0951791	-3.75124	0.000175961	Entorhinal cortex InN	region_broad_celltype	0.00711336	-1	InN	EC	protein_coding
AC073342.1	-1.536	-0.2693	0.0859826	-3.13203	0.00173603	Entorhinal cortex InN	region_broad_celltype	0.0275045	-1	InN	EC	lncRNA
AC093673.1	-3.19093	-0.920896	0.266904	-3.45029	0.00055998	Entorhinal cortex InN	region_broad_celltype	0.0144295	-1	InN	EC	lncRNA
ZNF467	-2.89978	-0.450983	0.15019	-3.00275	0.00267552	Entorhinal cortex InN	region_broad_celltype	0.0348306	-1	InN	EC	protein_coding
ATP6V0E2-AS1	-2.06707	-0.311524	0.0921315	-3.3813	0.000721442	Entorhinal cortex InN	region_broad_celltype	0.0166537	-1	InN	EC	lncRNA
ZNF775	-2.4353	-0.428315	0.117196	-3.6547	0.000257485	Entorhinal cortex InN	region_broad_celltype	0.00902929	-1	InN	EC	protein_coding
GALNT11	0.806106	-0.103249	0.0367053	-2.81292	0.00490942	Entorhinal cortex InN	region_broad_celltype	0.0481547	-1	InN	EC	protein_coding
PTPRN2	1.43712	-0.0401977	0.012936	-3.10744	0.00188716	Entorhinal cortex InN	region_broad_celltype	0.0287392	-1	InN	EC	protein_coding
ERI1	-1.24636	-0.33451	0.119827	-2.79162	0.00524445	Entorhinal cortex InN	region_broad_celltype	0.049858	-1	InN	EC	protein_coding
AC021613.1	-2.63701	-0.604219	0.166187	-3.63577	0.000277153	Entorhinal cortex InN	region_broad_celltype	0.00945162	-1	InN	EC	lncRNA
PNOC	-1.34934	-0.519437	0.177026	-2.93425	0.00334356	Entorhinal cortex InN	region_broad_celltype	0.0391882	-1	InN	EC	protein_coding
BRF2	-2.38644	-0.354915	0.109974	-3.22727	0.00124979	Entorhinal cortex InN	region_broad_celltype	0.0228486	-1	InN	EC	protein_coding
PLAT	-2.9485	0.438591	0.125832	3.48554	0.000491154	Entorhinal cortex InN	region_broad_celltype	0.0133564	1	InN	EC	protein_coding
THAP1	-2.05896	-0.379492	0.131889	-2.87735	0.00401028	Entorhinal cortex InN	region_broad_celltype	0.0432252	-1	InN	EC	protein_coding
AC120036.4	-2.41426	-0.467841	0.136298	-3.43248	0.000598079	Entorhinal cortex InN	region_broad_celltype	0.0149923	-1	InN	EC	lncRNA
LINC01301	-1.03556	-0.462512	0.132499	-3.49069	0.000481775	Entorhinal cortex InN	region_broad_celltype	0.0132169	-1	InN	EC	lncRNA
AC079089.1	-2.13671	-0.306895	0.0978363	-3.13682	0.00170793	Entorhinal cortex InN	region_broad_celltype	0.0272691	-1	InN	EC	lncRNA
XKR9	-0.874572	-0.640263	0.187837	-3.40861	0.000652955	Entorhinal cortex InN	region_broad_celltype	0.015746	-1	InN	EC	protein_coding
STAU2	1.14101	-0.0711461	0.0178973	-3.97524	7.03082e-05	Entorhinal cortex InN	region_broad_celltype	0.00396179	-1	InN	EC	protein_coding
AC027018.1	-0.0442543	-0.251399	0.0618197	-4.06665	4.76945e-05	Entorhinal cortex InN	region_broad_celltype	0.00308261	-1	InN	EC	lncRNA
RBIS	-1.26106	-0.336969	0.104376	-3.22841	0.00124479	Entorhinal cortex InN	region_broad_celltype	0.0227926	-1	InN	EC	protein_coding
PIP4P2	0.117482	-0.24656	0.085805	-2.8735	0.00405957	Entorhinal cortex InN	region_broad_celltype	0.0434891	-1	InN	EC	protein_coding
VIRMA	-0.124508	-0.192872	0.0430485	-4.48033	7.45282e-06	Entorhinal cortex InN	region_broad_celltype	0.000875919	-1	InN	EC	protein_coding
COX6C	-0.0901129	-0.223367	0.0770838	-2.89772	0.00375891	Entorhinal cortex InN	region_broad_celltype	0.0417304	-1	InN	EC	protein_coding
BAALC	0.181873	-0.140682	0.0486917	-2.88924	0.00386177	Entorhinal cortex InN	region_broad_celltype	0.0423261	-1	InN	EC	protein_coding
BAALC-AS1	-0.591106	-0.286082	0.0844681	-3.38686	0.000706968	Entorhinal cortex InN	region_broad_celltype	0.0164542	-1	InN	EC	lncRNA
FAM49B	1.12897	-0.0634477	0.0184083	-3.44668	0.000567519	Entorhinal cortex InN	region_broad_celltype	0.0145322	-1	InN	EC	protein_coding
PEG13	-2.25199	-0.550801	0.156782	-3.51316	0.000442817	Entorhinal cortex InN	region_broad_celltype	0.0125483	-1	InN	EC	lncRNA
ADGRB1	-0.57765	-0.244331	0.0578225	-4.22553	2.38374e-05	Entorhinal cortex InN	region_broad_celltype	0.00195012	-1	InN	EC	protein_coding
LYNX1	-1.15532	-0.366158	0.110163	-3.32378	0.000888074	Entorhinal cortex InN	region_broad_celltype	0.0187764	-1	InN	EC	protein_coding
TOP1MT	-1.41316	-0.20773	0.0737413	-2.81701	0.00484733	Entorhinal cortex InN	region_broad_celltype	0.0478171	-1	InN	EC	protein_coding
ZC3H3	-1.04934	-0.20109	0.0717536	-2.8025	0.00507076	Entorhinal cortex InN	region_broad_celltype	0.0490169	-1	InN	EC	protein_coding
TIGD5	-2.85974	-0.489402	0.164667	-2.97208	0.00295792	Entorhinal cortex InN	region_broad_celltype	0.036736	-1	InN	EC	protein_coding
PLEC	-0.609617	-0.158622	0.054089	-2.93262	0.0033612	Entorhinal cortex InN	region_broad_celltype	0.0393129	-1	InN	EC	protein_coding
SPATC1	-2.73373	-0.54875	0.167141	-3.28316	0.00102651	Entorhinal cortex InN	region_broad_celltype	0.0203958	-1	InN	EC	protein_coding
EXOSC4	-4.29299	-1.02959	0.33516	-3.07193	0.00212682	Entorhinal cortex InN	region_broad_celltype	0.0307642	-1	InN	EC	protein_coding
GPAA1	-1.90999	-0.312672	0.111525	-2.80362	0.00505327	Entorhinal cortex InN	region_broad_celltype	0.0489052	-1	InN	EC	protein_coding
MROH1	0.266464	-0.0985643	0.0304068	-3.24152	0.00118893	Entorhinal cortex InN	region_broad_celltype	0.0221916	-1	InN	EC	protein_coding
SCRT1	-1.80926	-0.35872	0.0963261	-3.72402	0.000196078	Entorhinal cortex InN	region_broad_celltype	0.00764019	-1	InN	EC	protein_coding
SLC52A2	-2.84994	-0.559032	0.185867	-3.00771	0.00263226	Entorhinal cortex InN	region_broad_celltype	0.0345253	-1	InN	EC	protein_coding
PUM3	0.619921	-0.0950813	0.0295567	-3.21692	0.00129577	Entorhinal cortex InN	region_broad_celltype	0.0233183	-1	InN	EC	protein_coding
JAK2	0.695858	-0.0923151	0.0285762	-3.23048	0.00123581	Entorhinal cortex InN	region_broad_celltype	0.0226913	-1	InN	EC	protein_coding
KDM4C	1.01687	-0.0852051	0.0299546	-2.84448	0.00444843	Entorhinal cortex InN	region_broad_celltype	0.0456031	-1	InN	EC	protein_coding
AL354989.1	-3.013	-0.528856	0.156338	-3.38277	0.000717598	Entorhinal cortex InN	region_broad_celltype	0.0166135	-1	InN	EC	lncRNA
NUDT2	-1.61574	-0.344251	0.103462	-3.32732	0.000876852	Entorhinal cortex InN	region_broad_celltype	0.0186467	-1	InN	EC	protein_coding
RPP25L	-3.13564	-0.586608	0.173503	-3.38097	0.000722294	Entorhinal cortex InN	region_broad_celltype	0.0166634	-1	InN	EC	protein_coding
AL162231.1	-2.61944	-0.477865	0.157863	-3.02709	0.00246921	Entorhinal cortex InN	region_broad_celltype	0.0333335	-1	InN	EC	protein_coding
CCDC107	-1.90615	-0.467241	0.118504	-3.94284	8.05212e-05	Entorhinal cortex InN	region_broad_celltype	0.00432472	-1	InN	EC	protein_coding
RGP1	-1.15149	-0.244689	0.0843092	-2.90228	0.00370455	Entorhinal cortex InN	region_broad_celltype	0.0414293	-1	InN	EC	protein_coding
IGFBPL1	-2.36214	-0.447657	0.139852	-3.20094	0.00136981	Entorhinal cortex InN	region_broad_celltype	0.0240484	-1	InN	EC	protein_coding
LINC01410	-1.95522	-0.557055	0.142575	-3.9071	9.34118e-05	Entorhinal cortex InN	region_broad_celltype	0.00476057	-1	InN	EC	lncRNA
CBWD5	0.192781	-0.33946	0.0780044	-4.35181	1.35019e-05	Entorhinal cortex InN	region_broad_celltype	0.00132394	-1	InN	EC	protein_coding
FAM27E3	-2.85599	-0.445362	0.139475	-3.19313	0.00140741	Entorhinal cortex InN	region_broad_celltype	0.0243992	-1	InN	EC	lncRNA
FRMD3	0.437697	-0.187114	0.0559518	-3.3442	0.000825192	Entorhinal cortex InN	region_broad_celltype	0.0179737	-1	InN	EC	protein_coding
CDK20	-2.01603	-0.500896	0.132857	-3.77019	0.000163122	Entorhinal cortex InN	region_broad_celltype	0.00677216	-1	InN	EC	protein_coding
BICD2	-0.887068	-0.222731	0.0788208	-2.82579	0.00471644	Entorhinal cortex InN	region_broad_celltype	0.0470813	-1	InN	EC	protein_coding
AL353768.2	-2.67274	-0.657454	0.191078	-3.44077	0.000580062	Entorhinal cortex InN	region_broad_celltype	0.0147239	-1	InN	EC	lncRNA
NCBP1	-0.390731	-0.163556	0.0512108	-3.19377	0.00140428	Entorhinal cortex InN	region_broad_celltype	0.0243732	-1	InN	EC	protein_coding
AL136084.2	-4.07934	-1.00543	0.348373	-2.88609	0.00390064	Entorhinal cortex InN	region_broad_celltype	0.0425689	-1	InN	EC	lncRNA
TEX10	-0.444041	-0.146016	0.0513384	-2.84418	0.00445262	Entorhinal cortex InN	region_broad_celltype	0.0456255	-1	InN	EC	protein_coding
TXN	-0.662275	-0.260256	0.0852733	-3.05203	0.00227303	Entorhinal cortex InN	region_broad_celltype	0.0318585	-1	InN	EC	protein_coding
GNG10	-0.870834	-0.379211	0.135313	-2.80247	0.00507125	Entorhinal cortex InN	region_broad_celltype	0.0490192	-1	InN	EC	protein_coding
INIP	-0.635602	-0.1618	0.0481279	-3.36188	0.000774148	Entorhinal cortex InN	region_broad_celltype	0.0173223	-1	InN	EC	protein_coding
SLC31A1	-0.796867	-0.260898	0.0811642	-3.21445	0.00130693	Entorhinal cortex InN	region_broad_celltype	0.0234262	-1	InN	EC	protein_coding
CDC26	-1.60101	-0.290704	0.0814716	-3.56817	0.000359487	Entorhinal cortex InN	region_broad_celltype	0.0110609	-1	InN	EC	protein_coding
BRINP1	0.621845	-0.129985	0.0446705	-2.90985	0.00361598	Entorhinal cortex InN	region_broad_celltype	0.040887	-1	InN	EC	protein_coding
RC3H2	0.180741	-0.178128	0.0560287	-3.17923	0.00147665	Entorhinal cortex InN	region_broad_celltype	0.0250913	-1	InN	EC	protein_coding
LHX2	-2.11595	-0.607348	0.161453	-3.76176	0.00016872	Entorhinal cortex InN	region_broad_celltype	0.00691788	-1	InN	EC	protein_coding
ARPC5L	-1.28503	-0.474452	0.117069	-4.05277	5.06149e-05	Entorhinal cortex InN	region_broad_celltype	0.00320738	-1	InN	EC	protein_coding
MVB12B	0.494461	-0.185503	0.0592751	-3.12952	0.00175091	Entorhinal cortex InN	region_broad_celltype	0.0276321	-1	InN	EC	protein_coding
STXBP1	0.952037	-0.111698	0.0300534	-3.71664	0.00020189	Entorhinal cortex InN	region_broad_celltype	0.00778359	-1	InN	EC	protein_coding
AL162426.1	-0.907785	-0.267957	0.0871241	-3.07558	0.00210092	Entorhinal cortex InN	region_broad_celltype	0.0305724	-1	InN	EC	lncRNA
AK1	-1.47898	-0.412424	0.112379	-3.66994	0.000242608	Entorhinal cortex InN	region_broad_celltype	0.00870817	-1	InN	EC	protein_coding
DPM2	-2.10923	-0.537551	0.0952747	-5.64212	1.67973e-08	Entorhinal cortex InN	region_broad_celltype	8.84697e-06	-1	InN	EC	protein_coding
SLC25A25	-0.811613	-0.299509	0.085954	-3.48453	0.000492999	Entorhinal cortex InN	region_broad_celltype	0.0133816	-1	InN	EC	protein_coding
SPTAN1	0.861345	-0.0877426	0.0280291	-3.13041	0.00174561	Entorhinal cortex InN	region_broad_celltype	0.0275716	-1	InN	EC	protein_coding
ENDOG	-2.26804	-0.394005	0.141079	-2.7928	0.00522538	Entorhinal cortex InN	region_broad_celltype	0.0497606	-1	InN	EC	protein_coding
LRRC8A	-1.02667	-0.231784	0.0610403	-3.79724	0.000146318	Entorhinal cortex InN	region_broad_celltype	0.00632309	-1	InN	EC	protein_coding
MIGA2	-1.12547	-0.236803	0.0650682	-3.6393	0.000273375	Entorhinal cortex InN	region_broad_celltype	0.00936615	-1	InN	EC	protein_coding
CRAT	-1.77182	-0.274947	0.078611	-3.49756	0.000469533	Entorhinal cortex InN	region_broad_celltype	0.0129952	-1	InN	EC	protein_coding
NTMT1	-1.94713	-0.368822	0.113985	-3.23572	0.00121336	Entorhinal cortex InN	region_broad_celltype	0.0224527	-1	InN	EC	protein_coding
ASB6	-2.15643	-0.335218	0.110938	-3.02166	0.00251389	Entorhinal cortex InN	region_broad_celltype	0.0336574	-1	InN	EC	protein_coding
TOR1B	-1.03001	-0.286916	0.101992	-2.81312	0.00490641	Entorhinal cortex InN	region_broad_celltype	0.0481408	-1	InN	EC	protein_coding
TOR1A	-1.80723	-0.30906	0.0998649	-3.09479	0.00196954	Entorhinal cortex InN	region_broad_celltype	0.0294554	-1	InN	EC	protein_coding
GPR107	0.12658	-0.176977	0.0597609	-2.96142	0.00306227	Entorhinal cortex InN	region_broad_celltype	0.0374328	-1	InN	EC	protein_coding
AL358781.1	-2.50521	-0.403848	0.131092	-3.08064	0.00206558	Entorhinal cortex InN	region_broad_celltype	0.0302716	-1	InN	EC	lncRNA
MED22	-2.45464	-0.404196	0.139787	-2.89152	0.00383378	Entorhinal cortex InN	region_broad_celltype	0.0421638	-1	InN	EC	protein_coding
SURF4	-0.804286	-0.297714	0.106437	-2.7971	0.00515636	Entorhinal cortex InN	region_broad_celltype	0.0494504	-1	InN	EC	protein_coding
REXO4	-1.53751	-0.225064	0.0803736	-2.80022	0.00510676	Entorhinal cortex InN	region_broad_celltype	0.0492052	-1	InN	EC	protein_coding
WDR5	-0.932246	-0.20324	0.0508171	-3.99945	6.34901e-05	Entorhinal cortex InN	region_broad_celltype	0.00372114	-1	InN	EC	protein_coding
PPP1R26	-1.88654	-0.43645	0.125611	-3.47461	0.000511594	Entorhinal cortex InN	region_broad_celltype	0.0136827	-1	InN	EC	protein_coding
C9orf116	-3.11954	-0.50078	0.17197	-2.91202	0.00359103	Entorhinal cortex InN	region_broad_celltype	0.0407364	-1	InN	EC	protein_coding
CAMSAP1	0.0770617	-0.194796	0.0549837	-3.54279	0.000395918	Entorhinal cortex InN	region_broad_celltype	0.0117203	-1	InN	EC	protein_coding
SNAPC4	-1.21295	-0.250329	0.0618249	-4.049	5.14367e-05	Entorhinal cortex InN	region_broad_celltype	0.00324623	-1	InN	EC	protein_coding
SNHG7	-1.44384	-0.3325	0.11562	-2.87579	0.00403017	Entorhinal cortex InN	region_broad_celltype	0.0433404	-1	InN	EC	lncRNA
FBXW5	-1.62284	-0.338455	0.100496	-3.36783	0.000757628	Entorhinal cortex InN	region_broad_celltype	0.0171106	-1	InN	EC	protein_coding
PAXX	-1.79339	-0.262084	0.0858828	-3.05165	0.00227586	Entorhinal cortex InN	region_broad_celltype	0.0318776	-1	InN	EC	protein_coding
ABCA2	-0.908997	-0.160171	0.0505923	-3.16592	0.00154591	Entorhinal cortex InN	region_broad_celltype	0.0257166	-1	InN	EC	protein_coding
MAN1B1	-1.27847	-0.214741	0.0757927	-2.83327	0.00460749	Entorhinal cortex InN	region_broad_celltype	0.0464748	-1	InN	EC	protein_coding
TPRN	-1.90182	-0.24575	0.0858318	-2.86316	0.00419441	Entorhinal cortex InN	region_broad_celltype	0.044242	-1	InN	EC	protein_coding
TMEM203	-2.13503	-0.582162	0.163086	-3.56966	0.000357441	Entorhinal cortex InN	region_broad_celltype	0.0110239	-1	InN	EC	protein_coding
NELFB	-1.57144	-0.264389	0.0719601	-3.6741	0.000238687	Entorhinal cortex InN	region_broad_celltype	0.00863066	-1	InN	EC	protein_coding
NSMF	-1.09811	-0.176275	0.0558547	-3.15595	0.00159977	Entorhinal cortex InN	region_broad_celltype	0.0262348	-1	InN	EC	protein_coding
ARRDC1-AS1	-2.39431	-0.323758	0.109342	-2.96097	0.00306669	Entorhinal cortex InN	region_broad_celltype	0.037466	-1	InN	EC	lncRNA
DIP2C	1.19747	-0.0319398	0.0114356	-2.79301	0.00522206	Entorhinal cortex InN	region_broad_celltype	0.0497511	-1	InN	EC	protein_coding
AKR1C1	-2.10628	-0.396435	0.115373	-3.43612	0.000590099	Entorhinal cortex InN	region_broad_celltype	0.014878	-1	InN	EC	protein_coding
AKR1C2	-2.58308	-0.40731	0.138739	-2.93579	0.00332697	Entorhinal cortex InN	region_broad_celltype	0.0390991	-1	InN	EC	protein_coding
FBH1	-0.347455	-0.201999	0.0650135	-3.10704	0.00188973	Entorhinal cortex InN	region_broad_celltype	0.0287654	-1	InN	EC	protein_coding
ATP5F1C	-0.204789	-0.217061	0.0657382	-3.3019	0.000960333	Entorhinal cortex InN	region_broad_celltype	0.0196439	-1	InN	EC	protein_coding
FAM171A1	0.525944	-0.145845	0.0444534	-3.28085	0.00103496	Entorhinal cortex InN	region_broad_celltype	0.0204862	-1	InN	EC	protein_coding
ST8SIA6	-1.40083	-0.551026	0.17681	-3.11648	0.00183026	Entorhinal cortex InN	region_broad_celltype	0.0282788	-1	InN	EC	protein_coding
ARL5B	-0.854373	-0.303827	0.104031	-2.92053	0.0034944	Entorhinal cortex InN	region_broad_celltype	0.0401341	-1	InN	EC	protein_coding
MYO3A	-1.40526	-0.531399	0.177509	-2.99364	0.00275669	Entorhinal cortex InN	region_broad_celltype	0.035421	-1	InN	EC	protein_coding
AL359546.1	-1.54483	-0.245026	0.0852871	-2.87295	0.00406653	Entorhinal cortex InN	region_broad_celltype	0.0435258	-1	InN	EC	lncRNA
AL117339.4	-1.39885	-0.238015	0.0780865	-3.0481	0.00230297	Entorhinal cortex InN	region_broad_celltype	0.0320874	-1	InN	EC	lncRNA
GPRIN2	-2.75314	-1.01369	0.2146	-4.72361	2.31699e-06	Entorhinal cortex InN	region_broad_celltype	0.00038512	-1	InN	EC	protein_coding
AL353784.1	-0.886383	-0.522223	0.175027	-2.98368	0.00284806	Entorhinal cortex InN	region_broad_celltype	0.0359977	-1	InN	EC	lncRNA
AL355314.2	-2.92649	-0.764235	0.223281	-3.42275	0.000619899	Entorhinal cortex InN	region_broad_celltype	0.0152845	-1	InN	EC	lncRNA
SLC16A9	-0.762097	-0.203665	0.0725661	-2.80662	0.00500645	Entorhinal cortex InN	region_broad_celltype	0.0486684	-1	InN	EC	protein_coding
TMEM26	-2.20754	-0.330788	0.118434	-2.79301	0.00522195	Entorhinal cortex InN	region_broad_celltype	0.0497511	-1	InN	EC	protein_coding
SLC25A16	-0.0359153	-0.159158	0.0569509	-2.79465	0.00519564	Entorhinal cortex InN	region_broad_celltype	0.0496267	-1	InN	EC	protein_coding
LRRC20	-1.4496	-0.264384	0.0935568	-2.82592	0.00471446	Entorhinal cortex InN	region_broad_celltype	0.0470752	-1	InN	EC	protein_coding
EIF4EBP2	-0.849439	-0.202586	0.0646567	-3.13325	0.00172884	Entorhinal cortex InN	region_broad_celltype	0.027458	-1	InN	EC	protein_coding
P4HA1	0.019541	-0.234362	0.0735248	-3.18752	0.00143498	Entorhinal cortex InN	region_broad_celltype	0.0246879	-1	InN	EC	protein_coding
MSS51	-1.33582	-0.19737	0.0641797	-3.07528	0.00210305	Entorhinal cortex InN	region_broad_celltype	0.030589	-1	InN	EC	protein_coding
PPP3CB	0.789092	-0.09607	0.0299729	-3.20523	0.00134955	Entorhinal cortex InN	region_broad_celltype	0.0238447	-1	InN	EC	protein_coding
AGAP5	-1.65469	-0.257148	0.0722263	-3.56031	0.000370412	Entorhinal cortex InN	region_broad_celltype	0.0112782	-1	InN	EC	protein_coding
DLG5	-0.0975767	-0.1927	0.0615094	-3.13285	0.00173115	Entorhinal cortex InN	region_broad_celltype	0.0274756	-1	InN	EC	protein_coding
ZMIZ1	-0.377766	-0.31957	0.102309	-3.12356	0.00178676	Entorhinal cortex InN	region_broad_celltype	0.0279199	-1	InN	EC	protein_coding
FRAT2	-2.97517	-0.663792	0.235492	-2.81875	0.00482115	Entorhinal cortex InN	region_broad_celltype	0.0476607	-1	InN	EC	protein_coding
MMS19	-0.212898	-0.115739	0.0369971	-3.12834	0.00175797	Entorhinal cortex InN	region_broad_celltype	0.0276946	-1	InN	EC	protein_coding
MORN4	-0.562631	-0.226043	0.0767037	-2.94696	0.00320918	Entorhinal cortex InN	region_broad_celltype	0.0383298	-1	InN	EC	protein_coding
AVPI1	-2.28035	-0.458741	0.111211	-4.12496	3.70798e-05	Entorhinal cortex InN	region_broad_celltype	0.00261366	-1	InN	EC	protein_coding
ZFYVE27	-0.435147	-0.151326	0.0451583	-3.351	0.00080519	Entorhinal cortex InN	region_broad_celltype	0.0177454	-1	InN	EC	protein_coding
GOLGA7B	-0.943618	-0.337459	0.0809529	-4.16859	3.06493e-05	Entorhinal cortex InN	region_broad_celltype	0.00231735	-1	InN	EC	protein_coding
OLMALINC	-1.60833	-0.260702	0.0877678	-2.97036	0.00297456	Entorhinal cortex InN	region_broad_celltype	0.0368491	-1	InN	EC	lncRNA
SEMA4G	-1.08321	-0.238256	0.0720711	-3.30585	0.000946886	Entorhinal cortex InN	region_broad_celltype	0.0194862	-1	InN	EC	protein_coding
PDZD7	-1.51955	-0.316063	0.112871	-2.80022	0.00510686	Entorhinal cortex InN	region_broad_celltype	0.0492052	-1	InN	EC	protein_coding
SFXN3	-1.40502	-0.226858	0.0793372	-2.85942	0.00424422	Entorhinal cortex InN	region_broad_celltype	0.0444839	-1	InN	EC	protein_coding
NPM3	-3.09912	-0.603571	0.180559	-3.3428	0.000829389	Entorhinal cortex InN	region_broad_celltype	0.0180377	-1	InN	EC	protein_coding
OGA	0.940419	-0.0782533	0.0168064	-4.65615	3.22176e-06	Entorhinal cortex InN	region_broad_celltype	0.000485292	-1	InN	EC	protein_coding
PSD	-0.536262	-0.166013	0.047728	-3.47831	0.000504579	Entorhinal cortex InN	region_broad_celltype	0.0135798	-1	InN	EC	protein_coding
CUEDC2	-1.61659	-0.217012	0.0704869	-3.07876	0.00207867	Entorhinal cortex InN	region_broad_celltype	0.0303927	-1	InN	EC	protein_coding
ARL3	-0.216916	-0.213146	0.0691509	-3.08233	0.00205386	Entorhinal cortex InN	region_broad_celltype	0.0301653	-1	InN	EC	protein_coding
ATP5MD	-0.542429	-0.256667	0.0916425	-2.80074	0.0050986	Entorhinal cortex InN	region_broad_celltype	0.0491675	-1	InN	EC	protein_coding
C10orf82	-2.64654	-0.773096	0.186824	-4.13809	3.50211e-05	Entorhinal cortex InN	region_broad_celltype	0.00252691	-1	InN	EC	protein_coding
SLC18A2	-2.42329	-0.581341	0.201504	-2.88501	0.00391395	Entorhinal cortex InN	region_broad_celltype	0.0426397	-1	InN	EC	protein_coding
TACC2	0.165079	-0.111828	0.0384239	-2.91038	0.00360994	Entorhinal cortex InN	region_broad_celltype	0.0408445	-1	InN	EC	protein_coding
GPR26	-2.89031	-0.752519	0.253676	-2.96645	0.00301257	Entorhinal cortex InN	region_broad_celltype	0.0370816	-1	InN	EC	protein_coding
ABRAXAS2	-0.802848	-0.235544	0.0606434	-3.88409	0.000102712	Entorhinal cortex InN	region_broad_celltype	0.00504864	-1	InN	EC	protein_coding
PPP2R2D	-0.0850546	-0.162156	0.0478264	-3.3905	0.00069765	Entorhinal cortex InN	region_broad_celltype	0.0163329	-1	InN	EC	protein_coding
AL512622.1	-4.00845	-1.27133	0.358623	-3.54504	0.000392554	Entorhinal cortex InN	region_broad_celltype	0.0116663	-1	InN	EC	lncRNA
DPYSL4	-1.50078	-0.29997	0.0668545	-4.48691	7.22632e-06	Entorhinal cortex InN	region_broad_celltype	0.000854961	-1	InN	EC	protein_coding
CFAP46	-0.337413	-0.244779	0.0755249	-3.24104	0.00119094	Entorhinal cortex InN	region_broad_celltype	0.0222023	-1	InN	EC	protein_coding
ECHS1	-1.39086	-0.200365	0.0680929	-2.94253	0.00325545	Entorhinal cortex InN	region_broad_celltype	0.0386292	-1	InN	EC	protein_coding
MTG1	-0.408833	-0.158512	0.0396201	-4.00079	6.31317e-05	Entorhinal cortex InN	region_broad_celltype	0.00370738	-1	InN	EC	protein_coding
SPRN	-1.99983	-0.38862	0.115369	-3.36849	0.0007558	Entorhinal cortex InN	region_broad_celltype	0.0171009	-1	InN	EC	protein_coding
LINC01001	-3.94723	0.77869	0.226571	3.43685	0.00058852	Entorhinal cortex InN	region_broad_celltype	0.0148537	1	InN	EC	lncRNA
IFITM3	-4.97733	1.02528	0.33072	3.10014	0.00193427	Entorhinal cortex InN	region_broad_celltype	0.02916	1	InN	EC	protein_coding
B4GALNT4	-0.76948	-0.197404	0.0610306	-3.23451	0.00121851	Entorhinal cortex InN	region_broad_celltype	0.0225061	-1	InN	EC	protein_coding
HRAS	-1.67347	-0.390192	0.134456	-2.90199	0.00370795	Entorhinal cortex InN	region_broad_celltype	0.041443	-1	InN	EC	protein_coding
[truncated: 983 more rows]

## Sheet: ExN
gene_name	intercept	estimate	std.error	statistic	p.value	tissue	type	fdr_bh	direction	celltype	region	gene_type
AGRN	-0.841146	-0.298349	0.0784034	-3.8053	0.000141631	Middle temporal gyrus ExN	region_broad_celltype	0.00619242	-1	ExN	MTG	protein_coding
HES5	-5.51199	1.02115	0.343664	2.97136	0.00296484	Middle temporal gyrus ExN	region_broad_celltype	0.036783	1	ExN	MTG	protein_coding
Z98259.3	-3.74927	-1.6302	0.458294	-3.55711	0.000374963	Middle temporal gyrus ExN	region_broad_celltype	0.0113498	-1	ExN	MTG	lncRNA
CAMTA1	1.28986	0.0382846	0.0120452	3.17841	0.00148085	Middle temporal gyrus ExN	region_broad_celltype	0.0251332	1	ExN	MTG	protein_coding
MIR34AHG	-1.59201	0.487159	0.155121	3.1405	0.00168659	Middle temporal gyrus ExN	region_broad_celltype	0.0270669	1	ExN	MTG	lncRNA
PIK3CD	-1.47506	0.401071	0.112221	3.57395	0.000351632	Middle temporal gyrus ExN	region_broad_celltype	0.0109195	1	ExN	MTG	protein_coding
PLA2G2C	-3.98795	0.669802	0.188267	3.55772	0.000374083	Middle temporal gyrus ExN	region_broad_celltype	0.0113384	1	ExN	MTG	protein_coding
CAMK2N1	0.916158	-0.167866	0.047851	-3.50811	0.00045131	Middle temporal gyrus ExN	region_broad_celltype	0.0127097	-1	ExN	MTG	protein_coding
SYTL1	-4.42247	0.898325	0.26867	3.3436	0.000827	Middle temporal gyrus ExN	region_broad_celltype	0.0180029	1	ExN	MTG	protein_coding
MAP3K6	-4.07871	1.03631	0.172935	5.99245	2.06699e-09	Middle temporal gyrus ExN	region_broad_celltype	1.6165e-06	1	ExN	MTG	protein_coding
EPB41	0.276478	0.211776	0.0552657	3.83195	0.000127129	Middle temporal gyrus ExN	region_broad_celltype	0.00577764	1	ExN	MTG	protein_coding
SFPQ	1.01123	-0.0492535	0.017489	-2.81626	0.00485859	Middle temporal gyrus ExN	region_broad_celltype	0.0478824	-1	ExN	MTG	protein_coding
INPP5B	0.289554	0.196003	0.0686097	2.85678	0.00427964	Middle temporal gyrus ExN	region_broad_celltype	0.0446865	1	ExN	MTG	protein_coding
NT5C1A	-2.9525	0.572638	0.192125	2.98055	0.00287729	Middle temporal gyrus ExN	region_broad_celltype	0.0361898	1	ExN	MTG	protein_coding
ZFP69B	-0.598786	-0.293152	0.0868447	-3.37559	0.000736585	Middle temporal gyrus ExN	region_broad_celltype	0.0168505	-1	ExN	MTG	protein_coding
SLC2A1	-2.22742	0.503483	0.158003	3.18653	0.00143988	Middle temporal gyrus ExN	region_broad_celltype	0.0247383	1	ExN	MTG	protein_coding
B4GALT2	-1.15204	-0.341368	0.0792013	-4.31013	1.63158e-05	Middle temporal gyrus ExN	region_broad_celltype	0.00151976	-1	ExN	MTG	protein_coding
KNCN	-3.67008	-0.756645	0.19793	-3.82279	0.000131951	Middle temporal gyrus ExN	region_broad_celltype	0.00591689	-1	ExN	MTG	protein_coding
AGBL4-IT1	-3.88318	-0.623685	0.21273	-2.93181	0.00336992	Middle temporal gyrus ExN	region_broad_celltype	0.039378	-1	ExN	MTG	lncRNA
TTC39A	-1.70769	0.551121	0.103281	5.33612	9.49555e-08	Middle temporal gyrus ExN	region_broad_celltype	3.55974e-05	1	ExN	MTG	protein_coding
ZFYVE9	0.870743	0.114501	0.0391095	2.92772	0.00341462	Middle temporal gyrus ExN	region_broad_celltype	0.0396439	1	ExN	MTG	protein_coding
ECHDC2	-0.355811	0.252191	0.0722747	3.48933	0.000484226	Middle temporal gyrus ExN	region_broad_celltype	0.0132531	1	ExN	MTG	protein_coding
PTGER3	-0.472239	-1.13114	0.362349	-3.12169	0.00179818	Middle temporal gyrus ExN	region_broad_celltype	0.0280134	-1	ExN	MTG	protein_coding
AL513166.1	1.05547	0.100814	0.0292231	3.44981	0.000560979	Middle temporal gyrus ExN	region_broad_celltype	0.0144391	1	ExN	MTG	lncRNA
DDAH1	0.619753	0.207666	0.0712235	2.91569	0.00354899	Middle temporal gyrus ExN	region_broad_celltype	0.0404772	1	ExN	MTG	protein_coding
COL24A1	0.883202	-0.304589	0.0948547	-3.21111	0.00132223	Middle temporal gyrus ExN	region_broad_celltype	0.0235765	-1	ExN	MTG	protein_coding
AL596214.1	-1.06798	0.353426	0.114453	3.08796	0.00201537	Middle temporal gyrus ExN	region_broad_celltype	0.0298543	1	ExN	MTG	lncRNA
HFM1	-0.959033	0.548273	0.128228	4.27575	1.90491e-05	Middle temporal gyrus ExN	region_broad_celltype	0.00168968	1	ExN	MTG	protein_coding
BCAR3	-0.480049	0.43487	0.125408	3.46764	0.000525054	Middle temporal gyrus ExN	region_broad_celltype	0.0138693	1	ExN	MTG	protein_coding
PALMD	0.0679433	-0.655575	0.176412	-3.71616	0.000202276	Middle temporal gyrus ExN	region_broad_celltype	0.00779306	-1	ExN	MTG	protein_coding
LINC01349	-4.50766	-1.24444	0.323727	-3.84411	0.00012099	Middle temporal gyrus ExN	region_broad_celltype	0.00560357	-1	ExN	MTG	lncRNA
RNPC3	0.90203	-0.095048	0.0328029	-2.89755	0.00376089	Middle temporal gyrus ExN	region_broad_celltype	0.0417404	-1	ExN	MTG	protein_coding
GSTM3	-1.83797	0.723513	0.162673	4.44765	8.68166e-06	Middle temporal gyrus ExN	region_broad_celltype	0.000976564	1	ExN	MTG	protein_coding
VTCN1	-4.15637	-1.09674	0.331753	-3.3059	0.000946731	Middle temporal gyrus ExN	region_broad_celltype	0.0194862	-1	ExN	MTG	protein_coding
RPRD2	0.914002	0.0942109	0.0324408	2.90409	0.00368328	Middle temporal gyrus ExN	region_broad_celltype	0.0413042	1	ExN	MTG	protein_coding
ECM1	-2.73258	0.628031	0.184035	3.41257	0.000643538	Middle temporal gyrus ExN	region_broad_celltype	0.0156171	1	ExN	MTG	protein_coding
C2CD4D-AS1	-1.82147	0.411832	0.113579	3.62594	0.000287907	Middle temporal gyrus ExN	region_broad_celltype	0.00966321	1	ExN	MTG	lncRNA
LMNA	-1.69543	0.473434	0.112787	4.19758	2.69788e-05	Middle temporal gyrus ExN	region_broad_celltype	0.00212651	1	ExN	MTG	protein_coding
AL365181.4	-5.08105	1.27633	0.345159	3.69779	0.000217484	Middle temporal gyrus ExN	region_broad_celltype	0.00815234	1	ExN	MTG	lncRNA
IFI16	-2.71323	0.934408	0.223209	4.18625	2.836e-05	Middle temporal gyrus ExN	region_broad_celltype	0.00220004	1	ExN	MTG	protein_coding
AIM2	-3.29507	-0.855693	0.199156	-4.29659	1.73447e-05	Middle temporal gyrus ExN	region_broad_celltype	0.00158883	-1	ExN	MTG	protein_coding
AL513323.1	-3.09681	-1.4545	0.188169	-7.72976	1.07751e-14	Middle temporal gyrus ExN	region_broad_celltype	6.95203e-11	-1	ExN	MTG	lncRNA
DNM3	1.23829	0.0708493	0.0192096	3.68822	0.000225826	Middle temporal gyrus ExN	region_broad_celltype	0.00834488	1	ExN	MTG	protein_coding
AL031290.1	-4.65281	1.20622	0.292935	4.11771	3.82664e-05	Middle temporal gyrus ExN	region_broad_celltype	0.00266863	1	ExN	MTG	lncRNA
SOAT1	-1.23267	0.505163	0.129198	3.90998	9.2302e-05	Middle temporal gyrus ExN	region_broad_celltype	0.00472766	1	ExN	MTG	protein_coding
RGS8	-1.39734	-0.750542	0.212821	-3.52663	0.000420885	Middle temporal gyrus ExN	region_broad_celltype	0.0121536	-1	ExN	MTG	protein_coding
AL138927.1	-1.68505	0.677975	0.195716	3.46408	0.000532048	Middle temporal gyrus ExN	region_broad_celltype	0.0139789	1	ExN	MTG	lncRNA
LINC02770	-3.88344	-0.950361	0.277776	-3.42132	0.000623169	Middle temporal gyrus ExN	region_broad_celltype	0.0153305	-1	ExN	MTG	lncRNA
AC105941.1	-4.13509	-0.922388	0.285897	-3.2263	0.00125404	Middle temporal gyrus ExN	region_broad_celltype	0.022884	-1	ExN	MTG	lncRNA
PKP1	-5.26812	1.2141	0.3876	3.13235	0.00173412	Middle temporal gyrus ExN	region_broad_celltype	0.0274965	1	ExN	MTG	protein_coding
TNNT2	-1.5011	0.735771	0.184745	3.98262	6.81592e-05	Middle temporal gyrus ExN	region_broad_celltype	0.00388881	1	ExN	MTG	protein_coding
CHI3L1	-2.85443	0.826628	0.282269	2.92851	0.00340592	Middle temporal gyrus ExN	region_broad_celltype	0.0395911	1	ExN	MTG	protein_coding
NFASC	1.09427	0.0867522	0.0217022	3.99738	6.40472e-05	Middle temporal gyrus ExN	region_broad_celltype	0.0037424	1	ExN	MTG	protein_coding
KLHDC8A	-2.43054	0.454952	0.0937765	4.85145	1.22562e-06	Middle temporal gyrus ExN	region_broad_celltype	0.00024383	1	ExN	MTG	protein_coding
LEMD1	-4.45964	0.80473	0.224896	3.57822	0.000345938	Middle temporal gyrus ExN	region_broad_celltype	0.0108193	1	ExN	MTG	protein_coding
BLACAT1	-4.91582	1.00053	0.306306	3.26642	0.00108916	Middle temporal gyrus ExN	region_broad_celltype	0.0211079	1	ExN	MTG	protein_coding
CDK18	-1.09872	0.515355	0.184691	2.79037	0.00526485	Middle temporal gyrus ExN	region_broad_celltype	0.049966	1	ExN	MTG	protein_coding
HHAT	-0.907276	0.710806	0.163071	4.35887	1.30738e-05	Middle temporal gyrus ExN	region_broad_celltype	0.00129759	1	ExN	MTG	protein_coding
PTPN14	-0.262337	0.458181	0.0668703	6.85179	7.29314e-12	Middle temporal gyrus ExN	region_broad_celltype	1.55126e-08	1	ExN	MTG	protein_coding
CAPN2	-0.877781	0.441553	0.124738	3.53984	0.000400373	Middle temporal gyrus ExN	region_broad_celltype	0.0117989	1	ExN	MTG	protein_coding
LINC01703	-3.95682	0.715461	0.175137	4.08516	4.40474e-05	Middle temporal gyrus ExN	region_broad_celltype	0.0029273	1	ExN	MTG	lncRNA
AL353593.2	-4.55576	-1.31763	0.338839	-3.88865	0.000100802	Middle temporal gyrus ExN	region_broad_celltype	0.00498814	-1	ExN	MTG	lncRNA
AL360006.1	-4.05817	-0.735348	0.255174	-2.88176	0.00395467	Middle temporal gyrus ExN	region_broad_celltype	0.0428733	-1	ExN	MTG	lncRNA
AL359924.1	-1.70541	-1.74503	0.53994	-3.2319	0.00122969	Middle temporal gyrus ExN	region_broad_celltype	0.0226217	-1	ExN	MTG	lncRNA
AL356010.2	-1.37938	-1.77936	0.448697	-3.96561	7.32092e-05	Middle temporal gyrus ExN	region_broad_celltype	0.00407523	-1	ExN	MTG	lncRNA
AL359551.1	-2.95494	-2.32796	0.484974	-4.80018	1.58524e-06	Middle temporal gyrus ExN	region_broad_celltype	0.000294752	-1	ExN	MTG	lncRNA
EFCAB2	0.349373	0.144439	0.0345596	4.17943	2.92244e-05	Middle temporal gyrus ExN	region_broad_celltype	0.00224559	1	ExN	MTG	protein_coding
OR2T33	-4.04198	-0.924964	0.29563	-3.12879	0.00175527	Middle temporal gyrus ExN	region_broad_celltype	0.0276633	-1	ExN	MTG	protein_coding
AC098483.1	-3.69876	-1.53391	0.456026	-3.36364	0.000769232	Middle temporal gyrus ExN	region_broad_celltype	0.0172638	-1	ExN	MTG	lncRNA
SOX11	-3.6688	-1.40415	0.434881	-3.22881	0.00124306	Middle temporal gyrus ExN	region_broad_celltype	0.0227662	-1	ExN	MTG	protein_coding
NRIR	-1.99551	0.49993	0.0885689	5.64453	1.65637e-08	Middle temporal gyrus ExN	region_broad_celltype	8.74774e-06	1	ExN	MTG	lncRNA
LINC01804	-4.071	-1.3436	0.275977	-4.86854	1.12426e-06	Middle temporal gyrus ExN	region_broad_celltype	0.000228822	-1	ExN	MTG	lncRNA
OSR1	-5.2588	0.945745	0.331274	2.85487	0.00430546	Middle temporal gyrus ExN	region_broad_celltype	0.0448196	1	ExN	MTG	protein_coding
RAB10	0.694165	0.113602	0.038929	2.9182	0.00352063	Middle temporal gyrus ExN	region_broad_celltype	0.0402995	1	ExN	MTG	protein_coding
OTOF	-1.07543	-1.12378	0.294357	-3.81774	0.000134682	Middle temporal gyrus ExN	region_broad_celltype	0.00599165	-1	ExN	MTG	protein_coding
FAM166C	-3.4539	-0.910619	0.268232	-3.39489	0.000686571	Middle temporal gyrus ExN	region_broad_celltype	0.0161984	-1	ExN	MTG	protein_coding
CIB4	-2.63762	-0.442063	0.134559	-3.28529	0.00101879	Middle temporal gyrus ExN	region_broad_celltype	0.0203043	-1	ExN	MTG	protein_coding
KCNK3	-1.14331	-0.43887	0.135439	-3.24036	0.00119378	Middle temporal gyrus ExN	region_broad_celltype	0.0222329	-1	ExN	MTG	protein_coding
AC074096.1	-4.4678	-0.859717	0.300233	-2.8635	0.00418994	Middle temporal gyrus ExN	region_broad_celltype	0.0442181	-1	ExN	MTG	lncRNA
QPCT	-2.24579	0.460576	0.126549	3.63951	0.000273156	Middle temporal gyrus ExN	region_broad_celltype	0.00936113	1	ExN	MTG	protein_coding
AC016722.1	-4.71988	-0.945235	0.330396	-2.86092	0.00422414	Middle temporal gyrus ExN	region_broad_celltype	0.0443984	-1	ExN	MTG	lncRNA
AC009975.2	-1.43464	-0.629246	0.220277	-2.85661	0.00428189	Middle temporal gyrus ExN	region_broad_celltype	0.0446904	-1	ExN	MTG	lncRNA
AC009971.1	-4.30088	-0.730896	0.254435	-2.87262	0.00407083	Middle temporal gyrus ExN	region_broad_celltype	0.0435451	-1	ExN	MTG	lncRNA
AC132153.1	-1.2705	-0.593474	0.17161	-3.45828	0.000543643	Middle temporal gyrus ExN	region_broad_celltype	0.0141882	-1	ExN	MTG	lncRNA
B3GNT2	-0.464316	-0.371464	0.100085	-3.71148	0.00020605	Middle temporal gyrus ExN	region_broad_celltype	0.00789678	-1	ExN	MTG	protein_coding
WDPCP	1.12765	0.0845429	0.0255931	3.30335	0.000955373	Middle temporal gyrus ExN	region_broad_celltype	0.0195932	1	ExN	MTG	protein_coding
ANXA4	-0.574044	0.385173	0.0935497	4.11731	3.83318e-05	Middle temporal gyrus ExN	region_broad_celltype	0.00267127	1	ExN	MTG	protein_coding
GMCL1	0.276949	0.235376	0.0815594	2.88595	0.00390233	Middle temporal gyrus ExN	region_broad_celltype	0.0425825	1	ExN	MTG	protein_coding
TLX2	-4.78841	1.12368	0.390711	2.876	0.00402752	Middle temporal gyrus ExN	region_broad_celltype	0.043333	1	ExN	MTG	protein_coding
EIF2AK3	-0.124606	0.333201	0.108719	3.06479	0.00217824	Middle temporal gyrus ExN	region_broad_celltype	0.0311653	1	ExN	MTG	protein_coding
C2orf92	-1.09763	0.304108	0.0498154	6.10471	1.02991e-09	Middle temporal gyrus ExN	region_broad_celltype	8.89943e-07	1	ExN	MTG	protein_coding
GPR45	-3.87919	-0.993219	0.228675	-4.34337	1.40313e-05	Middle temporal gyrus ExN	region_broad_celltype	0.0013551	-1	ExN	MTG	protein_coding
SLC20A1	-0.0923611	0.261808	0.0919862	2.84617	0.00442491	Middle temporal gyrus ExN	region_broad_celltype	0.0454702	1	ExN	MTG	protein_coding
AC013275.1	-3.96633	-1.67909	0.370637	-4.53028	5.89046e-06	Middle temporal gyrus ExN	region_broad_celltype	0.000742285	-1	ExN	MTG	lncRNA
AC018866.1	-3.07061	-0.981058	0.272056	-3.6061	0.000310839	Middle temporal gyrus ExN	region_broad_celltype	0.0101084	-1	ExN	MTG	lncRNA
LIMS2	-1.95397	-1.09516	0.258892	-4.23019	2.33494e-05	Middle temporal gyrus ExN	region_broad_celltype	0.00192195	-1	ExN	MTG	protein_coding
LINC01856	-3.55262	-1.52176	0.519974	-2.92661	0.0034268	Middle temporal gyrus ExN	region_broad_celltype	0.0397157	-1	ExN	MTG	lncRNA
AC013265.1	-1.69777	-1.34787	0.338332	-3.98386	6.78044e-05	Middle temporal gyrus ExN	region_broad_celltype	0.00387542	-1	ExN	MTG	lncRNA
AC062021.1	-3.27335	-1.41002	0.482463	-2.92255	0.00347176	Middle temporal gyrus ExN	region_broad_celltype	0.0399779	-1	ExN	MTG	lncRNA
AC023469.2	-3.85891	-1.33512	0.233118	-5.72724	1.02078e-08	Middle temporal gyrus ExN	region_broad_celltype	5.96506e-06	-1	ExN	MTG	lncRNA
NEB	-0.991686	-0.507111	0.165106	-3.07143	0.00213036	Middle temporal gyrus ExN	region_broad_celltype	0.030791	-1	ExN	MTG	protein_coding
DPP4	-1.54879	0.898242	0.291344	3.0831	0.00204859	Middle temporal gyrus ExN	region_broad_celltype	0.0301252	1	ExN	MTG	protein_coding
SCN7A	-2.28843	1.02754	0.301434	3.40883	0.000652421	Middle temporal gyrus ExN	region_broad_celltype	0.015739	1	ExN	MTG	protein_coding
MAP3K20	-1.42237	0.381177	0.129385	2.94607	0.00321839	Middle temporal gyrus ExN	region_broad_celltype	0.0383801	1	ExN	MTG	protein_coding
FRZB	-1.8033	-0.584919	0.162593	-3.59745	0.00032135	Middle temporal gyrus ExN	region_broad_celltype	0.0103331	-1	ExN	MTG	protein_coding
AC010983.1	-2.51058	-0.688247	0.226444	-3.03937	0.00237074	Middle temporal gyrus ExN	region_broad_celltype	0.032571	-1	ExN	MTG	lncRNA
ANKRD44	-0.347155	0.42771	0.092745	4.61168	3.99433e-06	Middle temporal gyrus ExN	region_broad_celltype	0.000564128	1	ExN	MTG	protein_coding
CYP20A1	-1.04899	0.338185	0.0843204	4.01071	6.05358e-05	Middle temporal gyrus ExN	region_broad_celltype	0.0036065	1	ExN	MTG	protein_coding
AC007038.1	-0.345528	0.341994	0.120509	2.83791	0.00454099	Middle temporal gyrus ExN	region_broad_celltype	0.0461539	1	ExN	MTG	lncRNA
ACADL	-3.4153	-0.782313	0.202183	-3.86933	0.000109136	Middle temporal gyrus ExN	region_broad_celltype	0.00526003	-1	ExN	MTG	protein_coding
CPS1	-1.56236	0.707883	0.204262	3.46557	0.000529111	Middle temporal gyrus ExN	region_broad_celltype	0.0139309	1	ExN	MTG	protein_coding
AC093865.1	-0.884745	0.704861	0.227699	3.09558	0.00196429	Middle temporal gyrus ExN	region_broad_celltype	0.0294139	1	ExN	MTG	lncRNA
AC007563.2	1.07332	-0.196232	0.0664894	-2.95133	0.00316408	Middle temporal gyrus ExN	region_broad_celltype	0.0380548	-1	ExN	MTG	lncRNA
AC007557.1	-4.01365	-0.846437	0.292718	-2.89164	0.00383231	Middle temporal gyrus ExN	region_broad_celltype	0.0421547	-1	ExN	MTG	lncRNA
WNT6	-3.55461	-1.33903	0.448665	-2.98448	0.00284062	Middle temporal gyrus ExN	region_broad_celltype	0.0359516	-1	ExN	MTG	protein_coding
SLC4A3	-0.886582	-0.286059	0.0808472	-3.53827	0.000402761	Middle temporal gyrus ExN	region_broad_celltype	0.0118342	-1	ExN	MTG	protein_coding
MOGAT1	-3.9293	0.940735	0.292452	3.21672	0.00129667	Middle temporal gyrus ExN	region_broad_celltype	0.0233262	1	ExN	MTG	protein_coding
SLC19A3	-4.09504	1.00655	0.223916	4.4952	6.95041e-06	Middle temporal gyrus ExN	region_broad_celltype	0.000833142	1	ExN	MTG	protein_coding
DNER	0.0396955	0.354967	0.101013	3.51407	0.000441291	Middle temporal gyrus ExN	region_broad_celltype	0.0125252	1	ExN	MTG	protein_coding
INPP5D	-1.64074	-0.455595	0.133275	-3.41846	0.000629763	Middle temporal gyrus ExN	region_broad_celltype	0.0154133	-1	ExN	MTG	protein_coding
AC145625.2	-3.15678	-1.59725	0.340291	-4.69379	2.68191e-06	Middle temporal gyrus ExN	region_broad_celltype	0.000429014	-1	ExN	MTG	lncRNA
KAT2B	-0.630476	0.465786	0.14838	3.13915	0.00169442	Middle temporal gyrus ExN	region_broad_celltype	0.027152	1	ExN	MTG	protein_coding
SGO1-AS1	-1.47869	0.500337	0.124855	4.00735	6.14027e-05	Middle temporal gyrus ExN	region_broad_celltype	0.00363897	1	ExN	MTG	lncRNA
THRB	1.42689	0.0495885	0.0174359	2.84405	0.0044544	Middle temporal gyrus ExN	region_broad_celltype	0.0456353	1	ExN	MTG	protein_coding
SCN5A	-1.88085	-1.04907	0.306535	-3.42234	0.000620836	Middle temporal gyrus ExN	region_broad_celltype	0.0152979	-1	ExN	MTG	protein_coding
HHATL	-1.1279	-0.917515	0.223315	-4.10862	3.98039e-05	Middle temporal gyrus ExN	region_broad_celltype	0.00274031	-1	ExN	MTG	protein_coding
ALS2CL	-2.07727	0.723699	0.163372	4.42977	9.43328e-06	Middle temporal gyrus ExN	region_broad_celltype	0.00103188	1	ExN	MTG	protein_coding
KLHL18	-0.107124	0.188111	0.064559	2.91378	0.00357077	Middle temporal gyrus ExN	region_broad_celltype	0.0406016	1	ExN	MTG	protein_coding
COL7A1	-2.90934	0.69006	0.100837	6.84329	7.73946e-12	Middle temporal gyrus ExN	region_broad_celltype	1.60218e-08	1	ExN	MTG	protein_coding
IP6K2	-0.180388	0.190596	0.0564055	3.37902	0.000727443	Middle temporal gyrus ExN	region_broad_celltype	0.0167314	1	ExN	MTG	protein_coding
SLC25A20	-3.20799	0.405238	0.121693	3.33	0.000868447	Middle temporal gyrus ExN	region_broad_celltype	0.018547	1	ExN	MTG	protein_coding
ADAMTS9	-1.4654	-1.09965	0.373775	-2.94201	0.00326085	Middle temporal gyrus ExN	region_broad_celltype	0.0386599	-1	ExN	MTG	protein_coding
GXYLT2	-1.87755	0.671568	0.193473	3.47112	0.00051829	Middle temporal gyrus ExN	region_broad_celltype	0.0137754	1	ExN	MTG	protein_coding
AC133040.1	-2.04567	-0.913956	0.224422	-4.07249	4.65137e-05	Middle temporal gyrus ExN	region_broad_celltype	0.0030332	-1	ExN	MTG	lncRNA
ROBO1	1.12932	-0.182246	0.0479484	-3.80088	0.000144182	Middle temporal gyrus ExN	region_broad_celltype	0.00627351	-1	ExN	MTG	protein_coding
AC078980.1	-1.15614	-0.930904	0.194031	-4.79771	1.60489e-06	Middle temporal gyrus ExN	region_broad_celltype	0.000296626	-1	ExN	MTG	lncRNA
CD96	-1.42813	-0.921466	0.197018	-4.67705	2.91025e-06	Middle temporal gyrus ExN	region_broad_celltype	0.000452452	-1	ExN	MTG	protein_coding
ZBTB20	0.0508	0.365753	0.0553131	6.61241	3.78125e-11	Middle temporal gyrus ExN	region_broad_celltype	5.87866e-08	1	ExN	MTG	protein_coding
AC068633.1	-0.954976	-0.70955	0.121677	-5.83142	5.49572e-09	Middle temporal gyrus ExN	region_broad_celltype	3.63673e-06	-1	ExN	MTG	lncRNA
GPR156	-1.44908	-0.561513	0.131948	-4.25557	2.08522e-05	Middle temporal gyrus ExN	region_broad_celltype	0.00178747	-1	ExN	MTG	protein_coding
FSTL1	-2.0888	0.735772	0.21642	3.39974	0.000674487	Middle temporal gyrus ExN	region_broad_celltype	0.0160336	1	ExN	MTG	protein_coding
ITGB5	-2.42872	-0.649358	0.214606	-3.02581	0.00247969	Middle temporal gyrus ExN	region_broad_celltype	0.0334132	-1	ExN	MTG	protein_coding
PLXND1	-0.32794	-0.30645	0.105945	-2.89255	0.00382125	Middle temporal gyrus ExN	region_broad_celltype	0.0420929	-1	ExN	MTG	protein_coding
NPHP3	-0.376319	0.39527	0.107462	3.67823	0.000234859	Middle temporal gyrus ExN	region_broad_celltype	0.00853929	1	ExN	MTG	protein_coding
STAG1	0.941467	0.108654	0.0318144	3.41526	0.000637211	Middle temporal gyrus ExN	region_broad_celltype	0.015522	1	ExN	MTG	protein_coding
DZIP1L	-2.22074	0.704107	0.201366	3.49665	0.000471132	Middle temporal gyrus ExN	region_broad_celltype	0.0130154	1	ExN	MTG	protein_coding
PLOD2	-0.711798	0.802934	0.223544	3.59184	0.000328356	Middle temporal gyrus ExN	region_broad_celltype	0.010464	1	ExN	MTG	protein_coding
PLSCR1	-1.27315	0.483349	0.17195	2.81099	0.00493893	Middle temporal gyrus ExN	region_broad_celltype	0.0483107	1	ExN	MTG	protein_coding
MED12L	1.28544	-0.0831588	0.0265981	-3.1265	0.00176902	Middle temporal gyrus ExN	region_broad_celltype	0.0277793	-1	ExN	MTG	protein_coding
PLCH1	-0.697868	0.51534	0.128255	4.0181	5.86695e-05	Middle temporal gyrus ExN	region_broad_celltype	0.00353439	1	ExN	MTG	protein_coding
IL12A-AS1	-0.57669	0.521104	0.175149	2.97521	0.00292789	Middle temporal gyrus ExN	region_broad_celltype	0.036546	1	ExN	MTG	lncRNA
AC112770.1	-1.4109	0.614933	0.187817	3.2741	0.00105999	Middle temporal gyrus ExN	region_broad_celltype	0.0207654	1	ExN	MTG	lncRNA
LINC02023	-2.78042	-0.614546	0.16646	-3.69185	0.000222629	Middle temporal gyrus ExN	region_broad_celltype	0.00827492	-1	ExN	MTG	lncRNA
WDR49	-1.19784	-0.501274	0.08927	-5.61526	1.9627e-08	Middle temporal gyrus ExN	region_broad_celltype	9.91898e-06	-1	ExN	MTG	protein_coding
EIF4G1	-0.512112	-0.145475	0.0395962	-3.67396	0.000238825	Middle temporal gyrus ExN	region_broad_celltype	0.0086308	-1	ExN	MTG	protein_coding
THPO	-2.08197	-0.362157	0.127154	-2.84819	0.00439692	Middle temporal gyrus ExN	region_broad_celltype	0.0453084	-1	ExN	MTG	protein_coding
LSG1	-1.13046	0.16979	0.0447366	3.79532	0.000147451	Middle temporal gyrus ExN	region_broad_celltype	0.00635857	1	ExN	MTG	protein_coding
LINC01968	-5.46132	1.42574	0.374177	3.81034	0.000138778	Middle temporal gyrus ExN	region_broad_celltype	0.00611432	1	ExN	MTG	lncRNA
ZDHHC19	-2.64462	-0.337038	0.113745	-2.9631	0.00304559	Middle temporal gyrus ExN	region_broad_celltype	0.0373101	-1	ExN	MTG	protein_coding
PCYT1A	0.0459603	0.164402	0.0542268	3.03175	0.00243139	Middle temporal gyrus ExN	region_broad_celltype	0.0330385	1	ExN	MTG	protein_coding
RUBCN	0.331803	0.115565	0.0384142	3.00838	0.00262643	Middle temporal gyrus ExN	region_broad_celltype	0.0344903	1	ExN	MTG	protein_coding
MYL5	-1.90984	-0.413988	0.109631	-3.7762	0.000159241	Middle temporal gyrus ExN	region_broad_celltype	0.00667397	-1	ExN	MTG	protein_coding
RNF212	-1.25533	-0.64306	0.218136	-2.94798	0.0031986	Middle temporal gyrus ExN	region_broad_celltype	0.0382663	-1	ExN	MTG	protein_coding
AC092535.5	-4.24712	-1.05339	0.337669	-3.1196	0.00181097	Middle temporal gyrus ExN	region_broad_celltype	0.0281059	-1	ExN	MTG	lncRNA
AC108519.1	1.05621	-0.147725	0.0372898	-3.96155	7.44649e-05	Middle temporal gyrus ExN	region_broad_celltype	0.00411872	-1	ExN	MTG	lncRNA
PROM1	-2.80697	-0.81923	0.122829	-6.66967	2.56383e-11	Middle temporal gyrus ExN	region_broad_celltype	4.24147e-08	-1	ExN	MTG	protein_coding
AC016687.2	-1.1123	0.967302	0.208703	4.63482	3.57248e-06	Middle temporal gyrus ExN	region_broad_celltype	0.000522466	1	ExN	MTG	lncRNA
N4BP2	-0.709699	0.416913	0.124792	3.34087	0.000835171	Middle temporal gyrus ExN	region_broad_celltype	0.0180994	1	ExN	MTG	protein_coding
AC095060.1	-0.922141	-0.471506	0.114351	-4.12332	3.73454e-05	Middle temporal gyrus ExN	region_broad_celltype	0.00262712	-1	ExN	MTG	lncRNA
GABRB1	1.36687	0.0546922	0.016529	3.30885	0.000936785	Middle temporal gyrus ExN	region_broad_celltype	0.0193721	1	ExN	MTG	protein_coding
SPATA18	-3.20272	0.667724	0.213061	3.13396	0.00172466	Middle temporal gyrus ExN	region_broad_celltype	0.0274211	1	ExN	MTG	protein_coding
KIAA1211	-1.50779	0.642568	0.184752	3.478	0.000505167	Middle temporal gyrus ExN	region_broad_celltype	0.0135918	1	ExN	MTG	protein_coding
CENPC	0.679549	0.100669	0.0235977	4.26607	1.98945e-05	Middle temporal gyrus ExN	region_broad_celltype	0.00173262	1	ExN	MTG	protein_coding
UTP3	-1.52478	-0.308088	0.0841072	-3.66304	0.000249239	Middle temporal gyrus ExN	region_broad_celltype	0.00884352	-1	ExN	MTG	protein_coding
SLC4A4	0.612099	-0.405197	0.0982366	-4.1247	3.71216e-05	Middle temporal gyrus ExN	region_broad_celltype	0.00261518	-1	ExN	MTG	protein_coding
AC097709.1	-4.70202	1.08067	0.307244	3.51731	0.000435949	Middle temporal gyrus ExN	region_broad_celltype	0.0124347	1	ExN	MTG	lncRNA
MTHFD2L	0.0525566	0.369955	0.106239	3.48229	0.000497138	Middle temporal gyrus ExN	region_broad_celltype	0.0134459	1	ExN	MTG	protein_coding
CXCL13	-2.44338	0.673336	0.240082	2.8046	0.00503787	Middle temporal gyrus ExN	region_broad_celltype	0.0488232	1	ExN	MTG	protein_coding
FRAS1	0.99924	-0.353425	0.106158	-3.32925	0.000870815	Middle temporal gyrus ExN	region_broad_celltype	0.0185823	-1	ExN	MTG	protein_coding
RASGEF1B	0.213907	-0.564061	0.182826	-3.08523	0.00203392	Middle temporal gyrus ExN	region_broad_celltype	0.0300109	-1	ExN	MTG	protein_coding
ARHGAP24	-1.46723	0.441215	0.133993	3.29281	0.000991919	Middle temporal gyrus ExN	region_broad_celltype	0.0200119	1	ExN	MTG	protein_coding
PTPN13	0.698951	-0.224189	0.0704542	-3.18205	0.00146234	Middle temporal gyrus ExN	region_broad_celltype	0.0249679	-1	ExN	MTG	protein_coding
AFF1	0.274069	0.257803	0.0742284	3.47311	0.000514467	Middle temporal gyrus ExN	region_broad_celltype	0.0137159	1	ExN	MTG	protein_coding
EMCN	-2.15387	-0.464919	0.148655	-3.12751	0.00176293	Middle temporal gyrus ExN	region_broad_celltype	0.0277366	-1	ExN	MTG	protein_coding
AC004047.1	-3.85357	-1.36664	0.416323	-3.28264	0.00102839	Middle temporal gyrus ExN	region_broad_celltype	0.0204158	-1	ExN	MTG	lncRNA
AC004052.1	-3.51731	-1.17516	0.218559	-5.37685	7.58019e-08	Middle temporal gyrus ExN	region_broad_celltype	2.98213e-05	-1	ExN	MTG	lncRNA
CAMK2D	1.01988	0.217808	0.0483383	4.50591	6.60906e-06	Middle temporal gyrus ExN	region_broad_celltype	0.000805262	1	ExN	MTG	protein_coding
ARSJ	-0.913633	0.822033	0.174289	4.71649	2.39949e-06	Middle temporal gyrus ExN	region_broad_celltype	0.000393929	1	ExN	MTG	protein_coding
PCDH18	-3.31259	-1.17342	0.305706	-3.83839	0.000123846	Middle temporal gyrus ExN	region_broad_celltype	0.0056888	-1	ExN	MTG	protein_coding
AC093766.1	-4.18597	-0.819074	0.25654	-3.19277	0.00140914	Middle temporal gyrus ExN	region_broad_celltype	0.0244134	-1	ExN	MTG	lncRNA
MGST2	-1.23659	0.451662	0.14397	3.13719	0.00170574	Middle temporal gyrus ExN	region_broad_celltype	0.0272544	1	ExN	MTG	protein_coding
CLGN	-2.22258	0.73629	0.258708	2.84603	0.00442687	Middle temporal gyrus ExN	region_broad_celltype	0.0454748	1	ExN	MTG	protein_coding
INPP4B	0.893702	0.331382	0.070054	4.73039	2.24092e-06	Middle temporal gyrus ExN	region_broad_celltype	0.000377501	1	ExN	MTG	protein_coding
AC107223.1	1.36243	-0.175846	0.0535057	-3.28649	0.00101446	Middle temporal gyrus ExN	region_broad_celltype	0.0202493	-1	ExN	MTG	lncRNA
FREM3	-0.133232	-0.664559	0.230085	-2.88832	0.00387309	Middle temporal gyrus ExN	region_broad_celltype	0.0423877	-1	ExN	MTG	protein_coding
FHDC1	-3.70097	0.62019	0.175772	3.52837	0.000418126	Middle temporal gyrus ExN	region_broad_celltype	0.0121074	1	ExN	MTG	protein_coding
TDO2	-0.96538	0.64631	0.218855	2.95314	0.00314557	Middle temporal gyrus ExN	region_broad_celltype	0.0379584	1	ExN	MTG	protein_coding
SPOCK3	-0.224343	0.38485	0.12473	3.08547	0.00203233	Middle temporal gyrus ExN	region_broad_celltype	0.0299975	1	ExN	MTG	protein_coding
PALLD	-0.511432	0.407422	0.120151	3.39091	0.000696608	Middle temporal gyrus ExN	region_broad_celltype	0.0163265	1	ExN	MTG	protein_coding
GALNTL6	1.31351	-0.115456	0.0261879	-4.40877	1.03959e-05	Middle temporal gyrus ExN	region_broad_celltype	0.00109997	-1	ExN	MTG	protein_coding
CENPU	-3.20811	-0.504279	0.177577	-2.83977	0.00451459	Middle temporal gyrus ExN	region_broad_celltype	0.0459957	-1	ExN	MTG	protein_coding
AC110772.2	-4.71576	-0.940822	0.314045	-2.99582	0.00273711	Middle temporal gyrus ExN	region_broad_celltype	0.0352735	-1	ExN	MTG	lncRNA
LINC01513	-4.62478	0.826604	0.231099	3.57684	0.000347776	Middle temporal gyrus ExN	region_broad_celltype	0.0108525	1	ExN	MTG	lncRNA
LINC02241	-1.90091	-0.75862	0.179423	-4.22811	2.35667e-05	Middle temporal gyrus ExN	region_broad_celltype	0.00193366	-1	ExN	MTG	lncRNA
PURPL	-2.66274	-0.648746	0.227779	-2.84815	0.00439748	Middle temporal gyrus ExN	region_broad_celltype	0.0453104	-1	ExN	MTG	lncRNA
AGXT2	-4.27499	-0.950445	0.274314	-3.4648	0.000530621	Middle temporal gyrus ExN	region_broad_celltype	0.0139556	-1	ExN	MTG	protein_coding
GDNF-AS1	-2.94955	-0.618977	0.196478	-3.15035	0.00163072	Middle temporal gyrus ExN	region_broad_celltype	0.0265136	-1	ExN	MTG	lncRNA
PTGER4	-3.52479	-0.801443	0.27141	-2.95288	0.00314822	Middle temporal gyrus ExN	region_broad_celltype	0.0379702	-1	ExN	MTG	protein_coding
PLCXD3	-0.236664	0.457465	0.154005	2.97045	0.00297362	Middle temporal gyrus ExN	region_broad_celltype	0.0368446	1	ExN	MTG	protein_coding
HCN1	1.35761	0.0426276	0.00633736	6.7264	1.73916e-11	Middle temporal gyrus ExN	region_broad_celltype	3.07424e-08	1	ExN	MTG	protein_coding
LINC01948	-5.2324	1.35649	0.409265	3.31445	0.00091825	Middle temporal gyrus ExN	region_broad_celltype	0.0191525	1	ExN	MTG	lncRNA
AC025470.2	-2.31991	-0.625522	0.174606	-3.58248	0.000340351	Middle temporal gyrus ExN	region_broad_celltype	0.0107031	-1	ExN	MTG	lncRNA
AC008780.2	-1.65063	-0.472994	0.145206	-3.2574	0.00112438	Middle temporal gyrus ExN	region_broad_celltype	0.0214873	-1	ExN	MTG	lncRNA
HTR1A	-4.40854	-0.941881	0.307713	-3.06091	0.00220667	Middle temporal gyrus ExN	region_broad_celltype	0.0313713	-1	ExN	MTG	protein_coding
SREK1	0.665749	-0.0480172	0.0143467	-3.34692	0.000817136	Middle temporal gyrus ExN	region_broad_celltype	0.0178908	-1	ExN	MTG	protein_coding
AC010280.2	-3.19484	0.619746	0.209579	2.9571	0.00310547	Middle temporal gyrus ExN	region_broad_celltype	0.0377194	1	ExN	MTG	lncRNA
AC010280.1	-0.336753	0.354545	0.104124	3.40502	0.000661601	Middle temporal gyrus ExN	region_broad_celltype	0.0158586	1	ExN	MTG	lncRNA
AC093523.1	0.296712	0.271688	0.0678331	4.00524	6.1954e-05	Middle temporal gyrus ExN	region_broad_celltype	0.00366314	1	ExN	MTG	lncRNA
ZNF366	-3.75719	-0.709905	0.238529	-2.97618	0.00291863	Middle temporal gyrus ExN	region_broad_celltype	0.0364716	-1	ExN	MTG	protein_coding
LINC02122	-1.75534	-1.15555	0.395085	-2.92482	0.0034466	Middle temporal gyrus ExN	region_broad_celltype	0.039828	-1	ExN	MTG	lncRNA
LINC01332	-3.8433	-1.03957	0.32073	-3.24127	0.00118999	Middle temporal gyrus ExN	region_broad_celltype	0.0221983	-1	ExN	MTG	lncRNA
RASGRF2	1.07732	-0.250316	0.0782261	-3.1999	0.00137474	Middle temporal gyrus ExN	region_broad_celltype	0.0241029	-1	ExN	MTG	protein_coding
CKMT2	-0.584147	-0.506285	0.164788	-3.07234	0.00212384	Middle temporal gyrus ExN	region_broad_celltype	0.0307459	-1	ExN	MTG	protein_coding
NR2F1-AS1	1.17498	0.11245	0.0327852	3.4299	0.000603811	Middle temporal gyrus ExN	region_broad_celltype	0.0150638	1	ExN	MTG	lncRNA
RHOBTB3	-0.995019	0.633944	0.182428	3.47504	0.00051078	Middle temporal gyrus ExN	region_broad_celltype	0.0136725	1	ExN	MTG	protein_coding
EFNA5	1.27449	0.162457	0.0540726	3.00443	0.00266079	Middle temporal gyrus ExN	region_broad_celltype	0.034727	1	ExN	MTG	protein_coding
CAMK4	1.22852	-0.115233	0.0239233	-4.81674	1.45921e-06	Middle temporal gyrus ExN	region_broad_celltype	0.000275958	-1	ExN	MTG	protein_coding
NREP	0.673443	-0.373866	0.117328	-3.18649	0.0014401	Middle temporal gyrus ExN	region_broad_celltype	0.0247398	-1	ExN	MTG	protein_coding
LINC02208	-1.83703	0.425407	0.115654	3.67827	0.000234823	Middle temporal gyrus ExN	region_broad_celltype	0.0085391	1	ExN	MTG	lncRNA
AC093206.1	-2.11254	0.559982	0.133796	4.18533	2.84751e-05	Middle temporal gyrus ExN	region_broad_celltype	0.00220729	1	ExN	MTG	lncRNA
AC008568.1	-0.987427	-0.884842	0.293844	-3.01126	0.00260162	Middle temporal gyrus ExN	region_broad_celltype	0.034297	-1	ExN	MTG	lncRNA
AC116362.1	-1.42758	-0.491675	0.150856	-3.25923	0.00111716	Middle temporal gyrus ExN	region_broad_celltype	0.0214095	-1	ExN	MTG	lncRNA
LMNB1-DT	-2.52135	0.518279	0.163269	3.17438	0.00150159	Middle temporal gyrus ExN	region_broad_celltype	0.0253241	1	ExN	MTG	lncRNA
C5orf56	-0.780075	0.55061	0.104586	5.26464	1.40464e-07	Middle temporal gyrus ExN	region_broad_celltype	4.65914e-05	1	ExN	MTG	lncRNA
PDGFRB	-2.03805	0.857981	0.193042	4.44454	8.80806e-06	Middle temporal gyrus ExN	region_broad_celltype	0.000987038	1	ExN	MTG	protein_coding
ITK	-3.41623	-0.528784	0.182349	-2.89984	0.00373348	Middle temporal gyrus ExN	region_broad_celltype	0.041586	-1	ExN	MTG	protein_coding
AC109466.1	0.294004	0.45462	0.16159	2.81342	0.00490177	Middle temporal gyrus ExN	region_broad_celltype	0.048126	1	ExN	MTG	lncRNA
AC011407.1	-2.43368	-0.81904	0.287923	-2.84464	0.0044461	Middle temporal gyrus ExN	region_broad_celltype	0.0455901	-1	ExN	MTG	lncRNA
NEURL1B	-0.513052	-0.781591	0.228855	-3.41522	0.00063731	Middle temporal gyrus ExN	region_broad_celltype	0.0155234	-1	ExN	MTG	protein_coding
LINC01485	-3.03494	-0.822459	0.219258	-3.75111	0.000176056	Middle temporal gyrus ExN	region_broad_celltype	0.00711431	-1	ExN	MTG	lncRNA
GRK6	-1.19325	0.320022	0.0775127	4.12864	3.64917e-05	Middle temporal gyrus ExN	region_broad_celltype	0.00258554	1	ExN	MTG	protein_coding
PDLIM7	-2.5104	0.689331	0.145205	4.74728	2.06171e-06	Middle temporal gyrus ExN	region_broad_celltype	0.000355512	1	ExN	MTG	protein_coding
ZNF354C	-0.798104	-0.692618	0.202788	-3.41548	0.000636686	Middle temporal gyrus ExN	region_broad_celltype	0.015517	-1	ExN	MTG	protein_coding
AL392183.1	-4.52013	-0.81791	0.285273	-2.86711	0.00414238	Middle temporal gyrus ExN	region_broad_celltype	0.0439615	-1	ExN	MTG	lncRNA
SERPINB6	-1.49635	0.726945	0.0959932	7.57288	3.65032e-14	Middle temporal gyrus ExN	region_broad_celltype	2.00273e-10	1	ExN	MTG	protein_coding
CDYL	0.404766	0.226025	0.0684347	3.30278	0.000957307	Middle temporal gyrus ExN	region_broad_celltype	0.0196181	1	ExN	MTG	protein_coding
GCNT2	-3.89707	-0.648942	0.210488	-3.08304	0.00204897	Middle temporal gyrus ExN	region_broad_celltype	0.0301273	-1	ExN	MTG	protein_coding
LINC02543	-2.61103	-1.29848	0.206739	-6.28076	3.36913e-10	Middle temporal gyrus ExN	region_broad_celltype	3.7158e-07	-1	ExN	MTG	lncRNA
ATXN1	1.33764	0.080822	0.023381	3.45674	0.000546743	Middle temporal gyrus ExN	region_broad_celltype	0.0142288	1	ExN	MTG	protein_coding
LINC00581	-2.81562	-0.661064	0.180071	-3.67113	0.000241485	Middle temporal gyrus ExN	region_broad_celltype	0.00868317	-1	ExN	MTG	lncRNA
AL512380.2	-1.03088	-0.638938	0.141024	-4.53069	5.87911e-06	Middle temporal gyrus ExN	region_broad_celltype	0.000741337	-1	ExN	MTG	lncRNA
ZBTB9	-3.17245	-0.693479	0.244957	-2.83103	0.00463988	Middle temporal gyrus ExN	region_broad_celltype	0.046677	-1	ExN	MTG	protein_coding
FKBP5	-1.2806	0.945135	0.308977	3.05891	0.00222142	Middle temporal gyrus ExN	region_broad_celltype	0.0314865	1	ExN	MTG	protein_coding
PI16	-4.50705	-1.08865	0.324951	-3.3502	0.000807539	Middle temporal gyrus ExN	region_broad_celltype	0.0177629	-1	ExN	MTG	protein_coding
TFEB	-1.90872	0.452267	0.158654	2.85064	0.0043631	Middle temporal gyrus ExN	region_broad_celltype	0.0451227	1	ExN	MTG	protein_coding
CCND3	-0.726276	1.01498	0.220085	4.61176	3.99277e-06	Middle temporal gyrus ExN	region_broad_celltype	0.000564112	1	ExN	MTG	protein_coding
RSPH9	-1.32288	-0.463991	0.128396	-3.61376	0.000301791	Middle temporal gyrus ExN	region_broad_celltype	0.00994502	-1	ExN	MTG	protein_coding
ANKRD66	-4.7774	-1.00082	0.351101	-2.85053	0.00436468	Middle temporal gyrus ExN	region_broad_celltype	0.0451341	-1	ExN	MTG	protein_coding
C6orf141	-1.54017	-1.43842	0.456224	-3.15287	0.00161671	Middle temporal gyrus ExN	region_broad_celltype	0.0263872	-1	ExN	MTG	protein_coding
AL512427.2	-2.52665	-0.372259	0.117449	-3.16953	0.00152684	Middle temporal gyrus ExN	region_broad_celltype	0.0255651	-1	ExN	MTG	lncRNA
AL606923.2	-2.43713	-0.632235	0.214804	-2.94331	0.0032472	Middle temporal gyrus ExN	region_broad_celltype	0.0385845	-1	ExN	MTG	lncRNA
AL080316.1	-4.12109	-1.09122	0.361188	-3.0212	0.00251777	Middle temporal gyrus ExN	region_broad_celltype	0.0336802	-1	ExN	MTG	lncRNA
MCHR2	0.846552	-0.304029	0.0980954	-3.09932	0.00193963	Middle temporal gyrus ExN	region_broad_celltype	0.0292006	-1	ExN	MTG	protein_coding
POPDC3	-1.37152	0.567309	0.124251	4.56585	4.97479e-06	Middle temporal gyrus ExN	region_broad_celltype	0.000655489	1	ExN	MTG	protein_coding
AL591518.1	-2.77414	0.333416	0.117138	2.84635	0.00442239	Middle temporal gyrus ExN	region_broad_celltype	0.0454541	1	ExN	MTG	lncRNA
LAMA4	-0.835153	0.453253	0.0865857	5.23474	1.65219e-07	Middle temporal gyrus ExN	region_broad_celltype	5.2589e-05	1	ExN	MTG	protein_coding
FRK	-1.3313	-0.43037	0.142369	-3.02292	0.00250345	Middle temporal gyrus ExN	region_broad_celltype	0.0335746	-1	ExN	MTG	protein_coding
TBC1D32	1.09116	-0.126808	0.0190611	-6.65267	2.87819e-11	Middle temporal gyrus ExN	region_broad_celltype	4.64248e-08	-1	ExN	MTG	protein_coding
HEBP2	-4.08266	0.960233	0.343969	2.79163	0.00524438	Middle temporal gyrus ExN	region_broad_celltype	0.049858	1	ExN	MTG	protein_coding
AL035446.2	-2.22957	-1.52645	0.304652	-5.01045	5.4302e-07	Middle temporal gyrus ExN	region_broad_celltype	0.000131877	-1	ExN	MTG	lncRNA
AL355596.1	-3.56018	-1.41886	0.416242	-3.40873	0.000652649	Middle temporal gyrus ExN	region_broad_celltype	0.0157415	-1	ExN	MTG	lncRNA
STXBP5-AS1	0.695041	0.257914	0.0877532	2.93909	0.0032918	Middle temporal gyrus ExN	region_broad_celltype	0.0388533	1	ExN	MTG	lncRNA
PLEKHG1	-0.550567	0.410529	0.0962688	4.2644	2.00442e-05	Middle temporal gyrus ExN	region_broad_celltype	0.00174096	1	ExN	MTG	protein_coding
AL078582.2	-4.19631	-0.964537	0.341818	-2.82179	0.0047757	Middle temporal gyrus ExN	region_broad_celltype	0.0473915	-1	ExN	MTG	lncRNA
IPCEF1	0.651836	0.214787	0.0737617	2.9119	0.00359232	Middle temporal gyrus ExN	region_broad_celltype	0.0407444	1	ExN	MTG	protein_coding
CNKSR3	-1.65938	0.562948	0.201682	2.79127	0.00525019	Middle temporal gyrus ExN	region_broad_celltype	0.0498895	1	ExN	MTG	protein_coding
SNX9	0.75269	0.125512	0.0401213	3.12831	0.00175813	Middle temporal gyrus ExN	region_broad_celltype	0.027696	1	ExN	MTG	protein_coding
C6orf118	-2.69181	-0.891762	0.26724	-3.33693	0.000847089	Middle temporal gyrus ExN	region_broad_celltype	0.0182656	-1	ExN	MTG	protein_coding
SMOC2	-2.49092	-1.13971	0.271859	-4.19228	2.76164e-05	Middle temporal gyrus ExN	region_broad_celltype	0.00216369	-1	ExN	MTG	protein_coding
ELFN1	-2.46021	-1.24647	0.299888	-4.15643	3.23253e-05	Middle temporal gyrus ExN	region_broad_celltype	0.00239358	-1	ExN	MTG	protein_coding
MMD2	-0.828944	-0.71934	0.132207	-5.44103	5.29746e-08	Middle temporal gyrus ExN	region_broad_celltype	2.20984e-05	-1	ExN	MTG	protein_coding
SLC29A4	-1.18714	-0.641336	0.212054	-3.02439	0.00249131	Middle temporal gyrus ExN	region_broad_celltype	0.0334953	-1	ExN	MTG	protein_coding
RNF216	0.565481	0.145808	0.0396309	3.67915	0.00023401	Middle temporal gyrus ExN	region_broad_celltype	0.00852742	1	ExN	MTG	protein_coding
ZNF853	-3.29523	0.522703	0.17625	2.9657	0.00301998	Middle temporal gyrus ExN	region_broad_celltype	0.0371351	1	ExN	MTG	protein_coding
AC079804.3	-2.51456	-0.656824	0.164981	-3.98122	6.85634e-05	Middle temporal gyrus ExN	region_broad_celltype	0.00390382	-1	ExN	MTG	lncRNA
AC013470.2	-3.50739	-1.10149	0.384121	-2.86757	0.00413633	Middle temporal gyrus ExN	region_broad_celltype	0.0439226	-1	ExN	MTG	protein_coding
AC011287.1	1.53021	-0.216888	0.0495059	-4.38105	1.18107e-05	Middle temporal gyrus ExN	region_broad_celltype	0.00120478	-1	ExN	MTG	lncRNA
AC073332.1	0.374927	-0.121094	0.0418258	-2.8952	0.0037892	Middle temporal gyrus ExN	region_broad_celltype	0.0419057	-1	ExN	MTG	lncRNA
AC007091.1	-0.69926	0.460671	0.124866	3.68931	0.000224864	Middle temporal gyrus ExN	region_broad_celltype	0.00832287	1	ExN	MTG	lncRNA
MPP6	0.931855	-0.144324	0.0393546	-3.66729	0.000245139	Middle temporal gyrus ExN	region_broad_celltype	0.00876166	-1	ExN	MTG	protein_coding
AC009262.1	-1.61561	0.812581	0.27836	2.91917	0.00350961	Middle temporal gyrus ExN	region_broad_celltype	0.0402258	1	ExN	MTG	lncRNA
NPSR1	-3.67775	0.763263	0.184769	4.1309	3.61345e-05	Middle temporal gyrus ExN	region_broad_celltype	0.00257469	1	ExN	MTG	protein_coding
ADCY1	1.09527	-0.127145	0.0362815	-3.50441	0.000457628	Middle temporal gyrus ExN	region_broad_celltype	0.0128132	-1	ExN	MTG	protein_coding
TNS3	-2.26811	1.28464	0.310563	4.13648	3.52676e-05	Middle temporal gyrus ExN	region_broad_celltype	0.00253472	1	ExN	MTG	protein_coding
PKD1L1	-1.39553	0.938574	0.148185	6.33379	2.39218e-10	Middle temporal gyrus ExN	region_broad_celltype	2.83197e-07	1	ExN	MTG	protein_coding
UPP1	-0.697744	0.445581	0.0642424	6.93593	4.03545e-12	Middle temporal gyrus ExN	region_broad_celltype	9.7637e-09	1	ExN	MTG	protein_coding
VWC2	-0.630626	0.770798	0.127368	6.05174	1.43292e-09	Middle temporal gyrus ExN	region_broad_celltype	1.16535e-06	1	ExN	MTG	protein_coding
AC005999.2	-0.620549	-0.647789	0.229472	-2.82295	0.00475843	Middle temporal gyrus ExN	region_broad_celltype	0.0472935	-1	ExN	MTG	lncRNA
MLXIPL	-0.499324	0.305405	0.0903306	3.38097	0.000722315	Middle temporal gyrus ExN	region_broad_celltype	0.0166634	1	ExN	MTG	protein_coding
ELN	-3.836	0.922904	0.22735	4.05941	4.91973e-05	Middle temporal gyrus ExN	region_broad_celltype	0.00315056	1	ExN	MTG	protein_coding
HIP1	-0.141094	-0.976299	0.155084	-6.2953	3.06809e-10	Middle temporal gyrus ExN	region_broad_celltype	3.45264e-07	-1	ExN	MTG	protein_coding
AC074024.1	-3.42276	0.769535	0.208067	3.69849	0.000216883	Middle temporal gyrus ExN	region_broad_celltype	0.00814393	1	ExN	MTG	lncRNA
CD36	-1.37109	-0.497099	0.149157	-3.33272	0.000860016	Middle temporal gyrus ExN	region_broad_celltype	0.0184376	-1	ExN	MTG	protein_coding
AC079760.1	0.458921	-0.290942	0.0640536	-4.54217	5.56769e-06	Middle temporal gyrus ExN	region_broad_celltype	0.000712318	-1	ExN	MTG	lncRNA
CYP3A43	-2.36527	0.545654	0.183004	2.98165	0.00286704	Middle temporal gyrus ExN	region_broad_celltype	0.0361207	1	ExN	MTG	protein_coding
ZNF3	-1.60361	0.26098	0.0844919	3.08882	0.00200955	Middle temporal gyrus ExN	region_broad_celltype	0.0298104	1	ExN	MTG	protein_coding
PCOLCE-AS1	-5.79057	1.30313	0.44052	2.95816	0.00309479	Middle temporal gyrus ExN	region_broad_celltype	0.0376592	1	ExN	MTG	lncRNA
NAT16	-4.215	0.906419	0.21651	4.1865	2.83288e-05	Middle temporal gyrus ExN	region_broad_celltype	0.00219859	1	ExN	MTG	protein_coding
SH2B2	-2.66714	0.584023	0.126087	4.63189	3.62339e-06	Middle temporal gyrus ExN	region_broad_celltype	0.000526598	1	ExN	MTG	protein_coding
LHFPL3	-0.767525	-0.548747	0.104763	-5.23799	1.62335e-07	Middle temporal gyrus ExN	region_broad_celltype	5.20651e-05	-1	ExN	MTG	protein_coding
SRPK2	1.22258	0.0681565	0.0241312	2.82441	0.00473671	Middle temporal gyrus ExN	region_broad_celltype	0.0471888	1	ExN	MTG	protein_coding
DOCK4	1.26282	0.100555	0.0352956	2.84895	0.00438644	Middle temporal gyrus ExN	region_broad_celltype	0.045254	1	ExN	MTG	protein_coding
CPA4	-3.85253	0.536896	0.172747	3.10799	0.00188361	Middle temporal gyrus ExN	region_broad_celltype	0.0287067	1	ExN	MTG	protein_coding
AC016831.7	0.716923	0.249495	0.0759788	3.28375	0.00102436	Middle temporal gyrus ExN	region_broad_celltype	0.0203703	1	ExN	MTG	lncRNA
AC078842.1	-5.13074	0.967845	0.316832	3.05476	0.00225241	Middle temporal gyrus ExN	region_broad_celltype	0.031721	1	ExN	MTG	lncRNA
WDR86	-0.969415	-0.613843	0.183091	-3.35266	0.000800386	Middle temporal gyrus ExN	region_broad_celltype	0.0176821	-1	ExN	MTG	protein_coding
AC008060.1	-5.82583	1.25892	0.395354	3.18429	0.00145107	Middle temporal gyrus ExN	region_broad_celltype	0.0248456	1	ExN	MTG	lncRNA
AC245123.1	-2.79863	0.727053	0.144889	5.01801	5.22098e-07	Middle temporal gyrus ExN	region_broad_celltype	0.000127677	1	ExN	MTG	lncRNA
AC246817.1	-0.823001	0.692855	0.211802	3.27125	0.00107074	Middle temporal gyrus ExN	region_broad_celltype	0.0208989	1	ExN	MTG	lncRNA
FAM66E	-0.874228	-1.01452	0.344059	-2.94868	0.00319138	Middle temporal gyrus ExN	region_broad_celltype	0.0382294	-1	ExN	MTG	lncRNA
XKR6	1.22764	0.0860089	0.0254309	3.38207	0.000719426	Middle temporal gyrus ExN	region_broad_celltype	0.0166376	1	ExN	MTG	protein_coding
SGCZ	1.29148	-0.604784	0.183734	-3.29163	0.00099608	Middle temporal gyrus ExN	region_broad_celltype	0.0200603	-1	ExN	MTG	protein_coding
GFRA2	-0.178558	0.35328	0.0703384	5.02258	5.09829e-07	Middle temporal gyrus ExN	region_broad_celltype	0.000125469	1	ExN	MTG	protein_coding
SORBS3	-3.13293	0.834707	0.125509	6.65056	2.91978e-11	Middle temporal gyrus ExN	region_broad_celltype	4.69002e-08	1	ExN	MTG	protein_coding
AC090197.1	-2.98129	0.794192	0.153923	5.15966	2.47402e-07	Middle temporal gyrus ExN	region_broad_celltype	7.20103e-05	1	ExN	MTG	lncRNA
EPHX2	-3.2271	1.07122	0.164078	6.52874	6.63265e-11	Middle temporal gyrus ExN	region_broad_celltype	9.40517e-08	1	ExN	MTG	protein_coding
KIF13B	-0.421012	0.617529	0.102162	6.04461	1.49771e-09	Middle temporal gyrus ExN	region_broad_celltype	1.21295e-06	1	ExN	MTG	protein_coding
FUT10	-1.28601	0.563409	0.156477	3.60059	0.000317492	Middle temporal gyrus ExN	region_broad_celltype	0.0102405	1	ExN	MTG	protein_coding
AF279873.3	-2.53882	0.900508	0.195855	4.59783	4.26921e-06	Middle temporal gyrus ExN	region_broad_celltype	0.000593811	1	ExN	MTG	lncRNA
AC090993.1	-5.14168	1.23293	0.310811	3.96683	7.28348e-05	Middle temporal gyrus ExN	region_broad_celltype	0.00406035	1	ExN	MTG	lncRNA
FGFR1	-1.35708	0.85912	0.200607	4.28261	1.84713e-05	Middle temporal gyrus ExN	region_broad_celltype	0.0016555	1	ExN	MTG	protein_coding
AC087623.3	-5.64545	1.27138	0.364999	3.48324	0.00049539	Middle temporal gyrus ExN	region_broad_celltype	0.0134191	1	ExN	MTG	lncRNA
IDO2	-4.56503	-1.59538	0.343621	-4.64284	3.43645e-06	Middle temporal gyrus ExN	region_broad_celltype	0.000508138	-1	ExN	MTG	protein_coding
ANK1	-2.64926	1.08483	0.174852	6.20426	5.49533e-10	Middle temporal gyrus ExN	region_broad_celltype	5.46873e-07	1	ExN	MTG	protein_coding
SNTG1	1.51584	0.101878	0.0269158	3.78506	0.00015367	Middle temporal gyrus ExN	region_broad_celltype	0.00651582	1	ExN	MTG	protein_coding
ALKAL1	-3.97208	-1.14316	0.25675	-4.45241	8.491e-06	Middle temporal gyrus ExN	region_broad_celltype	0.000961114	-1	ExN	MTG	protein_coding
RGS20	-0.266146	-0.48633	0.151572	-3.20858	0.00133393	Middle temporal gyrus ExN	region_broad_celltype	0.0236951	-1	ExN	MTG	protein_coding
PENK	-4.45486	-0.591227	0.146597	-4.03302	5.50645e-05	Middle temporal gyrus ExN	region_broad_celltype	0.00339163	-1	ExN	MTG	protein_coding
AC012349.1	-4.09432	-1.23341	0.250089	-4.93189	8.14395e-07	Middle temporal gyrus ExN	region_broad_celltype	0.000179536	-1	ExN	MTG	lncRNA
TOX	0.367381	0.511982	0.127047	4.02986	5.58102e-05	Middle temporal gyrus ExN	region_broad_celltype	0.00341914	1	ExN	MTG	protein_coding
AC023866.2	-2.11761	-0.387469	0.129354	-2.99541	0.00274079	Middle temporal gyrus ExN	region_broad_celltype	0.035294	-1	ExN	MTG	lncRNA
LINC01414	0.63991	0.223864	0.0531191	4.21438	2.5046e-05	Middle temporal gyrus ExN	region_broad_celltype	0.00201659	1	ExN	MTG	lncRNA
MSC-AS1	0.576464	0.224	0.0461402	4.85477	1.20528e-06	Middle temporal gyrus ExN	region_broad_celltype	0.000240756	1	ExN	MTG	lncRNA
ZBTB10	-0.136623	-0.280013	0.063317	-4.4224	9.76097e-06	Middle temporal gyrus ExN	region_broad_celltype	0.00105874	-1	ExN	MTG	protein_coding
AC009812.4	-2.95508	-0.457332	0.132044	-3.46348	0.000533229	Middle temporal gyrus ExN	region_broad_celltype	0.0139976	-1	ExN	MTG	lncRNA
E2F5	-0.540681	-0.257294	0.0699294	-3.67934	0.000233835	Middle temporal gyrus ExN	region_broad_celltype	0.00852312	-1	ExN	MTG	protein_coding
CNBD1	-2.39032	-0.439642	0.105314	-4.17456	2.98558e-05	Middle temporal gyrus ExN	region_broad_celltype	0.00227638	-1	ExN	MTG	protein_coding
CALB1	-1.37674	-0.852648	0.251966	-3.38398	0.000714442	Middle temporal gyrus ExN	region_broad_celltype	0.0165663	-1	ExN	MTG	protein_coding
GDF6	-4.39727	1.14362	0.244161	4.68387	2.81514e-06	Middle temporal gyrus ExN	region_broad_celltype	0.000443724	1	ExN	MTG	protein_coding
UBR5	1.10891	0.0720058	0.0257153	2.80011	0.0051085	Middle temporal gyrus ExN	region_broad_celltype	0.0492133	1	ExN	MTG	protein_coding
RIMS2	1.56905	0.0456555	0.00589742	7.7416	9.81718e-15	Middle temporal gyrus ExN	region_broad_celltype	6.44135e-11	1	ExN	MTG	protein_coding
AC021733.4	-0.559634	0.33632	0.119872	2.80565	0.0050215	Middle temporal gyrus ExN	region_broad_celltype	0.048741	1	ExN	MTG	lncRNA
AC021733.2	-4.10421	-0.751835	0.249348	-3.0152	0.00256808	Middle temporal gyrus ExN	region_broad_celltype	0.0340578	-1	ExN	MTG	lncRNA
HAS2-AS1	-2.00566	-0.812863	0.2204	-3.68813	0.000225908	Middle temporal gyrus ExN	region_broad_celltype	0.00834712	-1	ExN	MTG	lncRNA
AC037486.1	-2.80135	-0.828219	0.268784	-3.08136	0.00206059	Middle temporal gyrus ExN	region_broad_celltype	0.0302304	-1	ExN	MTG	lncRNA
LINC01151	-3.76299	-0.792048	0.215794	-3.67039	0.000242185	Middle temporal gyrus ExN	region_broad_celltype	0.00869702	-1	ExN	MTG	lncRNA
LINC00861	-2.87837	-0.849901	0.252282	-3.36886	0.000754803	Middle temporal gyrus ExN	region_broad_celltype	0.0170925	-1	ExN	MTG	lncRNA
PCAT1	-1.37014	-0.419834	0.0965532	-4.34821	1.3725e-05	Middle temporal gyrus ExN	region_broad_celltype	0.00133732	-1	ExN	MTG	lncRNA
TSNARE1	0.17448	0.138073	0.0300573	4.59368	4.35502e-06	Middle temporal gyrus ExN	region_broad_celltype	0.000601464	1	ExN	MTG	protein_coding
TSTA3	-2.37622	-0.332084	0.116548	-2.84933	0.0043811	Middle temporal gyrus ExN	region_broad_celltype	0.0452158	-1	ExN	MTG	protein_coding
EXOSC4	-3.62301	-0.689282	0.238281	-2.89273	0.00381915	Middle temporal gyrus ExN	region_broad_celltype	0.0420842	-1	ExN	MTG	protein_coding
MROH1	0.56854	0.185326	0.0597161	3.10345	0.00191279	Middle temporal gyrus ExN	region_broad_celltype	0.0289724	1	ExN	MTG	protein_coding
HSF1	-0.981723	0.264238	0.0914858	2.88829	0.00387337	Middle temporal gyrus ExN	region_broad_celltype	0.0423884	1	ExN	MTG	protein_coding
CPSF1	-1.38552	0.316779	0.0933959	3.39179	0.000694371	Middle temporal gyrus ExN	region_broad_celltype	0.016296	1	ExN	MTG	protein_coding
RECQL4	-2.71238	-0.32996	0.118195	-2.79167	0.00524373	Middle temporal gyrus ExN	region_broad_celltype	0.049858	-1	ExN	MTG	protein_coding
AF235103.3	-2.00665	0.324645	0.105592	3.07452	0.00210844	Middle temporal gyrus ExN	region_broad_celltype	0.0306353	1	ExN	MTG	lncRNA
ZNF250	-0.882875	0.273404	0.0636729	4.29389	1.75572e-05	Middle temporal gyrus ExN	region_broad_celltype	0.0016045	1	ExN	MTG	protein_coding
VLDLR-AS1	0.74857	-0.4345	0.0733298	-5.92529	3.11748e-09	Middle temporal gyrus ExN	region_broad_celltype	2.25576e-06	-1	ExN	MTG	lncRNA
RCL1	-0.35356	0.362719	0.0936454	3.87333	0.00010736	Middle temporal gyrus ExN	region_broad_celltype	0.00520035	1	ExN	MTG	protein_coding
GLDC	-1.44237	0.723747	0.22727	3.18452	0.00144995	Middle temporal gyrus ExN	region_broad_celltype	0.0248336	1	ExN	MTG	protein_coding
AL162411.1	-3.20965	0.691002	0.206829	3.34093	0.000834989	Middle temporal gyrus ExN	region_broad_celltype	0.0180985	1	ExN	MTG	lncRNA
DENND4C	0.301342	0.30197	0.0792512	3.81029	0.000138802	Middle temporal gyrus ExN	region_broad_celltype	0.00611432	1	ExN	MTG	protein_coding
MIR31HG	-0.609361	0.666307	0.134544	4.95233	7.3332e-07	Middle temporal gyrus ExN	region_broad_celltype	0.000164987	1	ExN	MTG	lncRNA
TMEM215	-2.57214	-1.6821	0.274069	-6.13748	8.38395e-10	Middle temporal gyrus ExN	region_broad_celltype	7.63663e-07	-1	ExN	MTG	protein_coding
HRCT1	-4.13355	-0.656877	0.234115	-2.80579	0.0050193	Middle temporal gyrus ExN	region_broad_celltype	0.0487315	-1	ExN	MTG	protein_coding
FP326651.1	-3.19971	0.510476	0.164365	3.10575	0.00189797	Middle temporal gyrus ExN	region_broad_celltype	0.0288453	1	ExN	MTG	lncRNA
TMC1	-2.16563	-0.692591	0.179239	-3.86407	0.000111514	Middle temporal gyrus ExN	region_broad_celltype	0.00533148	-1	ExN	MTG	protein_coding
ALDH1A1	-1.70764	0.833511	0.139702	5.96635	2.42615e-09	Middle temporal gyrus ExN	region_broad_celltype	1.85467e-06	1	ExN	MTG	protein_coding
TLE4	0.305347	0.350303	0.10405	3.36669	0.000760757	Middle temporal gyrus ExN	region_broad_celltype	0.0171444	1	ExN	MTG	protein_coding
RASEF	-3.72246	0.986318	0.270244	3.64973	0.00026252	Middle temporal gyrus ExN	region_broad_celltype	0.00914231	1	ExN	MTG	protein_coding
AL583827.1	0.199827	-0.527147	0.125159	-4.21181	2.53327e-05	Middle temporal gyrus ExN	region_broad_celltype	0.00203164	-1	ExN	MTG	lncRNA
HABP4	0.419172	0.179421	0.0603647	2.97229	0.00295587	Middle temporal gyrus ExN	region_broad_celltype	0.0367199	1	ExN	MTG	protein_coding
TGFBR1	-1.8906	0.876692	0.239569	3.65945	0.000252752	Middle temporal gyrus ExN	region_broad_celltype	0.00891607	1	ExN	MTG	protein_coding
ABCA1	-2.35877	0.447146	0.156283	2.86114	0.00422126	Middle temporal gyrus ExN	region_broad_celltype	0.0443874	1	ExN	MTG	protein_coding
STXBP1	1.22998	0.0338559	0.0085122	3.97733	6.96928e-05	Middle temporal gyrus ExN	region_broad_celltype	0.00394578	1	ExN	MTG	protein_coding
FPGS	-1.28208	0.222682	0.0596086	3.73573	0.000187169	Middle temporal gyrus ExN	region_broad_celltype	0.00741316	1	ExN	MTG	protein_coding
SWI5	-1.35529	0.222661	0.0702779	3.16829	0.00153337	Middle temporal gyrus ExN	region_broad_celltype	0.0256094	1	ExN	MTG	protein_coding
CERCAM	-2.84386	0.836633	0.104407	8.01316	1.11796e-15	Middle temporal gyrus ExN	region_broad_celltype	9.61739e-12	1	ExN	MTG	protein_coding
AL353803.1	-2.12065	-0.710353	0.254359	-2.79272	0.00522673	Middle temporal gyrus ExN	region_broad_celltype	0.0497686	-1	ExN	MTG	lncRNA
AL669970.1	-3.3958	0.753064	0.266741	2.82321	0.0047546	Middle temporal gyrus ExN	region_broad_celltype	0.0472733	1	ExN	MTG	lncRNA
AL669970.3	-3.28555	0.815207	0.29125	2.79899	0.00512623	Middle temporal gyrus ExN	region_broad_celltype	0.0493039	1	ExN	MTG	lncRNA
UAP1L1	-2.83128	0.607401	0.126647	4.796	1.61869e-06	Middle temporal gyrus ExN	region_broad_celltype	0.00029825	1	ExN	MTG	protein_coding
ANAPC2	-2.2239	0.217999	0.0772497	2.822	0.00477245	Middle temporal gyrus ExN	region_broad_celltype	0.0473802	1	ExN	MTG	protein_coding
IDI2-AS1	-2.92663	0.554677	0.190172	2.91671	0.00353748	Middle temporal gyrus ExN	region_broad_celltype	0.0404017	1	ExN	MTG	lncRNA
PFKP	0.0570325	0.354027	0.119839	2.95418	0.00313497	Middle temporal gyrus ExN	region_broad_celltype	0.0379096	1	ExN	MTG	protein_coding
LINC02660	-4.25116	0.707255	0.217233	3.25575	0.00113094	Middle temporal gyrus ExN	region_broad_celltype	0.021553	1	ExN	MTG	lncRNA
LINC02663	-4.02147	-0.901985	0.243411	-3.70561	0.000210883	Middle temporal gyrus ExN	region_broad_celltype	0.00801165	-1	ExN	MTG	lncRNA
CCDC3	0.932911	0.146245	0.0326944	4.4731	7.70944e-06	Middle temporal gyrus ExN	region_broad_celltype	0.000897851	1	ExN	MTG	protein_coding
BEND7	-1.96966	0.698073	0.190088	3.67237	0.00024031	Middle temporal gyrus ExN	region_broad_celltype	0.0086578	1	ExN	MTG	protein_coding
BMS1	0.144172	0.121808	0.0257924	4.72265	2.32794e-06	Middle temporal gyrus ExN	region_broad_celltype	0.000386326	1	ExN	MTG	protein_coding
RET	-3.01469	0.594563	0.133296	4.46047	8.17791e-06	Middle temporal gyrus ExN	region_broad_celltype	0.000933591	1	ExN	MTG	protein_coding
DRGX	-4.04911	0.958922	0.335729	2.85624	0.00428691	Middle temporal gyrus ExN	region_broad_celltype	0.0447181	1	ExN	MTG	protein_coding
AC022537.1	-4.13229	-1.03234	0.349004	-2.95796	0.00309685	Middle temporal gyrus ExN	region_broad_celltype	0.0376663	-1	ExN	MTG	lncRNA
LINC00844	-3.02042	-0.52702	0.175951	-2.99526	0.00274209	Middle temporal gyrus ExN	region_broad_celltype	0.0353036	-1	ExN	MTG	lncRNA
SLC16A9	-3.18794	0.561521	0.14401	3.89918	9.65209e-05	Middle temporal gyrus ExN	region_broad_celltype	0.00485765	1	ExN	MTG	protein_coding
ANK3	1.58386	-0.0259472	0.00652842	-3.97449	7.05295e-05	Middle temporal gyrus ExN	region_broad_celltype	0.00396733	-1	ExN	MTG	protein_coding
PALD1	-1.5708	0.395501	0.103134	3.83485	0.000125643	Middle temporal gyrus ExN	region_broad_celltype	0.00574	1	ExN	MTG	protein_coding
UNC5B	-1.34841	0.537996	0.127275	4.22703	2.36797e-05	Middle temporal gyrus ExN	region_broad_celltype	0.00194006	1	ExN	MTG	protein_coding
USP54	-0.324249	0.541381	0.0942024	5.747	9.08391e-09	Middle temporal gyrus ExN	region_broad_celltype	5.51617e-06	1	ExN	MTG	protein_coding
MAT1A	-4.77408	-1.14876	0.35839	-3.20534	0.00134905	Middle temporal gyrus ExN	region_broad_celltype	0.02384	-1	ExN	MTG	protein_coding
AC069540.2	-3.76481	0.793076	0.254461	3.11668	0.00182898	Middle temporal gyrus ExN	region_broad_celltype	0.028268	1	ExN	MTG	lncRNA
FAS	-2.5609	0.601608	0.178182	3.37637	0.000734489	Middle temporal gyrus ExN	region_broad_celltype	0.0168185	1	ExN	MTG	protein_coding
AL139340.1	-2.86564	-0.815089	0.288892	-2.82143	0.00478097	Middle temporal gyrus ExN	region_broad_celltype	0.0474155	-1	ExN	MTG	lncRNA
HELLS	-1.11907	0.210252	0.0743268	2.82875	0.00467302	Middle temporal gyrus ExN	region_broad_celltype	0.046857	1	ExN	MTG	protein_coding
CYP2C18	-2.10952	-0.74579	0.225159	-3.31228	0.000925385	Middle temporal gyrus ExN	region_broad_celltype	0.019235	-1	ExN	MTG	protein_coding
CYP2C19	-2.29982	-0.948272	0.245929	-3.85587	0.000115319	Middle temporal gyrus ExN	region_broad_celltype	0.00543882	-1	ExN	MTG	protein_coding
UBTD1	-1.48774	0.36952	0.109237	3.38273	0.000717683	Middle temporal gyrus ExN	region_broad_celltype	0.0166145	1	ExN	MTG	protein_coding
LINC02681	-4.07348	-0.736805	0.263642	-2.79472	0.0051945	Middle temporal gyrus ExN	region_broad_celltype	0.0496217	-1	ExN	MTG	lncRNA
NPM3	-2.7638	-0.64297	0.220449	-2.91665	0.00353818	Middle temporal gyrus ExN	region_broad_celltype	0.0404062	-1	ExN	MTG	protein_coding
SORCS1	1.22801	0.0829222	0.026048	3.18344	0.00145536	Middle temporal gyrus ExN	region_broad_celltype	0.0248978	1	ExN	MTG	protein_coding
GPR26	-0.711508	-1.10638	0.192326	-5.75264	8.7861e-09	Middle temporal gyrus ExN	region_broad_celltype	5.35629e-06	-1	ExN	MTG	protein_coding
AL354950.1	-3.44852	0.516487	0.183275	2.81809	0.00483097	Middle temporal gyrus ExN	region_broad_celltype	0.0477178	1	ExN	MTG	lncRNA
STK33	-1.6463	0.408078	0.0962704	4.23888	2.24642e-05	Middle temporal gyrus ExN	region_broad_celltype	0.00187137	1	ExN	MTG	protein_coding
NELL1	1.4258	-0.0421919	0.0101915	-4.13991	3.47443e-05	Middle temporal gyrus ExN	region_broad_celltype	0.00251357	-1	ExN	MTG	protein_coding
LINC02742	-2.68567	-0.774098	0.165437	-4.67911	2.8812e-06	Middle temporal gyrus ExN	region_broad_celltype	0.000450288	-1	ExN	MTG	lncRNA
AC090791.1	-3.33465	-1.12213	0.272501	-4.11789	3.82356e-05	Middle temporal gyrus ExN	region_broad_celltype	0.00266744	-1	ExN	MTG	lncRNA
AL122014.1	-0.0114564	-1.1128	0.331355	-3.35833	0.000784157	Middle temporal gyrus ExN	region_broad_celltype	0.01746	-1	ExN	MTG	lncRNA
AC109635.6	-5.04005	1.06206	0.28003	3.79265	0.000149049	Middle temporal gyrus ExN	region_broad_celltype	0.00640079	1	ExN	MTG	lncRNA
SLC43A1	-2.30473	0.587179	0.167398	3.50769	0.000452014	Middle temporal gyrus ExN	region_broad_celltype	0.012714	1	ExN	MTG	protein_coding
SERPING1	-2.38806	0.646644	0.120445	5.36879	7.92654e-08	Middle temporal gyrus ExN	region_broad_celltype	3.09636e-05	1	ExN	MTG	protein_coding
OR9Q1	-2.09192	-0.52989	0.143232	-3.69952	0.000216004	Middle temporal gyrus ExN	region_broad_celltype	0.00812939	-1	ExN	MTG	protein_coding
ATG2A	-1.87372	0.288059	0.0659174	4.37	1.24249e-05	Middle temporal gyrus ExN	region_broad_celltype	0.00124803	1	ExN	MTG	protein_coding
EFEMP2	-4.60478	0.962834	0.239291	4.02369	5.72923e-05	Middle temporal gyrus ExN	region_broad_celltype	0.00347848	1	ExN	MTG	protein_coding
SYT12	-0.0836811	0.33089	0.0954018	3.46839	0.000523593	Middle temporal gyrus ExN	region_broad_celltype	0.0138594	1	ExN	MTG	protein_coding
KDM2A	0.694661	0.141372	0.0379534	3.72489	0.000195398	Middle temporal gyrus ExN	region_broad_celltype	0.00762441	1	ExN	MTG	protein_coding
KRTAP5-11	-3.30541	0.755427	0.245968	3.07124	0.00213175	Middle temporal gyrus ExN	region_broad_celltype	0.0308016	1	ExN	MTG	protein_coding
AP002761.2	-5.25852	0.995732	0.337382	2.95135	0.00316391	Middle temporal gyrus ExN	region_broad_celltype	0.0380548	1	ExN	MTG	lncRNA
AP001372.1	-3.04488	-0.519639	0.13818	-3.7606	0.000169509	Middle temporal gyrus ExN	region_broad_celltype	0.00693877	-1	ExN	MTG	lncRNA
EMSY	0.489709	0.102248	0.0287989	3.55042	0.000384622	Middle temporal gyrus ExN	region_broad_celltype	0.0115312	1	ExN	MTG	protein_coding
MYO7A	-3.3114	0.594499	0.209728	2.83462	0.00458801	Middle temporal gyrus ExN	region_broad_celltype	0.046389	1	ExN	MTG	protein_coding
MIR4300HG	-0.352485	-0.366752	0.121732	-3.01277	0.00258873	Middle temporal gyrus ExN	region_broad_celltype	0.0342297	-1	ExN	MTG	lncRNA
AP002802.1	-4.62127	-0.846292	0.290932	-2.9089	0.00362699	Middle temporal gyrus ExN	region_broad_celltype	0.0409445	-1	ExN	MTG	lncRNA
DEUP1	-2.96699	0.873321	0.238232	3.66583	0.000246533	Middle temporal gyrus ExN	region_broad_celltype	0.00878795	1	ExN	MTG	protein_coding
SMCO4	-2.23784	1.06077	0.26487	4.00487	6.20513e-05	Middle temporal gyrus ExN	region_broad_celltype	0.00366571	1	ExN	MTG	protein_coding
CARD16	-4.0768	-1.05925	0.364566	-2.90551	0.00366655	Middle temporal gyrus ExN	region_broad_celltype	0.0412029	-1	ExN	MTG	protein_coding
EXPH5	-0.0804062	-0.931933	0.108822	-8.56383	1.09183e-17	Middle temporal gyrus ExN	region_broad_celltype	1.56544e-13	-1	ExN	MTG	protein_coding
ZBTB16	0.983609	0.196151	0.0406516	4.82517	1.39884e-06	Middle temporal gyrus ExN	region_broad_celltype	0.000267019	1	ExN	MTG	protein_coding
UBASH3B	-0.751205	0.672281	0.238523	2.81851	0.00482465	Middle temporal gyrus ExN	region_broad_celltype	0.0476759	1	ExN	MTG	protein_coding
OR10G4	-4.01818	-0.749604	0.225513	-3.32399	0.000887379	Middle temporal gyrus ExN	region_broad_celltype	0.0187679	-1	ExN	MTG	protein_coding
PATE3	-4.24525	-1.18088	0.397536	-2.9705	0.00297313	Middle temporal gyrus ExN	region_broad_celltype	0.0368409	-1	ExN	MTG	protein_coding
LINC02725	-2.05153	-2.51082	0.4026	-6.23652	4.47415e-10	Middle temporal gyrus ExN	region_broad_celltype	4.67776e-07	-1	ExN	MTG	lncRNA
ST14	-4.82003	1.06239	0.354759	2.99469	0.00274723	Middle temporal gyrus ExN	region_broad_celltype	0.0353433	1	ExN	MTG	protein_coding
ADAMTS15	-3.11414	-1.2307	0.349912	-3.51718	0.000436162	Middle temporal gyrus ExN	region_broad_celltype	0.0124398	-1	ExN	MTG	protein_coding
C11orf44	-3.39435	-1.39457	0.411014	-3.393	0.000691323	Middle temporal gyrus ExN	region_broad_celltype	0.0162632	-1	ExN	MTG	lncRNA
SNX19	0.0171558	0.205093	0.0486033	4.21973	2.44593e-05	Middle temporal gyrus ExN	region_broad_celltype	0.0019835	1	ExN	MTG	protein_coding
AP002856.2	-3.61373	-1.01166	0.25907	-3.90498	9.4233e-05	Middle temporal gyrus ExN	region_broad_celltype	0.00478235	-1	ExN	MTG	lncRNA
OPCML-IT2	-4.42347	0.665782	0.218044	3.05343	0.0022624	Middle temporal gyrus ExN	region_broad_celltype	0.0317853	1	ExN	MTG	lncRNA
JAM3	0.603722	0.111096	0.0383508	2.89684	0.00376937	Middle temporal gyrus ExN	region_broad_celltype	0.0417997	1	ExN	MTG	protein_coding
GLB1L3	0.0179167	0.216702	0.0717923	3.01846	0.00254062	Middle temporal gyrus ExN	region_broad_celltype	0.0338316	1	ExN	MTG	protein_coding
AP001999.2	-3.64409	-1.16747	0.358774	-3.25406	0.00113769	Middle temporal gyrus ExN	region_broad_celltype	0.0216369	-1	ExN	MTG	lncRNA
LRRC23	-1.03072	0.297898	0.0840065	3.54613	0.000390939	Middle temporal gyrus ExN	region_broad_celltype	0.0116334	1	ExN	MTG	protein_coding
TMEM52B	-3.78286	-0.911429	0.204037	-4.46697	7.9335e-06	Middle temporal gyrus ExN	region_broad_celltype	0.000914862	-1	ExN	MTG	protein_coding
AC092793.1	-2.69903	-0.772873	0.245353	-3.15004	0.00163248	Middle temporal gyrus ExN	region_broad_celltype	0.0265311	-1	ExN	MTG	lncRNA
AC092110.1	-1.06142	-0.764761	0.224908	-3.40032	0.000673061	Middle temporal gyrus ExN	region_broad_celltype	0.0160193	-1	ExN	MTG	lncRNA
AC048352.1	-2.69322	-0.575227	0.135568	-4.24307	2.20479e-05	Middle temporal gyrus ExN	region_broad_celltype	0.00184762	-1	ExN	MTG	lncRNA
PIK3C2G	-0.604201	-1.03755	0.219726	-4.72203	2.33506e-06	Middle temporal gyrus ExN	region_broad_celltype	0.000386326	-1	ExN	MTG	protein_coding
PLCZ1	-2.90657	-1.35607	0.328144	-4.13253	3.58785e-05	Middle temporal gyrus ExN	region_broad_celltype	0.00256447	-1	ExN	MTG	protein_coding
AC087242.1	-3.22479	-1.09338	0.273666	-3.99532	6.46061e-05	Middle temporal gyrus ExN	region_broad_celltype	0.00376134	-1	ExN	MTG	lncRNA
SLCO1A2	-2.30873	-0.493071	0.161211	-3.05855	0.00222411	Middle temporal gyrus ExN	region_broad_celltype	0.0314889	-1	ExN	MTG	protein_coding
AC022509.5	-4.83143	1.47394	0.357063	4.12795	3.66013e-05	Middle temporal gyrus ExN	region_broad_celltype	0.00258889	1	ExN	MTG	lncRNA
ITPR2	-0.160052	0.450611	0.145641	3.09399	0.00197482	Middle temporal gyrus ExN	region_broad_celltype	0.0294995	1	ExN	MTG	protein_coding
STK38L	0.294185	0.25978	0.0793467	3.27398	0.00106043	Middle temporal gyrus ExN	region_broad_celltype	0.0207695	1	ExN	MTG	protein_coding
PTHLH	-3.86298	-0.651243	0.192398	-3.38488	0.000712099	Middle temporal gyrus ExN	region_broad_celltype	0.0165346	-1	ExN	MTG	protein_coding
AC140847.2	-2.68926	1.11742	0.269826	4.14125	3.45421e-05	Middle temporal gyrus ExN	region_broad_celltype	0.00250209	1	ExN	MTG	lncRNA
MUC19	-1.17634	-0.875777	0.266573	-3.28532	0.00101866	Middle temporal gyrus ExN	region_broad_celltype	0.0203036	-1	ExN	MTG	protein_coding
SLC38A4	-3.06845	-0.527028	0.188613	-2.79423	0.00520229	Middle temporal gyrus ExN	region_broad_celltype	0.0496547	-1	ExN	MTG	protein_coding
FMNL3	-0.348689	0.351782	0.105015	3.34983	0.000808612	Middle temporal gyrus ExN	region_broad_celltype	0.0177766	1	ExN	MTG	protein_coding
FIGNL2-DT	-4.31753	1.27848	0.239187	5.34511	9.03635e-08	Middle temporal gyrus ExN	region_broad_celltype	3.42282e-05	1	ExN	MTG	lncRNA
SP1	-1.08201	0.261394	0.0525446	4.97471	6.53456e-07	Middle temporal gyrus ExN	region_broad_celltype	0.000151657	1	ExN	MTG	protein_coding
ZNF385A	-2.06315	0.398268	0.130136	3.06039	0.00221049	Middle temporal gyrus ExN	region_broad_celltype	0.0313994	1	ExN	MTG	protein_coding
ITGA7	-1.89055	0.410932	0.141845	2.89705	0.00376687	Middle temporal gyrus ExN	region_broad_celltype	0.0417816	1	ExN	MTG	protein_coding
MARS	-0.0824673	0.165126	0.0507384	3.25445	0.00113612	Middle temporal gyrus ExN	region_broad_celltype	0.0216157	1	ExN	MTG	protein_coding
MSRB3	-0.317223	0.451734	0.143558	3.14671	0.0016512	Middle temporal gyrus ExN	region_broad_celltype	0.0267306	1	ExN	MTG	protein_coding
HMGA2-AS1	-4.45802	0.722645	0.236322	3.05789	0.00222904	Middle temporal gyrus ExN	region_broad_celltype	0.0315248	1	ExN	MTG	lncRNA
GRIP1	0.700011	0.380216	0.11305	3.36327	0.000770255	Middle temporal gyrus ExN	region_broad_celltype	0.0172757	1	ExN	MTG	protein_coding
SYT1	1.7454	0.0525706	0.0174874	3.00619	0.00264539	Middle temporal gyrus ExN	region_broad_celltype	0.0346134	1	ExN	MTG	protein_coding
AC112481.1	-3.5564	-1.0303	0.221218	-4.65738	3.20263e-06	Middle temporal gyrus ExN	region_broad_celltype	0.000483162	-1	ExN	MTG	lncRNA
PLXNC1	0.408165	0.130315	0.0436997	2.98206	0.00286315	Middle temporal gyrus ExN	region_broad_celltype	0.0360909	1	ExN	MTG	protein_coding
NTN4	-1.44712	0.959179	0.232121	4.13225	3.59233e-05	Middle temporal gyrus ExN	region_broad_celltype	0.00256578	1	ExN	MTG	protein_coding
AC079385.1	0.633049	-0.245692	0.0809764	-3.03412	0.00241239	Middle temporal gyrus ExN	region_broad_celltype	0.0328958	-1	ExN	MTG	lncRNA
BTBD11	-3.13059	0.70998	0.148974	4.76581	1.88097e-06	Middle temporal gyrus ExN	region_broad_celltype	0.000330979	1	ExN	MTG	protein_coding
ANKRD13A	-0.840509	0.403033	0.105784	3.80997	0.000138982	Middle temporal gyrus ExN	region_broad_celltype	0.00612015	1	ExN	MTG	protein_coding
LINC00173	-2.81734	0.694163	0.138316	5.01868	5.20278e-07	Middle temporal gyrus ExN	region_broad_celltype	0.000127313	1	ExN	MTG	lncRNA
MAP1LC3B2	-2.46829	0.62686	0.163719	3.82889	0.000128723	Middle temporal gyrus ExN	region_broad_celltype	0.00583014	1	ExN	MTG	protein_coding
SRRM4	1.24073	0.0304291	0.00817865	3.72055	0.000198787	Middle temporal gyrus ExN	region_broad_celltype	0.00770483	1	ExN	MTG	protein_coding
PXN	-2.77632	0.80175	0.188979	4.24253	2.21016e-05	Middle temporal gyrus ExN	region_broad_celltype	0.00185072	1	ExN	MTG	protein_coding
KDM2B-DT	-1.52658	0.504706	0.15891	3.17605	0.00149295	Middle temporal gyrus ExN	region_broad_celltype	0.0252566	1	ExN	MTG	lncRNA
MLXIP	0.00813675	0.26697	0.0507973	5.25559	1.47554e-07	Middle temporal gyrus ExN	region_broad_celltype	4.83255e-05	1	ExN	MTG	protein_coding
TMEM132B	1.48901	-0.0689025	0.0165222	-4.1703	3.042e-05	Middle temporal gyrus ExN	region_broad_celltype	0.00230587	-1	ExN	MTG	protein_coding
TMEM132D	1.47382	-0.102103	0.0201568	-5.06541	4.07522e-07	Middle temporal gyrus ExN	region_broad_celltype	0.00010593	-1	ExN	MTG	protein_coding
AC055717.1	-2.73199	-0.397654	0.136268	-2.91817	0.00352097	Middle temporal gyrus ExN	region_broad_celltype	0.0402999	-1	ExN	MTG	lncRNA
AC073578.2	-0.997351	0.66384	0.223566	2.96932	0.00298459	Middle temporal gyrus ExN	region_broad_celltype	0.0369121	1	ExN	MTG	lncRNA
AC073578.1	-2.21984	0.733008	0.235423	3.11358	0.0018483	Middle temporal gyrus ExN	region_broad_celltype	0.0284271	1	ExN	MTG	lncRNA
CRYL1	0.599941	0.134437	0.0454875	2.95547	0.00312194	Middle temporal gyrus ExN	region_broad_celltype	0.0378336	1	ExN	MTG	protein_coding
AL136962.1	-2.78842	-1.2959	0.256449	-5.05325	4.34352e-07	Middle temporal gyrus ExN	region_broad_celltype	0.000110987	-1	ExN	MTG	lncRNA
AL445985.2	-3.34285	-1.20356	0.418344	-2.87695	0.00401536	Middle temporal gyrus ExN	region_broad_celltype	0.0432586	-1	ExN	MTG	lncRNA
AL161891.1	-1.9719	-0.361271	0.128954	-2.80154	0.00508588	Middle temporal gyrus ExN	region_broad_celltype	0.0490933	-1	ExN	MTG	lncRNA
MAB21L1	-4.17959	-0.737714	0.24515	-3.00924	0.00261901	Middle temporal gyrus ExN	region_broad_celltype	0.0344254	-1	ExN	MTG	protein_coding
LHFPL6	0.553546	0.368914	0.08209	4.49402	6.98924e-06	Middle temporal gyrus ExN	region_broad_celltype	0.00083534	1	ExN	MTG	protein_coding
LINC00598	-2.49399	-0.538118	0.114321	-4.70706	2.51315e-06	Middle temporal gyrus ExN	region_broad_celltype	0.000406975	-1	ExN	MTG	lncRNA
KCTD4	-1.87387	-0.588558	0.193686	-3.03873	0.0023758	Middle temporal gyrus ExN	region_broad_celltype	0.0326094	-1	ExN	MTG	protein_coding
AL159156.1	-2.75822	0.934403	0.257962	3.62225	0.000292049	Middle temporal gyrus ExN	region_broad_celltype	0.0097463	1	ExN	MTG	lncRNA
LINC01052	-3.65884	-1.72567	0.262321	-6.57847	4.75308e-11	Middle temporal gyrus ExN	region_broad_celltype	7.13178e-08	-1	ExN	MTG	lncRNA
ATXN8OS	-3.42071	-0.976124	0.188303	-5.18378	2.17431e-07	Middle temporal gyrus ExN	region_broad_celltype	6.50474e-05	-1	ExN	MTG	lncRNA
LMO7DN	-4.07548	1.01522	0.30538	3.32444	0.000885961	Middle temporal gyrus ExN	region_broad_celltype	0.018758	1	ExN	MTG	lncRNA
SLAIN1	0.798802	-0.0760618	0.0197554	-3.85017	0.000118034	Middle temporal gyrus ExN	region_broad_celltype	0.00550785	-1	ExN	MTG	protein_coding
OBI1-AS1	-1.85829	-0.30073	0.0800404	-3.75723	0.000171804	Middle temporal gyrus ExN	region_broad_celltype	0.00699822	-1	ExN	MTG	lncRNA
AL162493.1	0.03589	-0.563157	0.192633	-2.92347	0.00346155	Middle temporal gyrus ExN	region_broad_celltype	0.0399285	-1	ExN	MTG	lncRNA
GPC5	0.435552	0.264452	0.0768315	3.44198	0.000577478	Middle temporal gyrus ExN	region_broad_celltype	0.0146853	1	ExN	MTG	protein_coding
OXGR1	-3.59664	-1.15763	0.339355	-3.41126	0.000646631	Middle temporal gyrus ExN	region_broad_celltype	0.0156647	-1	ExN	MTG	protein_coding
FGF14	1.65762	0.0385312	0.0122083	3.15614	0.00159872	Middle temporal gyrus ExN	region_broad_celltype	0.0262263	1	ExN	MTG	protein_coding
MYO16	0.406734	-0.535336	0.18219	-2.93833	0.00329983	Middle temporal gyrus ExN	region_broad_celltype	0.0389059	-1	ExN	MTG	protein_coding
AL163541.1	-1.43786	0.249023	0.0814827	3.05615	0.00224199	Middle temporal gyrus ExN	region_broad_celltype	0.0316476	1	ExN	MTG	lncRNA
LINC01054	-4.2112	-0.969421	0.254797	-3.80468	0.000141987	Middle temporal gyrus ExN	region_broad_celltype	0.00620237	-1	ExN	MTG	lncRNA
RNASE1	-4.26738	0.62211	0.219956	2.82834	0.00467899	Middle temporal gyrus ExN	region_broad_celltype	0.0468913	1	ExN	MTG	protein_coding
AL132780.1	-3.08135	0.498336	0.171299	2.90916	0.00362402	Middle temporal gyrus ExN	region_broad_celltype	0.0409205	1	ExN	MTG	lncRNA
CPNE6	-1.08761	-0.381431	0.130058	-2.93279	0.00335934	Middle temporal gyrus ExN	region_broad_celltype	0.0392971	-1	ExN	MTG	protein_coding
KHNYN	-2.48114	0.735694	0.159137	4.62302	3.78192e-06	Middle temporal gyrus ExN	region_broad_celltype	0.000542038	1	ExN	MTG	protein_coding
LINC02294	-3.45979	-0.889637	0.251331	-3.5397	0.000400586	Middle temporal gyrus ExN	region_broad_celltype	0.0118025	-1	ExN	MTG	lncRNA
AL161851.1	-4.74525	-0.928049	0.317085	-2.92681	0.00342459	Middle temporal gyrus ExN	region_broad_celltype	0.0397086	-1	ExN	MTG	lncRNA
LINC00517	-3.79511	-0.637992	0.216379	-2.9485	0.00319319	Middle temporal gyrus ExN	region_broad_celltype	0.0382398	-1	ExN	MTG	lncRNA
CLEC14A	-3.12655	-0.799406	0.222592	-3.59135	0.000328971	Middle temporal gyrus ExN	region_broad_celltype	0.0104755	-1	ExN	MTG	protein_coding
AL355835.1	-0.772726	-0.694613	0.231925	-2.99499	0.00274454	Middle temporal gyrus ExN	region_broad_celltype	0.0353249	-1	ExN	MTG	lncRNA
LRR1	-4.30669	0.651209	0.213396	3.05165	0.00227588	Middle temporal gyrus ExN	region_broad_celltype	0.0318776	1	ExN	MTG	protein_coding
PTGDR	-4.48205	1.07334	0.367364	2.92173	0.00348098	Middle temporal gyrus ExN	region_broad_celltype	0.0400472	1	ExN	MTG	protein_coding
BMP4	-5.86449	2.35452	0.472676	4.98126	6.3173e-07	Middle temporal gyrus ExN	region_broad_celltype	0.000148035	1	ExN	MTG	protein_coding
CGRRF1	-0.891859	0.288114	0.100841	2.85711	0.00427513	Middle temporal gyrus ExN	region_broad_celltype	0.0446557	1	ExN	MTG	protein_coding
PELI2	-0.900228	0.555807	0.182427	3.04673	0.00231343	Middle temporal gyrus ExN	region_broad_celltype	0.0321638	1	ExN	MTG	protein_coding
SLC35F4	-0.945446	-0.76337	0.15488	-4.92877	8.27488e-07	Middle temporal gyrus ExN	region_broad_celltype	0.000181699	-1	ExN	MTG	protein_coding
AL161804.1	-2.73304	-0.591997	0.147409	-4.01601	5.91923e-05	Middle temporal gyrus ExN	region_broad_celltype	0.00355426	-1	ExN	MTG	lncRNA
GPHB5	-4.13731	0.565004	0.187575	3.01215	0.00259406	Middle temporal gyrus ExN	region_broad_celltype	0.0342698	1	ExN	MTG	protein_coding
AKAP5	-0.0915667	-0.32888	0.0993412	-3.31061	0.000930912	Middle temporal gyrus ExN	region_broad_celltype	0.0193125	-1	ExN	MTG	protein_coding
AL121820.3	-3.39619	-1.03965	0.228023	-4.55939	5.13032e-06	Middle temporal gyrus ExN	region_broad_celltype	0.000670504	-1	ExN	MTG	lncRNA
FLVCR2	-4.30026	-1.10848	0.293506	-3.77668	0.000158935	Middle temporal gyrus ExN	region_broad_celltype	0.00666592	-1	ExN	MTG	protein_coding
STON2	-2.70726	-0.472617	0.153567	-3.0776	0.00208675	Middle temporal gyrus ExN	region_broad_celltype	0.0304623	-1	ExN	MTG	protein_coding
AL355838.1	-1.34282	-1.44507	0.29758	-4.85606	1.19743e-06	Middle temporal gyrus ExN	region_broad_celltype	0.000239434	-1	ExN	MTG	lncRNA
LINC02301	-0.84593	-0.727583	0.259057	-2.80858	0.00497602	Middle temporal gyrus ExN	region_broad_celltype	0.0485068	-1	ExN	MTG	lncRNA
KCNK13	-0.769406	-0.382604	0.0901058	-4.24617	2.17459e-05	Middle temporal gyrus ExN	region_broad_celltype	0.00183523	-1	ExN	MTG	protein_coding
CLMN	-1.33111	0.381883	0.0707935	5.39432	6.87836e-08	Middle temporal gyrus ExN	region_broad_celltype	2.74792e-05	1	ExN	MTG	protein_coding
SYNE3	-3.63033	1.11627	0.223415	4.99639	5.84143e-07	Middle temporal gyrus ExN	region_broad_celltype	0.000139244	1	ExN	MTG	protein_coding
CYP46A1	0.637756	-0.36747	0.0883466	-4.15942	3.1906e-05	Middle temporal gyrus ExN	region_broad_celltype	0.00237343	-1	ExN	MTG	protein_coding
AL157871.1	-4.48975	-1.07863	0.305154	-3.53471	0.000408218	Middle temporal gyrus ExN	region_broad_celltype	0.0119466	-1	ExN	MTG	lncRNA
LINC02280	-2.80558	-0.745891	0.171943	-4.33801	1.43778e-05	Middle temporal gyrus ExN	region_broad_celltype	0.00138009	-1	ExN	MTG	lncRNA
TEDC1	-2.79525	-0.400526	0.141311	-2.83437	0.00459168	Middle temporal gyrus ExN	region_broad_celltype	0.0464083	-1	ExN	MTG	protein_coding
MKRN3	-1.95518	-1.14353	0.272404	-4.19791	2.69388e-05	Middle temporal gyrus ExN	region_broad_celltype	0.00212479	-1	ExN	MTG	protein_coding
PWRN2	-4.36293	-1.61092	0.489576	-3.29045	0.00100028	Middle temporal gyrus ExN	region_broad_celltype	0.0200892	-1	ExN	MTG	lncRNA
CHRNA7	-0.430513	-0.608383	0.195459	-3.11259	0.00185453	Middle temporal gyrus ExN	region_broad_celltype	0.0284818	-1	ExN	MTG	protein_coding
RYR3	1.10229	-0.447242	0.0664642	-6.72907	1.70751e-11	Middle temporal gyrus ExN	region_broad_celltype	3.04864e-08	-1	ExN	MTG	protein_coding
AC010809.1	-1.81116	0.394503	0.10942	3.6054	0.000311667	Middle temporal gyrus ExN	region_broad_celltype	0.0101255	1	ExN	MTG	lncRNA
LINC01852	-3.99493	0.5947	0.212778	2.79494	0.005191	Middle temporal gyrus ExN	region_broad_celltype	0.0496051	1	ExN	MTG	lncRNA
CATSPER2	0.697207	0.133725	0.0374477	3.57099	0.000355639	Middle temporal gyrus ExN	region_broad_celltype	0.0109925	1	ExN	MTG	protein_coding
WDR76	-3.08884	0.522256	0.174047	3.00065	0.002694	Middle temporal gyrus ExN	region_broad_celltype	0.0349578	1	ExN	MTG	protein_coding
AC068722.1	-1.97024	-0.232359	0.0821663	-2.82791	0.00468531	Middle temporal gyrus ExN	region_broad_celltype	0.0469239	-1	ExN	MTG	lncRNA
AC012405.1	-2.70187	-0.55518	0.179277	-3.09676	0.00195647	Middle temporal gyrus ExN	region_broad_celltype	0.0293411	-1	ExN	MTG	lncRNA
AC073941.1	-3.84394	-0.61353	0.199373	-3.0773	0.00208883	Middle temporal gyrus ExN	region_broad_celltype	0.0304807	-1	ExN	MTG	lncRNA
HDC	-3.32521	-1.45989	0.33096	-4.41109	1.0285e-05	Middle temporal gyrus ExN	region_broad_celltype	0.00109147	-1	ExN	MTG	protein_coding
GLDN	-0.864165	0.527461	0.175834	2.99977	0.00270183	Middle temporal gyrus ExN	region_broad_celltype	0.0350092	1	ExN	MTG	protein_coding
FAM81A	0.633885	0.177117	0.0582943	3.03832	0.00237902	Middle temporal gyrus ExN	region_broad_celltype	0.0326316	1	ExN	MTG	protein_coding
RORA	1.31929	0.149648	0.0351272	4.26018	2.04263e-05	Middle temporal gyrus ExN	region_broad_celltype	0.00176307	1	ExN	MTG	protein_coding
HERC1	1.33908	0.0274499	0.0098101	2.79812	0.00514003	Middle temporal gyrus ExN	region_broad_celltype	0.0493669	1	ExN	MTG	protein_coding
IGDCC3	-1.88393	0.692698	0.165236	4.19216	2.76308e-05	Middle temporal gyrus ExN	region_broad_celltype	0.00216438	1	ExN	MTG	protein_coding
IGDCC4	-3.21061	0.444987	0.153897	2.89146	0.00383462	Middle temporal gyrus ExN	region_broad_celltype	0.0421682	1	ExN	MTG	protein_coding
UACA	-1.77569	-1.18081	0.162088	-7.28499	3.21688e-13	Middle temporal gyrus ExN	region_broad_celltype	1.18991e-09	-1	ExN	MTG	protein_coding
AC010931.3	-2.19151	1.23732	0.246111	5.0275	4.96915e-07	Middle temporal gyrus ExN	region_broad_celltype	0.000123231	1	ExN	MTG	lncRNA
CFAP161	-0.422977	0.363748	0.110042	3.30554	0.000947919	Middle temporal gyrus ExN	region_broad_celltype	0.0195023	1	ExN	MTG	protein_coding
AGBL1	0.396784	-0.74186	0.126814	-5.84998	4.91628e-09	Middle temporal gyrus ExN	region_broad_celltype	3.30987e-06	-1	ExN	MTG	protein_coding
AC013565.1	-4.17771	0.685213	0.227236	3.01542	0.00256623	Middle temporal gyrus ExN	region_broad_celltype	0.0340462	1	ExN	MTG	lncRNA
RHCG	-1.75759	0.513765	0.140389	3.65957	0.000252638	Middle temporal gyrus ExN	region_broad_celltype	0.00891607	1	ExN	MTG	protein_coding
KIF7	-2.43217	0.628595	0.104421	6.01984	1.74589e-09	Middle temporal gyrus ExN	region_broad_celltype	1.40221e-06	1	ExN	MTG	protein_coding
RGMA	-1.79859	0.705171	0.218576	3.2262	0.00125446	Middle temporal gyrus ExN	region_broad_celltype	0.0228863	1	ExN	MTG	protein_coding
AC091078.1	-0.23693	0.48935	0.138742	3.52705	0.000420216	Middle temporal gyrus ExN	region_broad_celltype	0.0121387	1	ExN	MTG	lncRNA
AC110023.1	-0.0833654	0.410413	0.132089	3.10709	0.00188936	Middle temporal gyrus ExN	region_broad_celltype	0.0287626	1	ExN	MTG	lncRNA
LINC02207	-1.99945	0.784616	0.153615	5.10768	3.26133e-07	Middle temporal gyrus ExN	region_broad_celltype	8.89095e-05	1	ExN	MTG	lncRNA
AC103996.2	-4.40668	0.735082	0.222481	3.30402	0.000953097	Middle temporal gyrus ExN	region_broad_celltype	0.0195631	1	ExN	MTG	lncRNA
LINC01580	-2.04294	0.849602	0.207168	4.10103	4.1131e-05	Middle temporal gyrus ExN	region_broad_celltype	0.00279587	1	ExN	MTG	lncRNA
AC020704.1	-1.595	0.920815	0.270427	3.40504	0.000661545	Middle temporal gyrus ExN	region_broad_celltype	0.0158586	1	ExN	MTG	lncRNA
FLYWCH1	-0.372925	0.315395	0.107019	2.94708	0.0032079	Middle temporal gyrus ExN	region_broad_celltype	0.0383259	1	ExN	MTG	protein_coding
AJ003147.2	-1.85635	-0.566981	0.186306	-3.04327	0.00234021	Middle temporal gyrus ExN	region_broad_celltype	0.0323357	-1	ExN	MTG	lncRNA
ZNF263	-0.996965	0.287827	0.0959782	2.99888	0.00270976	Middle temporal gyrus ExN	region_broad_celltype	0.035067	1	ExN	MTG	protein_coding
SEPTIN12	-6.19051	1.73747	0.489134	3.55213	0.000382123	Middle temporal gyrus ExN	region_broad_celltype	0.0114841	1	ExN	MTG	protein_coding
LINC02177	-2.46733	-0.441817	0.1444	-3.05967	0.0022158	Middle temporal gyrus ExN	region_broad_celltype	0.0314422	-1	ExN	MTG	lncRNA
BMERB1	0.88832	0.141778	0.038146	3.71672	0.000201824	Middle temporal gyrus ExN	region_broad_celltype	0.00778261	1	ExN	MTG	protein_coding
AC008551.1	-3.93378	-0.925346	0.22963	-4.02972	5.58435e-05	Middle temporal gyrus ExN	region_broad_celltype	0.00341949	-1	ExN	MTG	lncRNA
GSG1L	0.564969	-0.308205	0.109061	-2.82598	0.00471367	Middle temporal gyrus ExN	region_broad_celltype	0.0470719	-1	ExN	MTG	protein_coding
QPRT	-4.0069	1.02884	0.3623	2.83975	0.00451492	Middle temporal gyrus ExN	region_broad_celltype	0.0459957	1	ExN	MTG	protein_coding
AC136944.2	-3.3251	-0.889025	0.248299	-3.58046	0.000342984	Middle temporal gyrus ExN	region_broad_celltype	0.01076	-1	ExN	MTG	lncRNA
AC018845.3	-3.16952	0.364244	0.119054	3.0595	0.0022171	Middle temporal gyrus ExN	region_broad_celltype	0.0314537	1	ExN	MTG	lncRNA
LINC02133	-1.49571	-0.872956	0.266504	-3.27558	0.00105446	Middle temporal gyrus ExN	region_broad_celltype	0.0206939	-1	ExN	MTG	lncRNA
NKD1	-2.27228	-1.12725	0.377688	-2.98461	0.00283945	Middle temporal gyrus ExN	region_broad_celltype	0.0359439	-1	ExN	MTG	protein_coding
LPCAT2	-3.34895	0.804063	0.260161	3.09064	0.00199727	Middle temporal gyrus ExN	region_broad_celltype	0.0296999	1	ExN	MTG	protein_coding
SLC12A3	-4.47834	0.979313	0.303281	3.22906	0.001242	Middle temporal gyrus ExN	region_broad_celltype	0.0227571	1	ExN	MTG	protein_coding
CX3CL1	-0.137945	-0.315025	0.102179	-3.08307	0.00204879	Middle temporal gyrus ExN	region_broad_celltype	0.0301269	-1	ExN	MTG	protein_coding
GINS3	-2.15899	0.267878	0.091571	2.92536	0.00344061	Middle temporal gyrus ExN	region_broad_celltype	0.0397852	1	ExN	MTG	protein_coding
AC009055.1	-3.63242	-1.21474	0.213759	-5.68277	1.32528e-08	Middle temporal gyrus ExN	region_broad_celltype	7.42458e-06	-1	ExN	MTG	lncRNA
LINC00922	-2.82685	-0.907998	0.268521	-3.38148	0.000720977	Middle temporal gyrus ExN	region_broad_celltype	0.0166484	-1	ExN	MTG	lncRNA
BEAN1	-0.751488	0.183805	0.0586836	3.13213	0.00173541	Middle temporal gyrus ExN	region_broad_celltype	0.0274993	1	ExN	MTG	protein_coding
DDX19B	-0.577138	0.150061	0.0349885	4.28887	1.79585e-05	Middle temporal gyrus ExN	region_broad_celltype	0.00162538	1	ExN	MTG	protein_coding
AC009139.1	-4.0568	-0.992661	0.328824	-3.01882	0.00253758	Middle temporal gyrus ExN	region_broad_celltype	0.0338097	-1	ExN	MTG	lncRNA
HSD17B2	-4.45999	-1.18768	0.344774	-3.44481	0.000571455	Middle temporal gyrus ExN	region_broad_celltype	0.0145827	-1	ExN	MTG	protein_coding
COTL1	-2.4268	0.737998	0.104596	7.05573	1.717e-12	Middle temporal gyrus ExN	region_broad_celltype	4.81652e-09	1	ExN	MTG	protein_coding
AC233723.1	-5.03834	1.01146	0.337812	2.99416	0.00275206	Middle temporal gyrus ExN	region_broad_celltype	0.0353814	1	ExN	MTG	protein_coding
KCNAB3	-3.10005	0.904538	0.160066	5.65104	1.59483e-08	Middle temporal gyrus ExN	region_broad_celltype	8.53254e-06	1	ExN	MTG	protein_coding
ALOXE3	-3.38903	0.606788	0.202343	2.9988	0.00271042	Middle temporal gyrus ExN	region_broad_celltype	0.0350732	1	ExN	MTG	protein_coding
TMEM220-AS1	-3.21264	0.778512	0.226269	3.44065	0.00058031	Middle temporal gyrus ExN	region_broad_celltype	0.0147247	1	ExN	MTG	lncRNA
AC015908.2	-4.76058	1.08737	0.35849	3.03319	0.00241985	Middle temporal gyrus ExN	region_broad_celltype	0.0329475	1	ExN	MTG	lncRNA
SHMT1	-2.07236	0.45862	0.136686	3.35528	0.000792841	Middle temporal gyrus ExN	region_broad_celltype	0.0175796	1	ExN	MTG	protein_coding
LINC02076	-4.59143	0.826286	0.233741	3.53505	0.000407692	Middle temporal gyrus ExN	region_broad_celltype	0.0119412	1	ExN	MTG	lncRNA
CCDC144NL-AS1	-0.0119161	0.229458	0.0633942	3.61954	0.000295131	Middle temporal gyrus ExN	region_broad_celltype	0.00981532	1	ExN	MTG	lncRNA
MAP2K3	-1.72845	0.3075	0.0815824	3.7692	0.000163773	Middle temporal gyrus ExN	region_broad_celltype	0.00679121	1	ExN	MTG	protein_coding
AC138761.1	-4.13267	0.900392	0.281439	3.19925	0.00137787	Middle temporal gyrus ExN	region_broad_celltype	0.0241351	1	ExN	MTG	lncRNA
AC026620.2	-6.03981	1.26502	0.426058	2.96914	0.00298635	Middle temporal gyrus ExN	region_broad_celltype	0.0369221	1	ExN	MTG	lncRNA
RHBDL3	-1.15427	1.42851	0.107231	13.3218	1.72911e-40	Middle temporal gyrus ExN	region_broad_celltype	3.34685e-35	1	ExN	MTG	protein_coding
SLFN5	-1.94959	0.569097	0.15729	3.61815	0.000296721	Middle temporal gyrus ExN	region_broad_celltype	0.00984448	1	ExN	MTG	protein_coding
STAC2	-1.86208	0.900649	0.214213	4.20446	2.61706e-05	Middle temporal gyrus ExN	region_broad_celltype	0.00207732	1	ExN	MTG	protein_coding
GRB7	-3.85701	0.576554	0.19939	2.89159	0.00383302	Middle temporal gyrus ExN	region_broad_celltype	0.042159	1	ExN	MTG	protein_coding
IKZF3	-3.59975	0.60567	0.207858	2.91386	0.00356988	Middle temporal gyrus ExN	region_broad_celltype	0.0405991	1	ExN	MTG	protein_coding
CDC6	-1.399	-0.576481	0.190608	-3.02443	0.00249101	Middle temporal gyrus ExN	region_broad_celltype	0.0334948	-1	ExN	MTG	protein_coding
HAP1	-4.74967	1.70155	0.433189	3.92797	8.56656e-05	Middle temporal gyrus ExN	region_broad_celltype	0.00451199	1	ExN	MTG	protein_coding
C17orf113	-3.61421	-0.587054	0.174504	-3.36413	0.000767857	Middle temporal gyrus ExN	region_broad_celltype	0.0172398	-1	ExN	MTG	protein_coding
KCNH4	-0.646849	-0.832106	0.251393	-3.30998	0.000933033	Middle temporal gyrus ExN	region_broad_celltype	0.0193414	-1	ExN	MTG	protein_coding
PLEKHH3	-3.02025	0.619688	0.203187	3.04984	0.00228963	Middle temporal gyrus ExN	region_broad_celltype	0.0319978	1	ExN	MTG	protein_coding
ITGA2B	-1.847	0.376663	0.0794221	4.74255	2.11045e-06	Middle temporal gyrus ExN	region_broad_celltype	0.000361021	1	ExN	MTG	protein_coding
PLCD3	-2.58761	-0.465017	0.15386	-3.02233	0.00250836	Middle temporal gyrus ExN	region_broad_celltype	0.0336065	-1	ExN	MTG	protein_coding
WNT3	-1.69227	0.614047	0.172482	3.56007	0.000370758	Middle temporal gyrus ExN	region_broad_celltype	0.0112844	1	ExN	MTG	protein_coding
GOSR2	0.0319158	0.157554	0.0506798	3.10881	0.00187841	Middle temporal gyrus ExN	region_broad_celltype	0.028677	1	ExN	MTG	protein_coding
CALCOCO2	-0.014219	0.22033	0.0500706	4.40039	1.08055e-05	Middle temporal gyrus ExN	region_broad_celltype	0.00113146	1	ExN	MTG	protein_coding
CA10	1.28471	-0.263769	0.0683376	-3.85979	0.000113483	Middle temporal gyrus ExN	region_broad_celltype	0.00538131	-1	ExN	MTG	protein_coding
AC034268.2	1.20822	-0.290708	0.0480506	-6.05003	1.44821e-09	Middle temporal gyrus ExN	region_broad_celltype	1.17532e-06	-1	ExN	MTG	lncRNA
AC015943.1	0.573343	-0.511659	0.180516	-2.83442	0.00459095	Middle temporal gyrus ExN	region_broad_celltype	0.0464076	-1	ExN	MTG	lncRNA
MSI2	0.403946	0.224387	0.0521845	4.29988	1.70891e-05	Middle temporal gyrus ExN	region_broad_celltype	0.00157137	1	ExN	MTG	protein_coding
RNF43	-2.34765	-0.443404	0.122088	-3.63186	0.000281391	Middle temporal gyrus ExN	region_broad_celltype	0.00953613	-1	ExN	MTG	protein_coding
PPM1D	-0.485226	0.249763	0.0839031	2.97681	0.00291268	Middle temporal gyrus ExN	region_broad_celltype	0.0364353	1	ExN	MTG	protein_coding
MARCH10	-1.53433	-0.394659	0.0840911	-4.69323	2.68928e-06	Middle temporal gyrus ExN	region_broad_celltype	0.000429868	-1	ExN	MTG	protein_coding
CDC42EP4	-4.48969	1.1314	0.352119	3.21313	0.00131299	Middle temporal gyrus ExN	region_broad_celltype	0.0234912	1	ExN	MTG	protein_coding
DNAI2	-4.65307	-1.08456	0.344958	-3.14405	0.00166629	Middle temporal gyrus ExN	region_broad_celltype	0.0268781	-1	ExN	MTG	protein_coding
SEPTIN9	0.137287	0.28368	0.0728974	3.8915	9.96262e-05	Middle temporal gyrus ExN	region_broad_celltype	0.00495211	1	ExN	MTG	protein_coding
SLC26A11	-1.29709	0.64672	0.146484	4.41495	1.01031e-05	Middle temporal gyrus ExN	region_broad_celltype	0.00108114	1	ExN	MTG	protein_coding
AC139149.1	-4.34762	1.20432	0.19423	6.20046	5.62985e-10	Middle temporal gyrus ExN	region_broad_celltype	5.55972e-07	1	ExN	MTG	lncRNA
L3MBTL4	0.660597	-0.339242	0.0681269	-4.97955	6.37312e-07	Middle temporal gyrus ExN	region_broad_celltype	0.000148982	-1	ExN	MTG	protein_coding
LINC01387	-3.97407	-0.731615	0.230533	-3.17358	0.00150569	Middle temporal gyrus ExN	region_broad_celltype	0.0253657	-1	ExN	MTG	lncRNA
AP001381.1	-4.16678	-0.689143	0.229453	-3.00342	0.00266963	Middle temporal gyrus ExN	region_broad_celltype	0.0347847	-1	ExN	MTG	lncRNA
GNAL	0.44462	-0.367851	0.0930684	-3.95248	7.73447e-05	Middle temporal gyrus ExN	region_broad_celltype	0.00422186	-1	ExN	MTG	protein_coding
AP005137.1	-4.69066	-1.03632	0.329979	-3.14057	0.00168618	Middle temporal gyrus ExN	region_broad_celltype	0.0270666	-1	ExN	MTG	lncRNA
LDLRAD4	1.2975	-0.100941	0.0340121	-2.9678	0.00299943	Middle temporal gyrus ExN	region_broad_celltype	0.0370087	-1	ExN	MTG	protein_coding
RMC1	-0.797989	0.278522	0.0943762	2.95118	0.00316558	Middle temporal gyrus ExN	region_broad_celltype	0.0380657	1	ExN	MTG	protein_coding
TTC39C	0.628034	0.301574	0.0754369	3.99769	6.39624e-05	Middle temporal gyrus ExN	region_broad_celltype	0.00374187	1	ExN	MTG	protein_coding
AC115100.1	-1.74248	-0.923718	0.235944	-3.91499	9.04066e-05	Middle temporal gyrus ExN	region_broad_celltype	0.0046663	-1	ExN	MTG	lncRNA
DSCAS	-3.13283	0.530169	0.153392	3.4563	0.000547642	Middle temporal gyrus ExN	region_broad_celltype	0.0142394	1	ExN	MTG	lncRNA
DSG3	-3.45113	-1.52231	0.433789	-3.50933	0.000449238	Middle temporal gyrus ExN	region_broad_celltype	0.0126718	-1	ExN	MTG	protein_coding
AC025887.2	0.299568	-0.437485	0.1092	-4.00627	6.1685e-05	Middle temporal gyrus ExN	region_broad_celltype	0.00365239	-1	ExN	MTG	lncRNA
LINC01416	-2.96366	-0.732408	0.212034	-3.4542	0.000551925	Middle temporal gyrus ExN	region_broad_celltype	0.0143031	-1	ExN	MTG	lncRNA
SERPINB11	-3.5785	-1.79084	0.37448	-4.78219	1.73394e-06	Middle temporal gyrus ExN	region_broad_celltype	0.000313952	-1	ExN	MTG	protein_coding
SERPINB2	-3.74839	-1.34755	0.254935	-5.28586	1.25114e-07	Middle temporal gyrus ExN	region_broad_celltype	4.29568e-05	-1	ExN	MTG	protein_coding
AC110597.1	-2.96328	-0.53202	0.128416	-4.14293	3.42896e-05	Middle temporal gyrus ExN	region_broad_celltype	0.00248718	-1	ExN	MTG	lncRNA
DSEL	-0.756947	-0.441867	0.131304	-3.36523	0.000764804	Middle temporal gyrus ExN	region_broad_celltype	0.0171983	-1	ExN	MTG	protein_coding
AC110597.3	-4.21936	-1.35125	0.286623	-4.71439	2.42441e-06	Middle temporal gyrus ExN	region_broad_celltype	0.00039701	-1	ExN	MTG	lncRNA
DIPK1C	-4.96774	0.819169	0.29204	2.80499	0.00503177	Middle temporal gyrus ExN	region_broad_celltype	0.0487831	1	ExN	MTG	protein_coding
AC139100.1	-3.23564	-0.571891	0.196906	-2.90438	0.00367976	Middle temporal gyrus ExN	region_broad_celltype	0.0412827	-1	ExN	MTG	lncRNA
ARID3A	-1.25	0.355123	0.0615984	5.76514	8.15907e-09	Middle temporal gyrus ExN	region_broad_celltype	5.05392e-06	1	ExN	MTG	protein_coding
LINGO3	-3.83146	-0.571465	0.194429	-2.9392	0.00329065	Middle temporal gyrus ExN	region_broad_celltype	0.0388434	-1	ExN	MTG	protein_coding
TLE2	-2.33781	0.720558	0.107924	6.67653	2.44659e-11	Middle temporal gyrus ExN	region_broad_celltype	4.10007e-08	1	ExN	MTG	protein_coding
TJP3	-2.7751	-0.636998	0.191717	-3.32259	0.000891861	Middle temporal gyrus ExN	region_broad_celltype	0.0188247	-1	ExN	MTG	protein_coding
NRTN	-4.55139	-1.24824	0.313608	-3.98025	6.8844e-05	Middle temporal gyrus ExN	region_broad_celltype	0.00391346	-1	ExN	MTG	protein_coding
INSR	0.514629	0.161789	0.0489868	3.3027	0.000957587	Middle temporal gyrus ExN	region_broad_celltype	0.0196185	1	ExN	MTG	protein_coding
STXBP2	-3.00386	-0.395267	0.136316	-2.89965	0.00373583	Middle temporal gyrus ExN	region_broad_celltype	0.0416066	-1	ExN	MTG	protein_coding
FBN3	-2.77036	-0.76712	0.272302	-2.81716	0.00484497	Middle temporal gyrus ExN	region_broad_celltype	0.0478044	-1	ExN	MTG	protein_coding
ICAM1	-4.71541	0.821515	0.273319	3.0057	0.00264972	Middle temporal gyrus ExN	region_broad_celltype	0.0346409	1	ExN	MTG	protein_coding
AC011472.1	-2.90637	0.782962	0.215869	3.62703	0.000286702	Middle temporal gyrus ExN	region_broad_celltype	0.00963934	1	ExN	MTG	lncRNA
AC011472.4	-4.23492	0.666502	0.190425	3.50008	0.000465114	Middle temporal gyrus ExN	region_broad_celltype	0.0129272	1	ExN	MTG	lncRNA
AC024575.1	-4.03315	-0.904083	0.225287	-4.01304	5.99422e-05	Middle temporal gyrus ExN	region_broad_celltype	0.00358816	-1	ExN	MTG	lncRNA
PKN1	-2.06667	0.549561	0.185806	2.95771	0.00309932	Middle temporal gyrus ExN	region_broad_celltype	0.0376823	1	ExN	MTG	protein_coding
GIPC1	-0.168162	0.175712	0.0495425	3.54668	0.000390114	Middle temporal gyrus ExN	region_broad_celltype	0.011625	1	ExN	MTG	protein_coding
AC020911.2	-0.673163	-0.410393	0.141257	-2.9053	0.00366901	Middle temporal gyrus ExN	region_broad_celltype	0.041217	-1	ExN	MTG	lncRNA
PGPEP1	-0.777695	0.294711	0.0895898	3.28955	0.00100346	Middle temporal gyrus ExN	region_broad_celltype	0.0201189	1	ExN	MTG	protein_coding
HAPLN4	-3.12397	0.838376	0.267219	3.13742	0.00170444	Middle temporal gyrus ExN	region_broad_celltype	0.027246	1	ExN	MTG	protein_coding
GATAD2A	-1.18814	0.4592	0.0813987	5.64136	1.68708e-08	Middle temporal gyrus ExN	region_broad_celltype	8.85171e-06	1	ExN	MTG	protein_coding
GMIP	-3.13804	0.453692	0.156893	2.89172	0.00383134	Middle temporal gyrus ExN	region_broad_celltype	0.04215	1	ExN	MTG	protein_coding
ZNF90	-3.19342	-1.08735	0.237233	-4.58345	4.57365e-06	Middle temporal gyrus ExN	region_broad_celltype	0.000619316	-1	ExN	MTG	protein_coding
RHPN2	-2.09514	-0.677678	0.224822	-3.01429	0.0025758	Middle temporal gyrus ExN	region_broad_celltype	0.0341228	-1	ExN	MTG	protein_coding
SCN1B	-1.21822	0.436174	0.134567	3.24131	0.00118983	Middle temporal gyrus ExN	region_broad_celltype	0.0221983	1	ExN	MTG	protein_coding
HPN	-3.52871	0.461312	0.148838	3.09943	0.00193895	Middle temporal gyrus ExN	region_broad_celltype	0.0291983	1	ExN	MTG	protein_coding
KRTDAP	-5.41273	1.4282	0.439345	3.25075	0.00115101	Middle temporal gyrus ExN	region_broad_celltype	0.021763	1	ExN	MTG	protein_coding
DMKN	-2.36833	1.03746	0.154235	6.72649	1.73806e-11	Middle temporal gyrus ExN	region_broad_celltype	3.07424e-08	1	ExN	MTG	protein_coding
HAUS5	-2.63485	0.529574	0.162022	3.26852	0.00108111	Middle temporal gyrus ExN	region_broad_celltype	0.0210204	1	ExN	MTG	protein_coding
NPHS1	-1.96957	-0.57426	0.146183	-3.92837	8.55234e-05	Middle temporal gyrus ExN	region_broad_celltype	0.00450816	-1	ExN	MTG	protein_coding
KIRREL2	-3.24787	-0.523665	0.142254	-3.68121	0.000232129	Middle temporal gyrus ExN	region_broad_celltype	0.00849269	-1	ExN	MTG	protein_coding
ZNF571-AS1	-2.13778	-0.640128	0.144322	-4.43542	9.18916e-06	Middle temporal gyrus ExN	region_broad_celltype	0.00101318	-1	ExN	MTG	lncRNA
YIF1B	-2.07067	0.221051	0.0780376	2.83262	0.00461676	Middle temporal gyrus ExN	region_broad_celltype	0.0465302	1	ExN	MTG	protein_coding
FBXO17	-0.587542	0.293563	0.0698	4.20577	2.60196e-05	Middle temporal gyrus ExN	region_broad_celltype	0.00206915	1	ExN	MTG	protein_coding
LGALS13	-3.50786	-1.41359	0.403164	-3.50625	0.000454461	Middle temporal gyrus ExN	region_broad_celltype	0.0127578	-1	ExN	MTG	protein_coding
LGALS16	-4.12175	-1.56508	0.30291	-5.16683	2.381e-07	Middle temporal gyrus ExN	region_broad_celltype	6.98807e-05	-1	ExN	MTG	protein_coding
LYPD5	-0.887006	0.247851	0.0701278	3.53428	0.000408891	Middle temporal gyrus ExN	region_broad_celltype	0.0119492	1	ExN	MTG	protein_coding
PVR	-0.731703	0.26567	0.0805908	3.29653	0.00097887	Middle temporal gyrus ExN	region_broad_celltype	0.0198615	1	ExN	MTG	protein_coding
CEACAM19	-1.86629	0.460051	0.10035	4.58446	4.55152e-06	Middle temporal gyrus ExN	region_broad_celltype	0.000618432	1	ExN	MTG	protein_coding
EHD2	-2.46977	-0.627738	0.182124	-3.44676	0.000567361	Middle temporal gyrus ExN	region_broad_celltype	0.0145322	-1	ExN	MTG	protein_coding
HSD17B14	-1.64898	0.397344	0.131978	3.0107	0.00260649	Middle temporal gyrus ExN	region_broad_celltype	0.0343306	1	ExN	MTG	protein_coding
RCN3	-4.03809	0.745763	0.18269	4.08213	4.46256e-05	Middle temporal gyrus ExN	region_broad_celltype	0.00295047	1	ExN	MTG	protein_coding
IZUMO2	-4.04078	0.625108	0.215699	2.89805	0.00375492	Middle temporal gyrus ExN	region_broad_celltype	0.0417092	1	ExN	MTG	protein_coding
MYH14	-1.38536	0.484961	0.13531	3.58406	0.000338288	Middle temporal gyrus ExN	region_broad_celltype	0.010659	1	ExN	MTG	protein_coding
CACNG7	-0.0960492	0.188472	0.0475388	3.9646	7.35187e-05	Middle temporal gyrus ExN	region_broad_celltype	0.00408178	1	ExN	MTG	protein_coding
AC010327.4	-4.58644	-0.926722	0.31458	-2.9459	0.00322018	Middle temporal gyrus ExN	region_broad_celltype	0.0383919	-1	ExN	MTG	lncRNA
SYT5	-0.308062	-0.247773	0.0613648	-4.0377	5.39774e-05	Middle temporal gyrus ExN	region_broad_celltype	0.00334276	-1	ExN	MTG	protein_coding
ZBTB45	-2.2096	-0.460475	0.152879	-3.01203	0.00259505	Middle temporal gyrus ExN	region_broad_celltype	0.0342731	-1	ExN	MTG	protein_coding
SIRPB1	-6.15136	1.96684	0.701631	2.80324	0.00505914	Middle temporal gyrus ExN	region_broad_celltype	0.048935	1	ExN	MTG	protein_coding
EBF4	-2.27793	0.663205	0.217519	3.04896	0.00229638	Middle temporal gyrus ExN	region_broad_celltype	0.032049	1	ExN	MTG	protein_coding
LINC01723	-3.86002	-1.11202	0.273655	-4.06359	4.83245e-05	Middle temporal gyrus ExN	region_broad_celltype	0.00310958	-1	ExN	MTG	lncRNA
DNMT3B	-2.70184	0.567351	0.203291	2.79083	0.00525728	Middle temporal gyrus ExN	region_broad_celltype	0.0499222	1	ExN	MTG	protein_coding
RALY	-0.283942	0.232646	0.0781712	2.97611	0.00291931	Middle temporal gyrus ExN	region_broad_celltype	0.0364742	1	ExN	MTG	protein_coding
MROH8	-0.689427	0.250248	0.0701102	3.56935	0.000357874	Middle temporal gyrus ExN	region_broad_celltype	0.0110293	1	ExN	MTG	protein_coding
PTPRT	1.20075	0.102504	0.0367297	2.79077	0.00525826	Middle temporal gyrus ExN	region_broad_celltype	0.0499289	1	ExN	MTG	protein_coding
KCNS1	-2.05367	0.538697	0.191993	2.80581	0.00501907	Middle temporal gyrus ExN	region_broad_celltype	0.0487315	1	ExN	MTG	protein_coding
TSHZ2	0.366851	0.462787	0.119777	3.86374	0.000111662	Middle temporal gyrus ExN	region_broad_celltype	0.00533521	1	ExN	MTG	protein_coding
HRH3	-3.7216	0.514386	0.18073	2.84616	0.00442493	Middle temporal gyrus ExN	region_broad_celltype	0.0454702	1	ExN	MTG	protein_coding
SAMSN1	-2.26388	-0.659866	0.202144	-3.26434	0.00109721	Middle temporal gyrus ExN	region_broad_celltype	0.0211917	-1	ExN	MTG	protein_coding
C21orf91-OT1	-3.53528	-0.701159	0.210086	-3.33749	0.000845397	Middle temporal gyrus ExN	region_broad_celltype	0.0182383	-1	ExN	MTG	lncRNA
CHODL-AS1	-4.27682	-1.04727	0.343337	-3.05028	0.00228631	Middle temporal gyrus ExN	region_broad_celltype	0.031975	-1	ExN	MTG	lncRNA
AP001255.1	-3.80998	-1.23609	0.404124	-3.05868	0.00222313	Middle temporal gyrus ExN	region_broad_celltype	0.0314889	-1	ExN	MTG	lncRNA
JAM2	-0.238446	-0.477368	0.170098	-2.80644	0.00500928	Middle temporal gyrus ExN	region_broad_celltype	0.0486796	-1	ExN	MTG	protein_coding
EVA1C	-0.136404	0.300086	0.0556225	5.39504	6.85089e-08	Middle temporal gyrus ExN	region_broad_celltype	2.74285e-05	1	ExN	MTG	protein_coding
AP000331.1	-3.01146	0.773942	0.234617	3.29875	0.000971174	Middle temporal gyrus ExN	region_broad_celltype	0.019781	1	ExN	MTG	lncRNA
AL773573.1	-3.58474	-1.98172	0.264301	-7.49797	6.4814e-14	Middle temporal gyrus ExN	region_broad_celltype	3.22712e-10	-1	ExN	MTG	lncRNA
BACE2	-0.264688	-0.611793	0.195739	-3.12555	0.00177472	Middle temporal gyrus ExN	region_broad_celltype	0.0278317	-1	ExN	MTG	protein_coding
C2CD2	-0.626399	0.389453	0.101055	3.85387	0.000116264	Middle temporal gyrus ExN	region_broad_celltype	0.00546629	1	ExN	MTG	protein_coding
AP001066.1	-6.16162	1.54706	0.516687	2.99419	0.00275171	Middle temporal gyrus ExN	region_broad_celltype	0.0353804	1	ExN	MTG	lncRNA
CECR2	-1.73004	-0.887486	0.160761	-5.52052	3.37992e-08	Middle temporal gyrus ExN	region_broad_celltype	1.56885e-05	-1	ExN	MTG	protein_coding
DGCR10	-3.35314	-0.982511	0.312945	-3.13956	0.00169201	Middle temporal gyrus ExN	region_broad_celltype	0.0271272	-1	ExN	MTG	lncRNA
SMARCB1	-0.38754	0.239344	0.0561941	4.25924	2.05125e-05	Middle temporal gyrus ExN	region_broad_celltype	0.00176894	1	ExN	MTG	protein_coding
SGSM1	0.824006	0.19402	0.0554586	3.49846	0.000467959	Middle temporal gyrus ExN	region_broad_celltype	0.0129693	1	ExN	MTG	protein_coding
AL020994.2	-1.82108	-1.07685	0.308235	-3.49359	0.000476577	Middle temporal gyrus ExN	region_broad_celltype	0.0131142	-1	ExN	MTG	lncRNA
MN1	-0.99295	-0.654988	0.192464	-3.40317	0.000666082	Middle temporal gyrus ExN	region_broad_celltype	0.0159119	-1	ExN	MTG	protein_coding
SEC14L4	-5.17314	1.22124	0.420012	2.90764	0.00364169	Middle temporal gyrus ExN	region_broad_celltype	0.0410374	1	ExN	MTG	protein_coding
SEC14L6	-4.00055	1.3579	0.324657	4.18257	2.8823e-05	Middle temporal gyrus ExN	region_broad_celltype	0.00222579	1	ExN	MTG	protein_coding
SFI1	0.0279303	0.201686	0.0630484	3.19891	0.00137948	Middle temporal gyrus ExN	region_broad_celltype	0.0241475	1	ExN	MTG	protein_coding
ELFN2	-0.747117	-0.309604	0.108243	-2.86028	0.00423266	Middle temporal gyrus ExN	region_broad_celltype	0.0444321	-1	ExN	MTG	protein_coding
FAM83F	-3.78229	-1.09931	0.233274	-4.71254	2.44649e-06	Middle temporal gyrus ExN	region_broad_celltype	0.000399611	-1	ExN	MTG	protein_coding
PNPLA3	-1.68243	-0.557003	0.157494	-3.53666	0.000405215	Middle temporal gyrus ExN	region_broad_celltype	0.0118846	-1	ExN	MTG	protein_coding
RIBC2	-3.35077	0.934411	0.259493	3.60091	0.000317102	Middle temporal gyrus ExN	region_broad_celltype	0.010233	1	ExN	MTG	protein_coding
WNT7B	-3.91698	-1.20329	0.262464	-4.58456	4.54933e-06	Middle temporal gyrus ExN	region_broad_celltype	0.000618432	-1	ExN	MTG	protein_coding
CTPS2	-1.2654	0.332492	0.118068	2.8161	0.00486107	Middle temporal gyrus ExN	region_broad_celltype	0.0478988	1	ExN	MTG	protein_coding
NHS	-0.513651	0.377108	0.13025	2.89526	0.00378848	Middle temporal gyrus ExN	region_broad_celltype	0.0419032	1	ExN	MTG	protein_coding
PHKA2	-0.738199	0.312698	0.0736249	4.24718	2.16474e-05	Middle temporal gyrus ExN	region_broad_celltype	0.00183051	1	ExN	MTG	protein_coding
ACOT9	-0.992243	0.211742	0.0570935	3.70869	0.000208331	Middle temporal gyrus ExN	region_broad_celltype	0.00795272	1	ExN	MTG	protein_coding
LANCL3	-1.74444	0.734095	0.245046	2.99574	0.00273779	Middle temporal gyrus ExN	region_broad_celltype	0.0352759	1	ExN	MTG	protein_coding
AC108879.1	-3.49222	-1.08183	0.27502	-3.93363	8.36711e-05	Middle temporal gyrus ExN	region_broad_celltype	0.00443869	-1	ExN	MTG	lncRNA
Z93403.1	-3.72993	-0.645997	0.206351	-3.13057	0.00174467	Middle temporal gyrus ExN	region_broad_celltype	0.0275636	-1	ExN	MTG	lncRNA
LINC01186	-3.77494	-0.746497	0.257955	-2.89391	0.0038048	Middle temporal gyrus ExN	region_broad_celltype	0.0420121	-1	ExN	MTG	lncRNA
AR	-1.7215	-0.855421	0.249382	-3.43017	0.000603212	Middle temporal gyrus ExN	region_broad_celltype	0.0150583	-1	ExN	MTG	protein_coding
MED12	-1.57957	0.253292	0.056291	4.49968	6.80551e-06	Middle temporal gyrus ExN	region_broad_celltype	0.000821493	1	ExN	MTG	protein_coding
DACH2	-0.442598	0.38098	0.135215	2.81759	0.00483849	Middle temporal gyrus ExN	region_broad_celltype	0.0477663	1	ExN	MTG	protein_coding
XKRX	-4.55778	0.812777	0.228451	3.55778	0.000374008	Middle temporal gyrus ExN	region_broad_celltype	0.011337	1	ExN	MTG	protein_coding
DOCK11	-2.06743	0.460983	0.149561	3.08223	0.00205454	Middle temporal gyrus ExN	region_broad_celltype	0.0301714	1	ExN	MTG	protein_coding
UPF3B	-0.261489	0.183646	0.0461103	3.98276	6.81185e-05	Middle temporal gyrus ExN	region_broad_celltype	0.00388827	1	ExN	MTG	protein_coding
Z82195.3	-3.99334	0.97585	0.349317	2.79359	0.00521262	Middle temporal gyrus ExN	region_broad_celltype	0.049721	1	ExN	MTG	lncRNA
IGSF1	-2.20598	0.726759	0.10697	6.79407	1.09017e-11	Middle temporal gyrus ExN	region_broad_celltype	2.07893e-08	1	ExN	MTG	protein_coding
MAP7D3	-3.3144	0.668369	0.186555	3.5827	0.000340058	Middle temporal gyrus ExN	region_broad_celltype	0.0106965	1	ExN	MTG	protein_coding
ARHGEF6	-0.818722	0.316021	0.105531	2.99458	0.0027482	Middle temporal gyrus ExN	region_broad_celltype	0.0353478	1	ExN	MTG	protein_coding
AL031073.2	-1.24038	-0.625103	0.174724	-3.57767	0.000346669	Middle temporal gyrus ExN	region_broad_celltype	0.0108349	-1	ExN	MTG	lncRNA
AL109653.3	-1.88819	-0.82724	0.260912	-3.17057	0.00152138	Middle temporal gyrus ExN	region_broad_celltype	0.0255101	-1	ExN	MTG	lncRNA
SLITRK2	-0.609518	-0.341424	0.119683	-2.85273	0.0043345	Middle temporal gyrus ExN	region_broad_celltype	0.0449396	-1	ExN	MTG	protein_coding
GABRE	-4.74589	0.978176	0.285249	3.4292	0.000605359	Middle temporal gyrus ExN	region_broad_celltype	0.0150835	1	ExN	MTG	protein_coding
AL513320.1	-3.79161	-0.483417	0.132502	-3.64839	0.000263893	Entorhinal cortex ExN	region_broad_celltype	0.00917116	-1	ExN	EC	lncRNA
PLEKHG5	-0.840979	0.195101	0.0486746	4.00826	6.1167e-05	Entorhinal cortex ExN	region_broad_celltype	0.00363116	1	ExN	EC	protein_coding
MIR34AHG	-2.20991	0.628064	0.21498	2.9215	0.00348349	Entorhinal cortex ExN	region_broad_celltype	0.0400641	1	ExN	EC	lncRNA
UBE4B	0.739681	0.091033	0.0242027	3.76127	0.000169054	Entorhinal cortex ExN	region_broad_celltype	0.00692381	1	ExN	EC	protein_coding
DRAXIN	-2.81536	-0.782257	0.231802	-3.37468	0.000739018	Entorhinal cortex ExN	region_broad_celltype	0.0168822	-1	ExN	EC	protein_coding
FBLIM1	-3.60632	-0.810514	0.194461	-4.16801	3.07269e-05	Entorhinal cortex ExN	region_broad_celltype	0.00232232	-1	ExN	EC	protein_coding
RCC2	-1.31037	0.242629	0.0856664	2.83226	0.00462209	Entorhinal cortex ExN	region_broad_celltype	0.0465706	1	ExN	EC	protein_coding
UBXN10	-3.94925	0.459653	0.132483	3.46952	0.000521386	Entorhinal cortex ExN	region_broad_celltype	0.0138292	1	ExN	EC	protein_coding
LINC02596	-4.32721	-0.727996	0.175262	-4.15375	3.27073e-05	Entorhinal cortex ExN	region_broad_celltype	0.00240862	-1	ExN	EC	lncRNA
LUZP1	0.449808	0.0988001	0.031095	3.17736	0.0014862	Entorhinal cortex ExN	region_broad_celltype	0.0251831	1	ExN	EC	protein_coding
MACO1	0.417222	0.0748401	0.0241298	3.10157	0.001925	Entorhinal cortex ExN	region_broad_celltype	0.0290807	1	ExN	EC	protein_coding
SYTL1	-2.83603	-0.415326	0.102443	-4.05423	5.02992e-05	Entorhinal cortex ExN	region_broad_celltype	0.00319751	-1	ExN	EC	protein_coding
IFI6	-2.89457	0.257766	0.0813133	3.17004	0.00152418	Entorhinal cortex ExN	region_broad_celltype	0.0255404	1	ExN	EC	protein_coding
MATN1	-3.77418	-0.443427	0.149684	-2.96242	0.0030523	Entorhinal cortex ExN	region_broad_celltype	0.0373664	-1	ExN	EC	protein_coding
AL031602.2	-2.34418	-0.4301	0.149609	-2.87483	0.0040424	Entorhinal cortex ExN	region_broad_celltype	0.0434149	-1	ExN	EC	lncRNA
C1orf94	-3.22538	-0.400109	0.128316	-3.11815	0.00181988	Entorhinal cortex ExN	region_broad_celltype	0.0281872	-1	ExN	EC	protein_coding
AL158216.1	-3.82892	-0.781583	0.186175	-4.19812	2.69145e-05	Entorhinal cortex ExN	region_broad_celltype	0.00212331	-1	ExN	EC	lncRNA
TMEM125	-4.01383	-0.593966	0.184961	-3.2113	0.00132136	Entorhinal cortex ExN	region_broad_celltype	0.0235659	-1	ExN	EC	protein_coding
SZT2	-0.598525	0.133462	0.0342215	3.89995	9.62113e-05	Entorhinal cortex ExN	region_broad_celltype	0.00484835	1	ExN	EC	protein_coding
ST3GAL3	0.667115	0.0592792	0.0209192	2.83372	0.00460093	Entorhinal cortex ExN	region_broad_celltype	0.0464566	1	ExN	EC	protein_coding
KIF2C	-3.46545	-0.572869	0.160065	-3.57897	0.000344946	Entorhinal cortex ExN	region_broad_celltype	0.0108013	-1	ExN	EC	protein_coding
NSUN4	-1.1405	0.232303	0.0508237	4.57076	4.85951e-06	Entorhinal cortex ExN	region_broad_celltype	0.000645572	1	ExN	EC	protein_coding
C1orf185	-5.84704	1.16277	0.416695	2.79046	0.00526338	Entorhinal cortex ExN	region_broad_celltype	0.0499606	1	ExN	EC	protein_coding
AC119674.1	-3.06906	-0.362559	0.125125	-2.89757	0.00376071	Entorhinal cortex ExN	region_broad_celltype	0.0417395	-1	ExN	EC	lncRNA
AL592431.1	-4.34203	-0.90326	0.292333	-3.08984	0.00200266	Entorhinal cortex ExN	region_broad_celltype	0.0297512	-1	ExN	EC	lncRNA
FGGY	0.291294	-0.212948	0.0460828	-4.62099	3.81913e-06	Entorhinal cortex ExN	region_broad_celltype	0.000544985	-1	ExN	EC	protein_coding
PGM1	-1.17438	0.250056	0.035781	6.98852	2.77801e-12	Entorhinal cortex ExN	region_broad_celltype	7.31574e-09	1	ExN	EC	protein_coding
RPE65	-3.59104	-0.698482	0.180236	-3.87538	0.000106457	Entorhinal cortex ExN	region_broad_celltype	0.00516848	-1	ExN	EC	protein_coding
PTGER3	-0.17638	-0.640281	0.176102	-3.63585	0.000277069	Entorhinal cortex ExN	region_broad_celltype	0.00945007	-1	ExN	EC	protein_coding
LINC01360	-4.30795	-0.784986	0.247957	-3.16582	0.00154648	Entorhinal cortex ExN	region_broad_celltype	0.0257237	-1	ExN	EC	lncRNA
AC103591.4	-3.58041	-0.773993	0.267904	-2.88907	0.00386389	Entorhinal cortex ExN	region_broad_celltype	0.042335	-1	ExN	EC	lncRNA
AL136234.1	-4.66759	-0.817787	0.269151	-3.03839	0.00237844	Entorhinal cortex ExN	region_broad_celltype	0.0326312	-1	ExN	EC	lncRNA
AC117944.1	-1.18226	-0.361397	0.113539	-3.18303	0.00145743	Entorhinal cortex ExN	region_broad_celltype	0.0249192	-1	ExN	EC	lncRNA
DDAH1	0.44852	0.195031	0.0692041	2.8182	0.00482934	Entorhinal cortex ExN	region_broad_celltype	0.0477089	1	ExN	EC	protein_coding
BTBD8	0.473112	0.0549844	0.0186579	2.94698	0.00320897	Entorhinal cortex ExN	region_broad_celltype	0.0383298	1	ExN	EC	protein_coding
GLMN	0.26651	0.123917	0.0440906	2.8105	0.00494642	Entorhinal cortex ExN	region_broad_celltype	0.048351	1	ExN	EC	protein_coding
CCDC18	-0.488287	-0.179607	0.0525568	-3.41739	0.00063225	Entorhinal cortex ExN	region_broad_celltype	0.0154598	-1	ExN	EC	protein_coding
FNBP1L	0.671162	-0.277581	0.0868327	-3.19673	0.00138995	Entorhinal cortex ExN	region_broad_celltype	0.0242408	-1	ExN	EC	protein_coding
TLCD4	-0.495339	0.246226	0.0816496	3.01564	0.00256434	Entorhinal cortex ExN	region_broad_celltype	0.0340337	1	ExN	EC	protein_coding
AC104453.1	-4.16513	-0.587291	0.182663	-3.21516	0.0013037	Entorhinal cortex ExN	region_broad_celltype	0.0233857	-1	ExN	EC	lncRNA
FRRS1	-3.22566	-0.369245	0.109658	-3.36723	0.000759282	Entorhinal cortex ExN	region_broad_celltype	0.0171269	-1	ExN	EC	protein_coding
EXTL2	-0.830695	0.27631	0.0912941	3.02659	0.00247329	Entorhinal cortex ExN	region_broad_celltype	0.0333619	1	ExN	EC	protein_coding
OLFM3	1.09061	0.140821	0.0307122	4.58519	4.53574e-06	Entorhinal cortex ExN	region_broad_celltype	0.000618261	1	ExN	EC	protein_coding
AC114485.1	-3.94333	-0.535291	0.183061	-2.92412	0.00345437	Entorhinal cortex ExN	region_broad_celltype	0.0398785	-1	ExN	EC	lncRNA
AC095032.2	-4.27511	-0.659804	0.187049	-3.52744	0.000419595	Entorhinal cortex ExN	region_broad_celltype	0.0121295	-1	ExN	EC	lncRNA
CLCC1	-1.30012	0.190832	0.0671999	2.83977	0.00451457	Entorhinal cortex ExN	region_broad_celltype	0.0459957	1	ExN	EC	protein_coding
GSTM3	-1.78612	0.286148	0.0490323	5.83592	5.34942e-09	Entorhinal cortex ExN	region_broad_celltype	3.56872e-06	1	ExN	EC	protein_coding
LINC01768	-3.91208	-1.08017	0.333235	-3.24148	0.0011891	Entorhinal cortex ExN	region_broad_celltype	0.0221935	-1	ExN	EC	lncRNA
LINC02586	-4.39766	-0.823602	0.28512	-2.88862	0.0038694	Entorhinal cortex ExN	region_broad_celltype	0.0423689	-1	ExN	EC	lncRNA
INKA2-AS1	-3.52428	-0.376055	0.125101	-3.00602	0.00264694	Entorhinal cortex ExN	region_broad_celltype	0.0346221	-1	ExN	EC	lncRNA
PHTF1	0.578276	0.0822879	0.0285041	2.88688	0.00389078	Entorhinal cortex ExN	region_broad_celltype	0.0425188	1	ExN	EC	protein_coding
VTCN1	-4.46282	-0.997957	0.287305	-3.47352	0.000513687	Entorhinal cortex ExN	region_broad_celltype	0.0137069	-1	ExN	EC	protein_coding
WARS2	-0.82813	0.194011	0.0634341	3.05847	0.00222471	Entorhinal cortex ExN	region_broad_celltype	0.0314889	1	ExN	EC	protein_coding
BOLA1	-3.72048	0.322744	0.110486	2.92112	0.00348771	Entorhinal cortex ExN	region_broad_celltype	0.04009	1	ExN	EC	protein_coding
VPS45	0.436431	0.0757053	0.0199606	3.79274	0.000148996	Entorhinal cortex ExN	region_broad_celltype	0.00640022	1	ExN	EC	protein_coding
S100A10	-2.19136	-0.724542	0.206105	-3.5154	0.000439092	Entorhinal cortex ExN	region_broad_celltype	0.0124857	-1	ExN	EC	protein_coding
LOR	-4.26334	0.499065	0.148648	3.35736	0.000786902	Entorhinal cortex ExN	region_broad_celltype	0.0175011	1	ExN	EC	protein_coding
CRABP2	-3.52169	0.477161	0.149321	3.19554	0.00139571	Entorhinal cortex ExN	region_broad_celltype	0.0242964	1	ExN	EC	protein_coding
KIRREL1	-2.49034	-0.817634	0.284982	-2.86907	0.00411675	Entorhinal cortex ExN	region_broad_celltype	0.0438157	-1	ExN	EC	protein_coding
CFAP45	-4.03492	-0.761242	0.223962	-3.39898	0.000676371	Entorhinal cortex ExN	region_broad_celltype	0.0160527	-1	ExN	EC	protein_coding
DCAF8	0.106038	0.0963803	0.0310553	3.10351	0.0019124	Entorhinal cortex ExN	region_broad_celltype	0.0289724	1	ExN	EC	protein_coding
DDR2	-1.92036	0.302679	0.0738979	4.09591	4.20512e-05	Entorhinal cortex ExN	region_broad_celltype	0.00283306	1	ExN	EC	protein_coding
LRRC52-AS1	-3.72346	-0.523522	0.157202	-3.33025	0.000867669	Entorhinal cortex ExN	region_broad_celltype	0.0185399	-1	ExN	EC	lncRNA
AL596087.2	0.369871	-0.356721	0.102006	-3.49707	0.00047039	Entorhinal cortex ExN	region_broad_celltype	0.0130078	-1	ExN	EC	lncRNA
DNM3	1.23396	0.0365239	0.00625104	5.84285	5.13151e-09	Entorhinal cortex ExN	region_broad_celltype	3.4428e-06	1	ExN	EC	protein_coding
AL355482.1	-4.32121	-0.657663	0.234864	-2.80019	0.00510728	Entorhinal cortex ExN	region_broad_celltype	0.0492052	-1	ExN	EC	lncRNA
RGS8	-1.83742	-0.950798	0.314266	-3.02546	0.00248254	Entorhinal cortex ExN	region_broad_celltype	0.0334354	-1	ExN	EC	protein_coding
COLGALT2	-0.120194	0.284219	0.087057	3.26474	0.00109563	Entorhinal cortex ExN	region_broad_celltype	0.0211759	1	ExN	EC	protein_coding
AL391645.1	-3.08246	-0.424707	0.146641	-2.89623	0.00377672	Entorhinal cortex ExN	region_broad_celltype	0.0418425	-1	ExN	EC	lncRNA
AL357793.2	-4.51747	-0.795337	0.271213	-2.93252	0.00336225	Entorhinal cortex ExN	region_broad_celltype	0.0393204	-1	ExN	EC	lncRNA
PTPRC	-3.02823	-0.43141	0.1038	-4.15618	3.23612e-05	Entorhinal cortex ExN	region_broad_celltype	0.00239533	-1	ExN	EC	protein_coding
LINC02789	-4.05076	-0.644947	0.212855	-3.02998	0.00244567	Entorhinal cortex ExN	region_broad_celltype	0.0331673	-1	ExN	EC	lncRNA
AL358473.1	-4.14851	-0.970895	0.174909	-5.55087	2.84248e-08	Entorhinal cortex ExN	region_broad_celltype	1.35681e-05	-1	ExN	EC	lncRNA
TNNT2	-4.96891	1.10972	0.177973	6.23532	4.50848e-10	Entorhinal cortex ExN	region_broad_celltype	4.69169e-07	1	ExN	EC	protein_coding
KLHDC8A	-2.00403	-0.580627	0.146419	-3.96553	7.32345e-05	Entorhinal cortex ExN	region_broad_celltype	0.00407566	-1	ExN	EC	protein_coding
BLACAT1	-5.45141	0.93154	0.304344	3.06081	0.00220739	Entorhinal cortex ExN	region_broad_celltype	0.0313783	1	ExN	EC	protein_coding
AL606753.2	-2.2756	-0.631986	0.222484	-2.84059	0.00450296	Entorhinal cortex ExN	region_broad_celltype	0.0459334	-1	ExN	EC	lncRNA
HSD11B1	-1.4967	-0.378014	0.125592	-3.00987	0.00261362	Entorhinal cortex ExN	region_broad_celltype	0.0343857	-1	ExN	EC	protein_coding
HHAT	-0.862939	0.48587	0.0878986	5.52762	3.24607e-08	Entorhinal cortex ExN	region_broad_celltype	1.52316e-05	1	ExN	EC	protein_coding
AC092017.4	-3.53665	-0.606213	0.215933	-2.80741	0.00499418	Entorhinal cortex ExN	region_broad_celltype	0.0486055	-1	ExN	EC	lncRNA
AC096637.2	-4.69547	-0.706406	0.246435	-2.8665	0.00415041	Entorhinal cortex ExN	region_broad_celltype	0.0439976	-1	ExN	EC	lncRNA
SPATA17	-1.21225	-0.307672	0.0988765	-3.11168	0.00186029	Entorhinal cortex ExN	region_broad_celltype	0.0285286	-1	ExN	EC	protein_coding
TGFB2	-1.05437	-0.280665	0.0708316	-3.96242	7.41927e-05	Entorhinal cortex ExN	region_broad_celltype	0.00410832	-1	ExN	EC	protein_coding
FAM177B	-3.06498	-0.635023	0.157285	-4.0374	5.40463e-05	Entorhinal cortex ExN	region_broad_celltype	0.00334595	-1	ExN	EC	protein_coding
ABCB10	-0.560904	0.179642	0.0617433	2.9095	0.00362002	Entorhinal cortex ExN	region_broad_celltype	0.0409087	1	ExN	EC	protein_coding
LINC02768	-4.2506	-1.25076	0.27603	-4.53125	5.86358e-06	Entorhinal cortex ExN	region_broad_celltype	0.000739861	-1	ExN	EC	lncRNA
MTR	0.74431	0.0470678	0.0128543	3.66164	0.000250606	Entorhinal cortex ExN	region_broad_celltype	0.0088743	1	ExN	EC	protein_coding
AL356010.2	-3.29569	-1.08768	0.381034	-2.85454	0.00430998	Entorhinal cortex ExN	region_broad_celltype	0.044844	-1	ExN	EC	lncRNA
CHRM3-AS1	-4.10557	-0.689917	0.230614	-2.99166	0.00277468	Entorhinal cortex ExN	region_broad_celltype	0.0355335	-1	ExN	EC	lncRNA
KMO	-2.99702	0.415386	0.0785224	5.29003	1.22298e-07	Entorhinal cortex ExN	region_broad_celltype	4.22712e-05	1	ExN	EC	protein_coding
OR2T2	-5.06883	-0.908516	0.291493	-3.11676	0.00182848	Entorhinal cortex ExN	region_broad_celltype	0.028267	-1	ExN	EC	protein_coding
AC010729.2	-3.177	-0.543832	0.1922	-2.82951	0.00466187	Entorhinal cortex ExN	region_broad_celltype	0.0467975	-1	ExN	EC	lncRNA
AC017076.1	-4.4063	0.740182	0.261481	2.83073	0.00464414	Entorhinal cortex ExN	region_broad_celltype	0.0466955	1	ExN	EC	lncRNA
AC093912.1	-2.42506	0.282089	0.0868799	3.24688	0.00116677	Entorhinal cortex ExN	region_broad_celltype	0.0219485	1	ExN	EC	lncRNA
MYCN	-2.74235	-0.447923	0.122976	-3.64237	0.000270142	Entorhinal cortex ExN	region_broad_celltype	0.00930428	-1	ExN	EC	protein_coding
AC008164.1	-2.21974	-0.390325	0.0731896	-5.33307	9.65667e-08	Entorhinal cortex ExN	region_broad_celltype	3.59794e-05	-1	ExN	EC	lncRNA
VSNL1	0.937525	0.0884195	0.0308658	2.86464	0.00417483	Entorhinal cortex ExN	region_broad_celltype	0.0441209	1	ExN	EC	protein_coding
KCNS3	-2.42183	-1.06309	0.22347	-4.75721	1.9629e-06	Entorhinal cortex ExN	region_broad_celltype	0.000341943	-1	ExN	EC	protein_coding
AC079148.3	-3.37826	-1.53908	0.549169	-2.80257	0.00506975	Entorhinal cortex ExN	region_broad_celltype	0.0490095	-1	ExN	EC	lncRNA
LINC01376	0.0832684	-0.17229	0.0441525	-3.90216	9.53367e-05	Entorhinal cortex ExN	region_broad_celltype	0.00482122	-1	ExN	EC	lncRNA
SDC1	-5.98498	0.94411	0.337017	2.80137	0.00508858	Entorhinal cortex ExN	region_broad_celltype	0.0491042	1	ExN	EC	protein_coding
AC011752.1	-3.4777	-1.90882	0.521435	-3.66071	0.000251521	Entorhinal cortex ExN	region_broad_celltype	0.00889749	-1	ExN	EC	lncRNA
TP53I3	-3.02619	-0.437228	0.125739	-3.47727	0.000506546	Entorhinal cortex ExN	region_broad_celltype	0.0136044	-1	ExN	EC	protein_coding
AC013267.2	-2.62513	-0.231717	0.0783426	-2.95774	0.00309906	Entorhinal cortex ExN	region_broad_celltype	0.0376823	-1	ExN	EC	lncRNA
TRIM54	-1.64862	-0.488621	0.167252	-2.92148	0.00348378	Entorhinal cortex ExN	region_broad_celltype	0.0400662	-1	ExN	EC	protein_coding
AC074011.1	-2.43718	-0.778242	0.222598	-3.49617	0.000471984	Entorhinal cortex ExN	region_broad_celltype	0.0130351	-1	ExN	EC	lncRNA
ALK	-0.547994	-0.334221	0.0956054	-3.49584	0.000472571	Entorhinal cortex ExN	region_broad_celltype	0.0130439	-1	ExN	EC	protein_coding
CDKL4	-1.86049	-0.287538	0.0931335	-3.08738	0.00201931	Entorhinal cortex ExN	region_broad_celltype	0.0298882	-1	ExN	EC	protein_coding
DYNC2LI1	0.342025	0.138319	0.0427254	3.2374	0.00120624	Entorhinal cortex ExN	region_broad_celltype	0.0223704	1	ExN	EC	protein_coding
LINC01119	-1.5365	-0.292979	0.0779743	-3.75738	0.000171699	Entorhinal cortex ExN	region_broad_celltype	0.00699822	-1	ExN	EC	lncRNA
AC009975.2	-1.54165	-0.285032	0.102103	-2.79163	0.00524438	Entorhinal cortex ExN	region_broad_celltype	0.049858	-1	ExN	EC	lncRNA
ACYP2	0.932789	0.0647845	0.0218647	2.96298	0.0030468	Entorhinal cortex ExN	region_broad_celltype	0.0373143	1	ExN	EC	protein_coding
PNPT1	-0.111796	0.143956	0.0490965	2.93211	0.00336669	Entorhinal cortex ExN	region_broad_celltype	0.0393522	1	ExN	EC	protein_coding
B3GNT2	-0.835874	-0.280436	0.0801759	-3.49776	0.000469182	Entorhinal cortex ExN	region_broad_celltype	0.0129892	-1	ExN	EC	protein_coding
WDPCP	1.04346	0.0863477	0.0270859	3.18792	0.00143301	Entorhinal cortex ExN	region_broad_celltype	0.0246666	1	ExN	EC	protein_coding
AC008074.2	-3.92829	-0.496782	0.158501	-3.13424	0.001723	Entorhinal cortex ExN	region_broad_celltype	0.0274089	-1	ExN	EC	lncRNA
NFU1	-0.752553	0.136733	0.0380785	3.59082	0.000329639	Entorhinal cortex ExN	region_broad_celltype	0.010484	1	ExN	EC	protein_coding
AC110614.1	-1.57896	-0.428241	0.0978635	-4.3759	1.20933e-05	Entorhinal cortex ExN	region_broad_celltype	0.0012252	-1	ExN	EC	lncRNA
TMEM150A	-3.82562	0.620955	0.183682	3.38059	0.000723291	Entorhinal cortex ExN	region_broad_celltype	0.0166705	1	ExN	EC	protein_coding
C2orf68	-2.62183	-0.357691	0.109557	-3.26488	0.00109512	Entorhinal cortex ExN	region_broad_celltype	0.0211716	-1	ExN	EC	protein_coding
AC092835.1	-0.102234	-0.124407	0.0442945	-2.80864	0.00497513	Entorhinal cortex ExN	region_broad_celltype	0.048503	-1	ExN	EC	protein_coding
ANKRD23	-1.02371	-0.175297	0.0343181	-5.10799	3.25605e-07	Entorhinal cortex ExN	region_broad_celltype	8.89095e-05	-1	ExN	EC	protein_coding
RFX8	-1.79989	0.398163	0.142089	2.8022	0.00507552	Entorhinal cortex ExN	region_broad_celltype	0.0490394	1	ExN	EC	protein_coding
MAP4K4	0.849122	0.0464065	0.0139067	3.337	0.000846878	Entorhinal cortex ExN	region_broad_celltype	0.0182621	1	ExN	EC	protein_coding
MFSD9	-1.51874	-0.326044	0.096911	-3.36437	0.000767199	Entorhinal cortex ExN	region_broad_celltype	0.0172311	-1	ExN	EC	protein_coding
AC012360.3	-2.50771	-0.452284	0.0912586	-4.95607	7.19315e-07	Entorhinal cortex ExN	region_broad_celltype	0.000162651	-1	ExN	EC	lncRNA
AC016994.1	-2.21965	-0.458301	0.15803	-2.90008	0.00373066	Entorhinal cortex ExN	region_broad_celltype	0.0415634	-1	ExN	EC	lncRNA
LINC01789	-2.71389	-0.853699	0.142115	-6.0071	1.88872e-09	Entorhinal cortex ExN	region_broad_celltype	1.49521e-06	-1	ExN	EC	lncRNA
SLC5A7	-2.95116	-0.715002	0.239053	-2.99098	0.00278083	Entorhinal cortex ExN	region_broad_celltype	0.0355823	-1	ExN	EC	protein_coding
SULT1C2	-3.36816	-0.71099	0.137467	-5.17209	2.31485e-07	Entorhinal cortex ExN	region_broad_celltype	6.84059e-05	-1	ExN	EC	protein_coding
SULT1C4	-3.47262	-0.406344	0.134445	-3.02238	0.00250798	Entorhinal cortex ExN	region_broad_celltype	0.0336038	-1	ExN	EC	protein_coding
BCL2L11	-2.07117	0.368677	0.125207	2.94453	0.00323448	Entorhinal cortex ExN	region_broad_celltype	0.0384996	1	ExN	EC	protein_coding
AC108463.2	-3.69751	-0.661549	0.221547	-2.98604	0.00282618	Entorhinal cortex ExN	region_broad_celltype	0.0358615	-1	ExN	EC	lncRNA
SLC20A1	-0.581403	0.210966	0.0660545	3.19382	0.00140405	Entorhinal cortex ExN	region_broad_celltype	0.0243732	1	ExN	EC	protein_coding
C1QL2	-3.70452	-1.02602	0.226353	-4.53282	5.82025e-06	Entorhinal cortex ExN	region_broad_celltype	0.000736072	-1	ExN	EC	protein_coding
AC018866.1	-2.69412	-0.960532	0.312578	-3.07294	0.00211964	Entorhinal cortex ExN	region_broad_celltype	0.0307136	-1	ExN	EC	lncRNA
LIMS2	-1.66035	-0.837984	0.23197	-3.61246	0.000303303	Entorhinal cortex ExN	region_broad_celltype	0.00996637	-1	ExN	EC	protein_coding
AC012306.3	-3.30759	-0.448043	0.12875	-3.47995	0.000501498	Entorhinal cortex ExN	region_broad_celltype	0.0135213	-1	ExN	EC	lncRNA
AC079776.5	-3.88911	-0.504593	0.165607	-3.04694	0.00231186	Entorhinal cortex ExN	region_broad_celltype	0.0321489	-1	ExN	EC	lncRNA
NCKAP5	0.148712	-0.36216	0.124695	-2.90436	0.00368002	Entorhinal cortex ExN	region_broad_celltype	0.0412843	-1	ExN	EC	protein_coding
AC092484.1	-3.18922	-0.691935	0.195541	-3.53857	0.000402298	Entorhinal cortex ExN	region_broad_celltype	0.0118305	-1	ExN	EC	lncRNA
AC007364.1	-0.0303592	0.166138	0.0483303	3.43755	0.000586995	Entorhinal cortex ExN	region_broad_celltype	0.0148288	1	ExN	EC	lncRNA
AC011901.1	-3.8807	-1.54943	0.401259	-3.86143	0.000112727	Entorhinal cortex ExN	region_broad_celltype	0.00536299	-1	ExN	EC	lncRNA
AC012501.2	-1.94739	-0.636896	0.203588	-3.12835	0.00175788	Entorhinal cortex ExN	region_broad_celltype	0.0276944	-1	ExN	EC	lncRNA
AC009227.1	-2.37576	-0.844849	0.205456	-4.11207	3.92134e-05	Entorhinal cortex ExN	region_broad_celltype	0.00271657	-1	ExN	EC	lncRNA
AC019186.1	-1.68876	-0.691468	0.186966	-3.69836	0.000216993	Entorhinal cortex ExN	region_broad_celltype	0.00814393	-1	ExN	EC	lncRNA
AC013731.1	-2.89308	-0.415335	0.109315	-3.79943	0.000145028	Entorhinal cortex ExN	region_broad_celltype	0.00628981	-1	ExN	EC	lncRNA
AC091488.1	-3.57323	-0.51112	0.163944	-3.11765	0.00182302	Entorhinal cortex ExN	region_broad_celltype	0.0282165	-1	ExN	EC	lncRNA
DAPL1	-3.34369	0.931154	0.273262	3.40755	0.000655491	Entorhinal cortex ExN	region_broad_celltype	0.0157796	1	ExN	EC	protein_coding
[truncated: 898 more rows]

## Sheet: SPN
gene_name	intercept	estimate	std.error	statistic	p.value	tissue	type	fdr_bh	direction	celltype	region	gene_type
[truncated: 768 more rows]

[truncated: 7 more sheets: OPC, Oligodendrocyte, Astrocyte, Microglia, Ependymal, Mural, Endothelial]
